# Supplementary material for: CWF19L1 promotes T-cell cytotoxicity through the regulation of alternative splicing
Source: J Biol Chem. 2024 Nov 13;300(12):107982. doi: 10.1016/j.jbc.2024.107982 (PMC11665689; doi:10.1016/j.jbc.2024.107982)
Supplement: Dataset S1 [file mmc1.xlsx]

## Sheet: Co-IP-MS data
Supplementary Dataset S1. CWF19L1-interacting proteins identified by co-immunoprecipitation coupled to mass spectrometry in HEK293T cells
																	Ratio
Protein	Gene name	Description	Exp. q-value: Combined	Sum PEP Score	Coverage [%]	# Peptides	# PSMs	# Unique Peptides	# AAs	MW [kDa]	calc. pI	Score Sequest HT: Sequest HT	# Peptides (by Search Engine): Sequest HT	# Razor Peptides	Abundance: CWF19L1	Abundance: Vector	CWF19L1/Vector
P54652	HSPA2	Heat shock-related 70 kDa protein 2 OS=Homo sapiens OX=9606 GN=HSPA2 PE=1 SV=1	0	54.204	19	11	30	1	639	70	5.74	80.09	11	0	3.39774e+06		CWF19L1 only
P22102	GART	Trifunctional purine biosynthetic protein adenosine-3 OS=Homo sapiens OX=9606 GN=GART PE=1 SV=1	0	19.621	8	8	9	8	1010	107.7	6.7	10.87	8	0	3.35872e+06		CWF19L1 only
Q9HA64	FN3KRP	Ketosamine-3-kinase OS=Homo sapiens OX=9606 GN=FN3KRP PE=1 SV=2	0.001	3.57	6	2	2	2	309	34.4	7.33	0	2	0	3.0815e+06		CWF19L1 only
Q15149	PLEC	Plectin OS=Homo sapiens OX=9606 GN=PLEC PE=1 SV=3	0	6.668	1	2	4	2	4684	531.5	5.96	3.57	2	0	3.03954e+06		CWF19L1 only
P00441	SOD1	Superoxide dismutase [Cu-Zn] OS=Homo sapiens OX=9606 GN=SOD1 PE=1 SV=2	0.012	1.434	5	1	1	1	154	15.9	6.13	0	1	0	2.7631e+06		CWF19L1 only
O14828	SCAMP3	Secretory carrier-associated membrane protein 3 OS=Homo sapiens OX=9606 GN=SCAMP3 PE=1 SV=3	0	4.242	5	1	1	1	347	38.3	7.64	2.26	1	0	2.65939e+06		CWF19L1 only
O00505	KPNA3	Importin subunit alpha-4 OS=Homo sapiens OX=9606 GN=KPNA3 PE=1 SV=2	0.003	2.027	2	1	1	1	521	57.8	4.94	2.47	1	0	2244149		CWF19L1 only
P21291	CSRP1	Cysteine and glycine-rich protein 1 OS=Homo sapiens OX=9606 GN=CSRP1 PE=1 SV=3	0.001	3.239	8	1	1	1	193	20.6	8.57	2.08	1	0	2.08404e+06		CWF19L1 only
P13645	KRT10	Keratin, type I cytoskeletal 10 OS=Homo sapiens OX=9606 GN=KRT10 PE=1 SV=6	0	231.584	45	33	148	27	584	58.8	5.21	366.56	33	5	1.69935e+06		CWF19L1 only
O75937	DNAJC8	DnaJ homolog subfamily C member 8 OS=Homo sapiens OX=9606 GN=DNAJC8 PE=1 SV=2	0	6.547	10	3	3	3	253	29.8	9.06	0	3	0	1.48156e+06		CWF19L1 only
O60763	USO1	General vesicular transport factor p115 OS=Homo sapiens OX=9606 GN=USO1 PE=1 SV=2	0	7.211	2	2	3	2	962	107.8	4.91	7.88	2	0	1.47321e+06		CWF19L1 only
P35580	MYH10	Myosin-10 OS=Homo sapiens OX=9606 GN=MYH10 PE=1 SV=3	0	26.409	4	7	9	3	1976	228.9	5.54	19.46	7	1	1.37259e+06		CWF19L1 only
P02743	APCS	Serum amyloid P-component OS=Homo sapiens OX=9606 GN=APCS PE=1 SV=2	0.018	1.141	3	1	1	1	223	25.4	6.54	0	1	0	1318747		CWF19L1 only
O75874	IDH1	Isocitrate dehydrogenase [NADP] cytoplasmic OS=Homo sapiens OX=9606 GN=IDH1 PE=1 SV=2	0.001	3.294	3	1	1	1	414	46.6	7.01	2.49	1	0	1.27278e+06		CWF19L1 only
Q96GD4	AURKB	Aurora kinase B OS=Homo sapiens OX=9606 GN=AURKB PE=1 SV=3	0.001	2.352	3	1	1	1	344	39.3	9.29	0	1	0	1.15084e+06		CWF19L1 only
Q14444	CAPRIN1	Caprin-1 OS=Homo sapiens OX=9606 GN=CAPRIN1 PE=1 SV=2	0	10.379	7	5	8	5	709	78.3	5.25	7.52	5	0	1.10805e+06		CWF19L1 only
Q99536	VAT1	Synaptic vesicle membrane protein VAT-1 homolog OS=Homo sapiens OX=9606 GN=VAT1 PE=1 SV=2	0.012	1.433	3	1	1	1	393	41.9	6.29	1.74	1	0	979143		CWF19L1 only
Q99436	PSMB7	Proteasome subunit beta type-7 OS=Homo sapiens OX=9606 GN=PSMB7 PE=1 SV=1	0.004	1.768	3	1	1	1	277	29.9	7.68	2	1	0	881409		CWF19L1 only
Q8WUA2	PPIL4	Peptidyl-prolyl cis-trans isomerase-like 4 OS=Homo sapiens OX=9606 GN=PPIL4 PE=1 SV=1	0.001	2.243	3	1	1	1	492	57.2	5.92	2.09	1	0	872774		CWF19L1 only
Q92947	GCDH	Glutaryl-CoA dehydrogenase, mitochondrial OS=Homo sapiens OX=9606 GN=GCDH PE=1 SV=1	0.001	2.524	3	1	1	1	438	48.1	8.06	1.86	1	0	861868		CWF19L1 only
Q9Y2H1	STK38L	Serine/threonine-protein kinase 38-like OS=Homo sapiens OX=9606 GN=STK38L PE=1 SV=3	0	172.963	48	26	52	22	464	54	6.81	108.39	26	0	666746		CWF19L1 only
Q13283	G3BP1	Ras GTPase-activating protein-binding protein 1 OS=Homo sapiens OX=9606 GN=G3BP1 PE=1 SV=1	0	4.697	2	1	1	1	466	52.1	5.52	2.82	1	0	629294		CWF19L1 only
P07585	DCN	Decorin OS=Homo sapiens OX=9606 GN=DCN PE=1 SV=1	0.012	1.394	2	1	1	1	359	39.7	8.54	0	1	0	584376		CWF19L1 only
Q9UJW0	DCTN4	Dynactin subunit 4 OS=Homo sapiens OX=9606 GN=DCTN4 PE=1 SV=1	0.001	2.248	2	1	2	1	460	52.3	7.34	0	1	0	526027		CWF19L1 only
P08670	VIM	Vimentin OS=Homo sapiens OX=9606 GN=VIM PE=1 SV=4	0	46.522	35	16	28	15	466	53.6	5.12	44.74	16	0	521638		CWF19L1 only
P35998	PSMC2	26S proteasome regulatory subunit 7 OS=Homo sapiens OX=9606 GN=PSMC2 PE=1 SV=3	0	6.718	5	2	3	2	433	48.6	5.95	6.99	2	0	486830		CWF19L1 only
Q16514	TAF12	Transcription initiation factor TFIID subunit 12 OS=Homo sapiens OX=9606 GN=TAF12 PE=1 SV=1	0.004	1.923	5	1	1	1	161	17.9	7.99	1.65	1	0	471058		CWF19L1 only
P00390	GSR	Glutathione reductase, mitochondrial OS=Homo sapiens OX=9606 GN=GSR PE=1 SV=2	0	6.252	4	2	2	2	522	56.2	8.5	5.01	2	0	449351		CWF19L1 only
Q9H410	DSN1	Kinetochore-associated protein DSN1 homolog OS=Homo sapiens OX=9606 GN=DSN1 PE=1 SV=2	0.003	2.116	4	1	1	1	356	40	7.05	1.77	1	0	432852		CWF19L1 only
P26572	MGAT1	Alpha-1,3-mannosyl-glycoprotein 2-beta-N-acetylglucosaminyltransferase OS=Homo sapiens OX=9606 GN=MGAT1 PE=1 SV=2	0	5.124	2	1	1	1	445	50.8	9.16	2.94	1	0	428009		CWF19L1 only
O43684	BUB3	Mitotic checkpoint protein BUB3 OS=Homo sapiens OX=9606 GN=BUB3 PE=1 SV=1	0	6.444	6	2	2	2	328	37.1	6.84	4.21	2	0	414652		CWF19L1 only
Q08188	TGM3	Protein-glutamine gamma-glutamyltransferase E OS=Homo sapiens OX=9606 GN=TGM3 PE=1 SV=4	0	18.955	10	5	9	5	693	76.6	5.86	17.07	5	0	341567		CWF19L1 only
Q9BQA1	WDR77	Methylosome protein 50 OS=Homo sapiens OX=9606 GN=WDR77 PE=1 SV=1	0	39.354	21	8	21	8	342	36.7	5.17	45.57	8	0	310901		CWF19L1 only
O00629	KPNA4	Importin subunit alpha-3 OS=Homo sapiens OX=9606 GN=KPNA4 PE=1 SV=1	0	5.909	4	2	3	2	521	57.9	4.96	6.92	2	0	274049		CWF19L1 only
Q86VP6	CAND1	Cullin-associated NEDD8-dissociated protein 1 OS=Homo sapiens OX=9606 GN=CAND1 PE=1 SV=2	0	18.272	6	6	7	6	1230	136.3	5.78	6.9	6	0	252327		CWF19L1 only
O00267	SUPT5H	Transcription elongation factor SPT5 OS=Homo sapiens OX=9606 GN=SUPT5H PE=1 SV=1	0.001	2.558	1	1	2	1	1087	120.9	5.06	0	1	0	238319		CWF19L1 only
P78417	GSTO1	Glutathione S-transferase omega-1 OS=Homo sapiens OX=9606 GN=GSTO1 PE=1 SV=2	0	6.233	14	3	5	3	241	27.5	6.6	1.99	3	0	227876		CWF19L1 only
P61758	VBP1	Prefoldin subunit 3 OS=Homo sapiens OX=9606 GN=VBP1 PE=1 SV=4	0.004	1.743	4	1	2	1	197	22.6	7.11	0	1	0	169081		CWF19L1 only
Q5XKE5	KRT79	Keratin, type II cytoskeletal 79 OS=Homo sapiens OX=9606 GN=KRT79 PE=1 SV=2	0	67.705	16	13	37	1	535	57.8	7.2	82.09	13	0	70690.1		CWF19L1 only
P04075	ALDOA	Fructose-bisphosphate aldolase A OS=Homo sapiens OX=9606 GN=ALDOA PE=1 SV=2	0	19.9	21	8	10	8	364	39.4	8.09	19.05	8	0	60882.7		CWF19L1 only
Q13185	CBX3	Chromobox protein homolog 3 OS=Homo sapiens OX=9606 GN=CBX3 PE=1 SV=4	0	24.615	21	4	5	4	183	20.8	5.33	16.95	4	0	59031.9		CWF19L1 only
P61604	HSPE1	10 kDa heat shock protein, mitochondrial OS=Homo sapiens OX=9606 GN=HSPE1 PE=1 SV=2	0.001	3.296	12	2	3	2	102	10.9	8.92	0	2	0	19999574	16809.8	1189.76
P10606	COX5B	Cytochrome c oxidase subunit 5B, mitochondrial OS=Homo sapiens OX=9606 GN=COX5B PE=1 SV=2	0.006	1.717	9	1	1	1	129	13.7	8.81	2.12	1	0	3193364	5078.78	628.766
Q01995	TAGLN	Transgelin OS=Homo sapiens OX=9606 GN=TAGLN PE=1 SV=4	0.012	1.301	6	1	1	1	201	22.6	8.84	0	1	0	4583010	10226.5	448.15
P30048	PRDX3	Thioredoxin-dependent peroxide reductase, mitochondrial OS=Homo sapiens OX=9606 GN=PRDX3 PE=1 SV=3	0.001	2.595	10	2	2	2	256	27.7	7.78	0	2	0	1.52945e+08	597374	256.029
P02675	FGB	Fibrinogen beta chain OS=Homo sapiens OX=9606 GN=FGB PE=1 SV=2	0.003	2.013	2	1	1	1	491	55.9	8.27	2.06	1	0	3.09103e+07	145241	212.822
P17987	TCP1	T-complex protein 1 subunit alpha OS=Homo sapiens OX=9606 GN=TCP1 PE=1 SV=1	0	81.264	35	16	33	16	556	60.3	6.11	66.94	16	0	1.85846e+06	14868.2	124.996
O43837	IDH3B	Isocitrate dehydrogenase [NAD] subunit beta, mitochondrial OS=Homo sapiens OX=9606 GN=IDH3B PE=1 SV=2	0.004	1.771	2	1	1	1	385	42.2	8.46	2.04	1	0	3.04949e+07	253259	120.41
P35241	RDX	Radixin OS=Homo sapiens OX=9606 GN=RDX PE=1 SV=1	0	5.355	4	3	4	1	583	68.5	6.37	3.44	3	1	13355804	124634	107.16
Q9Y3I0	RTCB	RNA-splicing ligase RtcB homolog OS=Homo sapiens OX=9606 GN=RTCB PE=1 SV=1	0	10.742	9	4	6	4	505	55.2	7.23	9	4	0	3853940	53478	72.0659
P27635	RPL10	60S ribosomal protein L10 OS=Homo sapiens OX=9606 GN=RPL10 PE=1 SV=4	0	6.193	6	1	4	1	214	24.6	10.08	4.49	1	0	3.25106e+06	47452.5	68.5119
O75947	ATP5PD	ATP synthase subunit d, mitochondrial OS=Homo sapiens OX=9606 GN=ATP5PD PE=1 SV=3	0.001	3.575	6	1	1	1	161	18.5	5.3	1.89	1	0	27673066	419155	66.0211
Q9BZX2	UCK2	Uridine-cytidine kinase 2 OS=Homo sapiens OX=9606 GN=UCK2 PE=1 SV=1	0.001	2.931	4	1	2	1	261	29.3	6.7	2.41	1	0	2.99664e+07	465176	64.4195
Q9BTV4	TMEM43	Transmembrane protein 43 OS=Homo sapiens OX=9606 GN=TMEM43 PE=1 SV=1	0.019	1.106	3	1	1	1	400	44.8	8.13	0	1	0	1.72951e+06	27786.3	62.2431
O14757	CHEK1	Serine/threonine-protein kinase Chk1 OS=Homo sapiens OX=9606 GN=CHEK1 PE=1 SV=2	0	34.803	19	7	9	7	476	54.4	8.25	21.14	7	0	1.15724e+06	18593	62.2408
O15067	PFAS	Phosphoribosylformylglycinamidine synthase OS=Homo sapiens OX=9606 GN=PFAS PE=1 SV=4	0	8.599	4	5	6	5	1338	144.6	5.76	4.07	5	0	4.63574e+06	78243.3	59.2477
P05120	SERPINB2	Plasminogen activator inhibitor 2 OS=Homo sapiens OX=9606 GN=SERPINB2 PE=1 SV=2	0.012	1.329	4	1	1	1	415	46.6	5.63	1.62	1	0	4.14866e+06	82069.3	50.5506
P25311	AZGP1	Zinc-alpha-2-glycoprotein OS=Homo sapiens OX=9606 GN=AZGP1 PE=1 SV=2	0.001	3.229	4	1	3	1	298	34.2	6.05	0	1	0	6.17476e+10	1.29169e+09	47.8038
O60825	PFKFB2	6-phosphofructo-2-kinase/fructose-2,6-bisphosphatase 2 OS=Homo sapiens OX=9606 GN=PFKFB2 PE=1 SV=2	0	29.516	15	7	10	5	505	58.4	8.38	13.63	7	0	1.07393e+07	230419	46.6077
Q9NTJ3	SMC4	Structural maintenance of chromosomes protein 4 OS=Homo sapiens OX=9606 GN=SMC4 PE=1 SV=2	0	9.398	4	5	6	5	1288	147.1	6.79	8	5	0	2.11466e+06	46113.9	45.8573
O95456	PSMG1	Proteasome assembly chaperone 1 OS=Homo sapiens OX=9606 GN=PSMG1 PE=1 SV=1	0.001	2.286	5	1	1	1	288	32.8	7.17	0	1	0	993658	22874.9	43.4388
P51659	HSD17B4	Peroxisomal multifunctional enzyme type 2 OS=Homo sapiens OX=9606 GN=HSD17B4 PE=1 SV=3	0	5.592	4	2	2	2	736	79.6	8.84	4.15	2	0	5.52786e+07	1.38233e+06	39.9893
Q13033	STRN3	Striatin-3 OS=Homo sapiens OX=9606 GN=STRN3 PE=1 SV=3	0.016	1.198	1	1	1	1	797	87.2	5.36	0	1	0	2635740	68601	38.4213
P55036	PSMD4	26S proteasome non-ATPase regulatory subunit 4 OS=Homo sapiens OX=9606 GN=PSMD4 PE=1 SV=1	0	4.62	3	1	2	1	377	40.7	4.79	5.57	1	0	1.16907e+06	35453.8	32.9744
P21980	TGM2	Protein-glutamine gamma-glutamyltransferase 2 OS=Homo sapiens OX=9606 GN=TGM2 PE=1 SV=2	0.004	1.847	1	1	1	1	687	77.3	5.22	1.96	1	0	6.35821e+06	200223	31.7557
P09874	PARP1	Poly [ADP-ribose] polymerase 1 OS=Homo sapiens OX=9606 GN=PARP1 PE=1 SV=4	0	26.045	8	7	10	7	1014	113	8.88	17.36	7	0	4.04126e+08	1.28455e+07	31.4606
P61421	ATP6V0D1	V-type proton ATPase subunit d 1 OS=Homo sapiens OX=9606 GN=ATP6V0D1 PE=1 SV=1	0.01	1.522	4	1	1	1	351	40.3	5	0	1	0	901978	30244	29.8234
Q9Y657	SPIN1	Spindlin-1 OS=Homo sapiens OX=9606 GN=SPIN1 PE=1 SV=3	0	39.456	32	7	13	7	262	29.6	6.96	26.41	7	0	2949501	102521	28.7698
Q14691	GINS1	DNA replication complex GINS protein PSF1 OS=Homo sapiens OX=9606 GN=GINS1 PE=1 SV=1	0	4.723	7	1	1	1	196	23	7.39	2.41	1	0	2.46339e+06	96509.2	25.5249
P49591	SARS1	Serine--tRNA ligase, cytoplasmic OS=Homo sapiens OX=9606 GN=SARS1 PE=1 SV=3	0	5.752	5	1	1	1	514	58.7	6.43	2.92	1	0	820375	32786.4	25.0218
Q2TBE0	CWF19L2	CWF19-like protein 2 OS=Homo sapiens OX=9606 GN=CWF19L2 PE=1 SV=4	0	87.947	26	23	34	23	894	103.7	8.65	57.69	23	0	3.64365e+06	147405	24.7186
Q969F9	HPS3	Hermansky-Pudlak syndrome 3 protein OS=Homo sapiens OX=9606 GN=HPS3 PE=1 SV=1	0.01	1.466	1	1	1	1	1004	113.7	6.43	0	1	0	1.69459e+06	68917.8	24.5885
P17655	CAPN2	Calpain-2 catalytic subunit OS=Homo sapiens OX=9606 GN=CAPN2 PE=1 SV=6	0.001	3.491	4	3	4	3	700	79.9	4.98	0	3	0	3.66838e+06	157820	23.2441
Q15020	SART3	Squamous cell carcinoma antigen recognized by T-cells 3 OS=Homo sapiens OX=9606 GN=SART3 PE=1 SV=1	0	10.049	3	1	2	1	963	109.9	5.57	4.37	1	0	1.50334e+06	64706.9	23.233
Q9Y4W6	AFG3L2	AFG3-like protein 2 OS=Homo sapiens OX=9606 GN=AFG3L2 PE=1 SV=2	0	4.683	7	3	3	3	797	88.5	8.66	1.91	3	0	2080376	93575.2	22.2321
P61224	RAP1B	Ras-related protein Rap-1b OS=Homo sapiens OX=9606 GN=RAP1B PE=1 SV=1	0	7.951	16	4	5	4	184	20.8	5.78	5.55	4	0	9.21833e+06	429318	21.472
Q15366	PCBP2	Poly(rC)-binding protein 2 OS=Homo sapiens OX=9606 GN=PCBP2 PE=1 SV=1	0	17.342	15	3	5	3	365	38.6	6.79	9.1	3	0	1.09306e+10	5.23947e+08	20.862
Q5D862	FLG2	Filaggrin-2 OS=Homo sapiens OX=9606 GN=FLG2 PE=1 SV=1	0	55.331	5	5	12	5	2391	247.9	8.31	39.8	5	0	5.80469e+06	291079	19.942
Q9Y617	PSAT1	Phosphoserine aminotransferase OS=Homo sapiens OX=9606 GN=PSAT1 PE=1 SV=2	0.001	3.296	3	1	1	1	370	40.4	7.66	0	1	0	754753	39932.8	18.9006
Q9BUJ2	HNRNPUL1	Heterogeneous nuclear ribonucleoprotein U-like protein 1 OS=Homo sapiens OX=9606 GN=HNRNPUL1 PE=1 SV=2	0.001	2.21	2	2	2	2	856	95.7	6.92	0	2	0	6.38562e+06	354806	17.9975
Q8TEQ6	GEMIN5	Gem-associated protein 5 OS=Homo sapiens OX=9606 GN=GEMIN5 PE=1 SV=3	0	11.636	4	3	4	3	1508	168.5	6.62	8.85	3	0	3.43155e+08	1.93357e+07	17.7472
Q08257	CRYZ	Quinone oxidoreductase OS=Homo sapiens OX=9606 GN=CRYZ PE=1 SV=1	0.03	1.007	3	1	1	1	329	35.2	8.44	0	1	0	1.51738e+06	88833.4	17.0812
Q9H2U1	DHX36	ATP-dependent DNA/RNA helicase DHX36 OS=Homo sapiens OX=9606 GN=DHX36 PE=1 SV=2	0	5.981	5	2	2	2	1008	114.7	7.68	2.74	2	0	2.70918e+06	180433	15.0149
P41227	NAA10	N-alpha-acetyltransferase 10 OS=Homo sapiens OX=9606 GN=NAA10 PE=1 SV=1	0	7.171	8	1	1	1	235	26.4	5.64	3.69	1	0	456501	32066.7	14.236
P51610	HCFC1	Host cell factor 1 OS=Homo sapiens OX=9606 GN=HCFC1 PE=1 SV=2	0	6.755	2	3	3	3	2035	208.6	7.46	2.23	3	0	645075	45470.1	14.1868
O60306	AQR	RNA helicase aquarius OS=Homo sapiens OX=9606 GN=AQR PE=1 SV=4	0.001	2.355	1	1	1	1	1485	171.2	6.37	2.45	1	0	3.41677e+06	246906	13.8383
P23921	RRM1	Ribonucleoside-diphosphate reductase large subunit OS=Homo sapiens OX=9606 GN=RRM1 PE=1 SV=1	0	10.342	4	2	2	2	792	90	7.15	5.6	2	0	4.41769e+06	321399	13.7452
Q04917	YWHAH	14-3-3 protein eta OS=Homo sapiens OX=9606 GN=YWHAH PE=1 SV=4	0	9.405	18	4	5	3	246	28.2	4.84	0	4	0	2.60069e+06	191463	13.5833
Q15758	SLC1A5	Neutral amino acid transporter B(0) OS=Homo sapiens OX=9606 GN=SLC1A5 PE=1 SV=2	0	12.771	7	3	3	3	541	56.6	5.48	7.26	3	0	592438	43621.6	13.5813
Q9Y295	DRG1	Developmentally-regulated GTP-binding protein 1 OS=Homo sapiens OX=9606 GN=DRG1 PE=1 SV=1	0	10.395	14	4	4	4	367	40.5	8.9	6.03	4	0	4.02216e+06	297740	13.5089
Q9GZP4	PITHD1	PITH domain-containing protein 1 OS=Homo sapiens OX=9606 GN=PITHD1 PE=1 SV=1	0	8.304	9	2	4	2	211	24.2	5.74	1.81	2	0	1.54496e+06	114776	13.4607
Q15181	PPA1	Inorganic pyrophosphatase OS=Homo sapiens OX=9606 GN=PPA1 PE=1 SV=2	0.001	2.349	6	2	2	2	289	32.6	5.86	1.79	2	0	1.09049e+06	88080	12.3806
Q86X55	CARM1	Histone-arginine methyltransferase CARM1 OS=Homo sapiens OX=9606 GN=CARM1 PE=1 SV=3	0	7.421	4	2	6	2	608	65.8	6.73	15.64	2	0	312183	26181.2	11.9239
O15511	ARPC5	Actin-related protein 2/3 complex subunit 5 OS=Homo sapiens OX=9606 GN=ARPC5 PE=1 SV=3	0.001	2.995	8	1	1	1	151	16.3	5.67	1.61	1	0	8799044	747903	11.7649
Q15651	HMGN3	High mobility group nucleosome-binding domain-containing protein 3 OS=Homo sapiens OX=9606 GN=HMGN3 PE=1 SV=2	0	5.717	15	1	2	1	99	10.7	9.66	0	1	0	509575	44319.9	11.4977
P31943	HNRNPH1	Heterogeneous nuclear ribonucleoprotein H OS=Homo sapiens OX=9606 GN=HNRNPH1 PE=1 SV=4	0	44.084	24	7	14	4	449	49.2	6.3	32.15	7	2	1.17796e+08	1.02771e+07	11.462
P35221	CTNNA1	Catenin alpha-1 OS=Homo sapiens OX=9606 GN=CTNNA1 PE=1 SV=1	0	13.45	4	3	3	3	906	100	6.29	8.34	3	0	1.24423e+06	108971	11.4179
P09884	POLA1	DNA polymerase alpha catalytic subunit OS=Homo sapiens OX=9606 GN=POLA1 PE=1 SV=2	0.03	1.012	1	1	1	1	1462	165.8	5.85	0	1	0	2592424	227431	11.3987
O00233	PSMD9	26S proteasome non-ATPase regulatory subunit 9 OS=Homo sapiens OX=9606 GN=PSMD9 PE=1 SV=3	0	8.266	9	2	2	2	223	24.7	6.95	4.64	2	0	1.24909e+06	110711	11.2824
O00299	CLIC1	Chloride intracellular channel protein 1 OS=Homo sapiens OX=9606 GN=CLIC1 PE=1 SV=4	0	7.663	10	2	2	2	241	26.9	5.17	4.83	2	0	1.7313e+08	1.54815e+07	11.183
P26038	MSN	Moesin OS=Homo sapiens OX=9606 GN=MSN PE=1 SV=3	0	6.034	5	3	3	1	577	67.8	6.4	5.18	3	0	3.79958e+07	3.40185e+06	11.1692
Q8NHQ9	DDX55	ATP-dependent RNA helicase DDX55 OS=Homo sapiens OX=9606 GN=DDX55 PE=1 SV=3	0.027	1.053	2	1	1	1	600	68.5	9.25	0	1	0	2.74567e+07	2.46752e+06	11.1273
P20073	ANXA7	Annexin A7 OS=Homo sapiens OX=9606 GN=ANXA7 PE=1 SV=3	0.01	1.461	2	1	1	1	488	52.7	5.68	0	1	0	54398847	4.96144e+06	10.9643
Q8TCG1	CIP2A	Protein CIP2A OS=Homo sapiens OX=9606 GN=CIP2A PE=1 SV=2	0.001	3.896	2	2	2	2	905	102.1	6.23	1.94	2	0	8.93482e+06	821014	10.8827
Q9Y520	PRRC2C	Protein PRRC2C OS=Homo sapiens OX=9606 GN=PRRC2C PE=1 SV=4	0	13.479	2	2	3	2	2896	316.7	9.13	5.93	2	0	6.15234e+06	572960	10.7378
P42771	CDKN2A	Cyclin-dependent kinase inhibitor 2A OS=Homo sapiens OX=9606 GN=CDKN2A PE=1 SV=2	0	13.029	29	3	3	3	156	16.5	5.81	6.86	3	0	1.43449e+06	135098	10.6181
P25787	PSMA2	Proteasome subunit alpha type-2 OS=Homo sapiens OX=9606 GN=PSMA2 PE=1 SV=2	0.006	1.689	5	1	1	1	234	25.9	7.43	2.3	1	0	790314	75423.9	10.4783
P33991	MCM4	DNA replication licensing factor MCM4 OS=Homo sapiens OX=9606 GN=MCM4 PE=1 SV=5	0	34.901	7	5	10	5	863	96.5	6.74	28.05	5	0	2.42092e+07	2.31433e+06	10.4606
P48634	PRRC2A	Protein PRRC2A OS=Homo sapiens OX=9606 GN=PRRC2A PE=1 SV=3	0.001	3.037	2	2	2	2	2157	228.7	9.45	0	2	0	5.81563e+08	5.56019e+07	10.4594
P49959	MRE11	Double-strand break repair protein MRE11 OS=Homo sapiens OX=9606 GN=MRE11 PE=1 SV=3	0.011	1.44	1	1	1	1	708	80.5	5.9	0	1	0	4.30773e+06	415170	10.3758
P36957	DLST	Dihydrolipoyllysine-residue succinyltransferase component of 2-oxoglutarate dehydrogenase complex, mitochondrial OS=Homo sapiens OX=9606 GN=DLST PE=1 SV=4	0.001	3.605	3	1	1	1	453	48.7	8.95	2.21	1	0	921173	89651.7	10.275
P21399	ACO1	Cytoplasmic aconitate hydratase OS=Homo sapiens OX=9606 GN=ACO1 PE=1 SV=3	0.001	2.391	1	1	1	1	889	98.3	6.68	1.97	1	0	595458	58263.9	10.22
Q9BRP1	PDCD2L	Programmed cell death protein 2-like OS=Homo sapiens OX=9606 GN=PDCD2L PE=1 SV=1	0	7.782	10	2	2	2	358	39.4	4.86	5.14	2	0	4.94779e+06	484542	10.2113
P62753	RPS6	40S ribosomal protein S6 OS=Homo sapiens OX=9606 GN=RPS6 PE=1 SV=1	0	6.68	8	2	2	2	249	28.7	10.84	3.53	2	0	2856516	279892	10.2058
P54819	AK2	Adenylate kinase 2, mitochondrial OS=Homo sapiens OX=9606 GN=AK2 PE=1 SV=2	0.001	3.718	10	2	2	2	239	26.5	7.81	1.76	2	0	1.00586e+06	99280.6	10.1315
Q9UI12	ATP6V1H	V-type proton ATPase subunit H OS=Homo sapiens OX=9606 GN=ATP6V1H PE=1 SV=1	0.015	1.279	3	1	1	1	483	55.8	6.48	0	1	0	1.9352e+06	193781	9.98649
Q9P270	SLAIN2	SLAIN motif-containing protein 2 OS=Homo sapiens OX=9606 GN=SLAIN2 PE=1 SV=2	0	27.343	16	7	11	7	581	62.5	9.45	24.61	7	0	2.98205e+06	304707	9.78662
P46821	MAP1B	Microtubule-associated protein 1B OS=Homo sapiens OX=9606 GN=MAP1B PE=1 SV=2	0	16.601	2	4	4	4	2468	270.5	4.81	7.47	4	0	743146	80765.4	9.2013
Q5VT52	RPRD2	Regulation of nuclear pre-mRNA domain-containing protein 2 OS=Homo sapiens OX=9606 GN=RPRD2 PE=1 SV=1	0.001	3.193	1	1	1	1	1461	155.9	7.42	1.97	1	0	1.14872e+06	125150	9.17877
O14974	PPP1R12A	Protein phosphatase 1 regulatory subunit 12A OS=Homo sapiens OX=9606 GN=PPP1R12A PE=1 SV=1	0	8.239	3	3	4	3	1030	115.2	5.4	2.16	3	0	374205	41116.5	9.10109
P42677	RPS27	40S ribosomal protein S27 OS=Homo sapiens OX=9606 GN=RPS27 PE=1 SV=3	0	13.361	15	2	4	2	84	9.5	9.45	6.42	2	0	2.01612e+07	2.25383e+06	8.94533
P50990	CCT8	T-complex protein 1 subunit theta OS=Homo sapiens OX=9606 GN=CCT8 PE=1 SV=4	0	120.59	39	21	54	21	548	59.6	5.6	124.58	21	0	1.46781e+08	1.66063e+07	8.83888
Q6P1J9	CDC73	Parafibromin OS=Homo sapiens OX=9606 GN=CDC73 PE=1 SV=1	0	7.606	6	3	5	3	531	60.5	9.61	5.67	3	0	3.99492e+06	455636	8.76779
Q13310	PABPC4	Polyadenylate-binding protein 4 OS=Homo sapiens OX=9606 GN=PABPC4 PE=1 SV=1	0	8.393	3	2	3	1	644	70.7	9.26	5.96	2	0	5.78649e+06	663200	8.7251
P27708	CAD	CAD protein OS=Homo sapiens OX=9606 GN=CAD PE=1 SV=3	0	4.912	1	1	1	1	2225	242.8	6.46	2.62	1	0	823808	94491.5	8.71833
P35813	PPM1A	Protein phosphatase 1A OS=Homo sapiens OX=9606 GN=PPM1A PE=1 SV=1	0	20.984	9	3	18	1	382	42.4	5.36	39.24	3	0	8.39495e+06	972141	8.63553
Q7KZ85	SUPT6H	Transcription elongation factor SPT6 OS=Homo sapiens OX=9606 GN=SUPT6H PE=1 SV=2	0.001	2.251	1	1	1	1	1726	198.9	4.91	0	1	0	382593	44358	8.62512
Q16851	UGP2	UTP--glucose-1-phosphate uridylyltransferase OS=Homo sapiens OX=9606 GN=UGP2 PE=1 SV=5	0.007	1.617	2	1	1	1	508	56.9	8.15	0	1	0	4.77772e+07	5.54065e+06	8.62302
Q8TAA5	GRPEL2	GrpE protein homolog 2, mitochondrial OS=Homo sapiens OX=9606 GN=GRPEL2 PE=1 SV=1	0.001	2.575	4	1	1	1	225	25.4	7.72	1.84	1	0	3.3369e+07	3.90951e+06	8.53534
P12111	COL6A3	Collagen alpha-3(VI) chain OS=Homo sapiens OX=9606 GN=COL6A3 PE=1 SV=5	0.012	1.401	0	1	1	1	3177	343.5	6.68	0	1	0	3.15644e+06	370439	8.52081
P14174	MIF	Macrophage migration inhibitory factor OS=Homo sapiens OX=9606 GN=MIF PE=1 SV=4	0	8.523	17	2	5	2	115	12.5	7.88	11.67	2	0	442028	51971.6	8.50517
P62316	SNRPD2	Small nuclear ribonucleoprotein Sm D2 OS=Homo sapiens OX=9606 GN=SNRPD2 PE=1 SV=1	0	5.919	8	1	2	1	118	13.5	9.91	4.33	1	0	1.28261e+06	150952	8.4968
P05023	ATP1A1	Sodium/potassium-transporting ATPase subunit alpha-1 OS=Homo sapiens OX=9606 GN=ATP1A1 PE=1 SV=1	0	39.89	15	12	17	12	1023	112.8	5.49	32.71	12	0	5.79437e+06	686628	8.43888
Q12824	SMARCB1	SWI/SNF-related matrix-associated actin-dependent regulator of chromatin subfamily B member 1 OS=Homo sapiens OX=9606 GN=SMARCB1 PE=1 SV=2	0.001	3.781	3	1	1	1	385	44.1	6.23	2.07	1	0	790336	94195.2	8.39041
A0A1B0GUS4	UBE2L5	Ubiquitin-conjugating enzyme E2 L5 OS=Homo sapiens OX=9606 GN=UBE2L5 PE=2 SV=1	0.012	1.301	5	1	1	1	154	17.9	7.84	0	1	0	1.52639e+06	183260	8.32905
Q9NZH8	IL36G	Interleukin-36 gamma OS=Homo sapiens OX=9606 GN=IL36G PE=1 SV=1	0.004	1.788	7	1	1	1	169	18.7	5.14	1.81	1	0	6.49276e+06	786151	8.25892
Q15276	RABEP1	Rab GTPase-binding effector protein 1 OS=Homo sapiens OX=9606 GN=RABEP1 PE=1 SV=2	0.001	3.392	1	1	1	1	862	99.2	5.01	1.99	1	0	1.07587e+07	1.30467e+06	8.24629
P62847	RPS24	40S ribosomal protein S24 OS=Homo sapiens OX=9606 GN=RPS24 PE=1 SV=1	0.001	3.879	9	1	1	1	133	15.4	10.78	1.8	1	0	1.84989e+06	225165	8.21571
Q5TEC6	H3-2	Histone HIST2H3PS2 OS=Homo sapiens OX=9606 GN=H3-2 PE=1 SV=1	0.001	3.97	14	2	2	1	136	15.4	11.27	2.45	2	0	1118963	137456	8.14051
Q7Z353	HDX	Highly divergent homeobox OS=Homo sapiens OX=9606 GN=HDX PE=1 SV=1	0	17.791	7	4	9	4	690	77.2	5.87	14.56	4	0	434205	53914.6	8.05358
Q9UBE0	SAE1	SUMO-activating enzyme subunit 1 OS=Homo sapiens OX=9606 GN=SAE1 PE=1 SV=1	0.006	1.737	3	1	1	1	346	38.4	5.3	1.86	1	0	738924	95099.6	7.76999
A0A075B6R9	IGKV2D-24	Probable non-functional immunoglobulin kappa variable 2D-24 OS=Homo sapiens OX=9606 GN=IGKV2D-24 PE=1 SV=1	0.001	2.646	9	1	1	1	120	13.1	8.87	2.08	1	0	1.2093e+06	155956	7.75411
Q8IW75	SERPINA12	Serpin A12 OS=Homo sapiens OX=9606 GN=SERPINA12 PE=1 SV=1	0	5.441	4	2	3	2	414	47.1	9.29	5.65	2	0	261475	33973.1	7.69653
Q96G46	DUS3L	tRNA-dihydrouridine(47) synthase [NAD(P)(+)]-like OS=Homo sapiens OX=9606 GN=DUS3L PE=1 SV=2	0.004	1.924	2	1	1	1	650	72.5	8.05	0	1	0	10578929	1.38563e+06	7.63473
Q15750	TAB1	TGF-beta-activated kinase 1 and MAP3K7-binding protein 1 OS=Homo sapiens OX=9606 GN=TAB1 PE=1 SV=1	0	30.987	16	7	10	7	504	54.6	5.52	16.58	7	0	59060.3	7773.3	7.59784
P01876	IGHA1	Immunoglobulin heavy constant alpha 1 OS=Homo sapiens OX=9606 GN=IGHA1 PE=1 SV=2	0	7.985	8	2	2	1	353	37.6	6.51	4.79	2	0	631049	84476	7.47016
Q8IUD2	ERC1	ELKS/Rab6-interacting/CAST family member 1 OS=Homo sapiens OX=9606 GN=ERC1 PE=1 SV=1	0	5.521	2	2	3	2	1116	128	5.97	2.24	2	0	1.01186e+06	137094	7.38077
Q04760	GLO1	Lactoylglutathione lyase OS=Homo sapiens OX=9606 GN=GLO1 PE=1 SV=4	0.01	1.458	5	1	1	1	184	20.8	5.31	1.75	1	0	1.23656e+06	167997	7.36062
P22061	PCMT1	Protein-L-isoaspartate(D-aspartate) O-methyltransferase OS=Homo sapiens OX=9606 GN=PCMT1 PE=1 SV=4	0	6.829	12	2	2	2	227	24.6	7.21	6.28	2	0	897625	125693	7.14143
P08047	SP1	Transcription factor Sp1 OS=Homo sapiens OX=9606 GN=SP1 PE=1 SV=3	0	9.674	4	1	1	1	785	80.6	7.34	4.06	1	0	2.02442e+06	287220	7.04833
Q9H1E1	RNASE7	Ribonuclease 7 OS=Homo sapiens OX=9606 GN=RNASE7 PE=1 SV=2	0.004	1.932	6	1	2	1	156	17.4	9.69	0	1	0	515019	73238.5	7.03207
Q9UNP9	PPIE	Peptidyl-prolyl cis-trans isomerase E OS=Homo sapiens OX=9606 GN=PPIE PE=1 SV=1	0	21.974	12	2	3	2	301	33.4	5.6	10.31	2	0	1.37774e+06	202249	6.8121
Q9UIF8	BAZ2B	Bromodomain adjacent to zinc finger domain protein 2B OS=Homo sapiens OX=9606 GN=BAZ2B PE=1 SV=3	0.018	1.139	0	1	1	1	2168	240.3	6.54	0	1	0	928688	136360	6.81055
P30050	RPL12	60S ribosomal protein L12 OS=Homo sapiens OX=9606 GN=RPL12 PE=1 SV=1	0	4.429	15	2	2	2	165	17.8	9.42	1.68	2	0	301064	44285.6	6.79823
Q02878	RPL6	60S ribosomal protein L6 OS=Homo sapiens OX=9606 GN=RPL6 PE=1 SV=3	0	6.04	10	3	5	3	288	32.7	10.58	1.79	3	0	894995	131803	6.79043
P46060	RANGAP1	Ran GTPase-activating protein 1 OS=Homo sapiens OX=9606 GN=RANGAP1 PE=1 SV=1	0	8.052	4	2	2	2	587	63.5	4.68	4.7	2	0	9.45279e+06	1.41472e+06	6.68173
Q8N684	CPSF7	Cleavage and polyadenylation specificity factor subunit 7 OS=Homo sapiens OX=9606 GN=CPSF7 PE=1 SV=1	0	10.006	10	4	6	4	471	52	8	9.16	4	0	1.12317e+06	169242	6.63645
P39019	RPS19	40S ribosomal protein S19 OS=Homo sapiens OX=9606 GN=RPS19 PE=1 SV=2	0	26.899	48	8	17	8	145	16.1	10.32	27.59	8	0	618955	93941.1	6.58876
P59998	ARPC4	Actin-related protein 2/3 complex subunit 4 OS=Homo sapiens OX=9606 GN=ARPC4 PE=1 SV=3	0.001	2.391	5	1	2	1	168	19.7	8.43	2.26	1	0	970367	147450	6.58098
Q96EP5	DAZAP1	DAZ-associated protein 1 OS=Homo sapiens OX=9606 GN=DAZAP1 PE=1 SV=1	0	5.572	4	1	1	1	407	43.4	8.56	2.46	1	0	3.24599e+06	493380	6.57908
P05090	APOD	Apolipoprotein D OS=Homo sapiens OX=9606 GN=APOD PE=1 SV=1	0.008	1.558	4	1	2	1	189	21.3	5.15	1.63	1	0	4.12214e+06	636355	6.47774
P28066	PSMA5	Proteasome subunit alpha type-5 OS=Homo sapiens OX=9606 GN=PSMA5 PE=1 SV=3	0	18.853	17	3	8	3	241	26.4	4.79	16.58	3	0	3278435	508050	6.45298
Q9UJ70	NAGK	N-acetyl-D-glucosamine kinase OS=Homo sapiens OX=9606 GN=NAGK PE=1 SV=4	0.001	3.261	5	1	2	1	344	37.4	6.24	3.72	1	0	5.16872e+06	806319	6.41027
Q6KB66	KRT80	Keratin, type II cytoskeletal 80 OS=Homo sapiens OX=9606 GN=KRT80 PE=1 SV=2	0	30.719	20	8	11	7	452	50.5	5.67	16.57	8	0	4932435	772134	6.38805
P07996	THBS1	Thrombospondin-1 OS=Homo sapiens OX=9606 GN=THBS1 PE=1 SV=2	0	29.997	8	9	16	9	1170	129.3	4.94	27.58	9	0	427173	67001.3	6.37559
P11766	ADH5	Alcohol dehydrogenase class-3 OS=Homo sapiens OX=9606 GN=ADH5 PE=1 SV=4	0	9.625	3	2	3	2	374	39.7	7.49	4.31	2	0	1.56222e+06	249039	6.27299
P00966	ASS1	Argininosuccinate synthase OS=Homo sapiens OX=9606 GN=ASS1 PE=1 SV=2	0	5.104	2	1	5	1	412	46.5	8.02	9.21	1	0	1.09419e+06	176395	6.20306
O15347	HMGB3	High mobility group protein B3 OS=Homo sapiens OX=9606 GN=HMGB3 PE=1 SV=4	0	4.53	7	1	1	1	200	23	8.37	2.01	1	0	433840	70785.6	6.12892
P62906	RPL10A	60S ribosomal protein L10a OS=Homo sapiens OX=9606 GN=RPL10A PE=1 SV=2	0.001	2.445	4	1	1	1	217	24.8	9.94	1.98	1	0	680341	112110	6.06854
Q9H857	NT5DC2	5'-nucleotidase domain-containing protein 2 OS=Homo sapiens OX=9606 GN=NT5DC2 PE=1 SV=1	0.015	1.231	2	1	1	1	520	60.7	6.77	1.74	1	0	1.37893e+06	237957	5.79486
Q9H269	VPS16	Vacuolar protein sorting-associated protein 16 homolog OS=Homo sapiens OX=9606 GN=VPS16 PE=1 SV=2	0	4.169	3	2	2	2	839	94.6	6.77	1.92	2	0	697333	123042	5.66743
P40429	RPL13A	60S ribosomal protein L13a OS=Homo sapiens OX=9606 GN=RPL13A PE=1 SV=2	0	7.374	16	3	3	3	203	23.6	10.93	4.67	3	0	5.18136e+07	9.18239e+06	5.64272
P45880	VDAC2	Voltage-dependent anion-selective channel protein 2 OS=Homo sapiens OX=9606 GN=VDAC2 PE=1 SV=2	0	14.396	10	2	3	2	294	31.5	7.56	12.31	2	0	4.48172e+06	794586	5.64032
P35749	MYH11	Myosin-11 OS=Homo sapiens OX=9606 GN=MYH11 PE=1 SV=3	0	25.896	2	5	7	2	1972	227.2	5.5	16.08	5	0	4827644	859262	5.61836
Q92973	TNPO1	Transportin-1 OS=Homo sapiens OX=9606 GN=TNPO1 PE=1 SV=2	0	8.639	3	2	4	2	898	102.3	4.98	8.33	2	0	1.06864e+07	1.91785e+06	5.57209
Q92954	PRG4	Proteoglycan 4 OS=Homo sapiens OX=9606 GN=PRG4 PE=1 SV=3	0.001	2.439	1	1	1	1	1404	151	9.51	1.86	1	0	374465	68504.9	5.46626
Q9H4B7	TUBB1	Tubulin beta-1 chain OS=Homo sapiens OX=9606 GN=TUBB1 PE=1 SV=1	0	28.707	10	6	21	1	451	50.3	5.17	38.04	6	0	939957	173430	5.41981
Q08J23	NSUN2	RNA cytosine C(5)-methyltransferase NSUN2 OS=Homo sapiens OX=9606 GN=NSUN2 PE=1 SV=2	0	8.331	4	3	4	3	767	86.4	6.77	6.64	3	0	1.10269e+06	203897	5.40807
P98160	HSPG2	Basement membrane-specific heparan sulfate proteoglycan core protein OS=Homo sapiens OX=9606 GN=HSPG2 PE=1 SV=4	0	8.856	1	3	4	3	4391	468.5	6.51	3.1	3	0	957691	181638	5.27252
P18065	IGFBP2	Insulin-like growth factor-binding protein 2 OS=Homo sapiens OX=9606 GN=IGFBP2 PE=1 SV=2	0	6.406	6	2	3	2	325	34.8	7.5	2.34	2	0	959158	184007	5.21263
Q00341	HDLBP	Vigilin OS=Homo sapiens OX=9606 GN=HDLBP PE=1 SV=2	0	6.106	2	3	3	3	1268	141.4	6.87	4.27	3	0	177247	34337.8	5.16188
Q9NTK5	OLA1	Obg-like ATPase 1 OS=Homo sapiens OX=9606 GN=OLA1 PE=1 SV=2	0	5.102	3	1	1	1	396	44.7	7.81	3.27	1	0	616505	119705	5.1502
Q12904	AIMP1	Aminoacyl tRNA synthase complex-interacting multifunctional protein 1 OS=Homo sapiens OX=9606 GN=AIMP1 PE=1 SV=2	0.028	1.033	3	1	1	1	312	34.3	8.43	0	1	0	2.39435e+06	466468	5.13294
P62837	UBE2D2	Ubiquitin-conjugating enzyme E2 D2 OS=Homo sapiens OX=9606 GN=UBE2D2 PE=1 SV=1	0.015	1.202	7	1	1	1	147	16.7	7.83	0	1	0	5.03302e+07	9.91276e+06	5.07731
Q00266	MAT1A	S-adenosylmethionine synthase isoform type-1 OS=Homo sapiens OX=9606 GN=MAT1A PE=1 SV=2	0	11.241	7	2	4	1	395	43.6	6.29	8.61	2	0	2.23475e+06	445668	5.01438
Q9BZF3	OSBPL6	Oxysterol-binding protein-related protein 6 OS=Homo sapiens OX=9606 GN=OSBPL6 PE=1 SV=1	0	12.459	6	3	4	3	934	106.2	6.93	10.98	3	0	975412	195581	4.98727
P50402	EMD	Emerin OS=Homo sapiens OX=9606 GN=EMD PE=1 SV=1	0	5.447	11	2	3	2	254	29	5.5	4.09	2	0	1.46481e+06	294028	4.98186
P33992	MCM5	DNA replication licensing factor MCM5 OS=Homo sapiens OX=9606 GN=MCM5 PE=1 SV=5	0	14.983	7	4	4	4	734	82.2	8.37	6.79	4	0	1.65938e+06	336385	4.93299
Q04837	SSBP1	Single-stranded DNA-binding protein, mitochondrial OS=Homo sapiens OX=9606 GN=SSBP1 PE=1 SV=1	0	7.105	10	1	1	1	148	17.2	9.6	3.08	1	0	498901	102409	4.87163
P51452	DUSP3	Dual specificity protein phosphatase 3 OS=Homo sapiens OX=9606 GN=DUSP3 PE=1 SV=1	0	7.421	14	2	2	2	185	20.5	7.8	3	2	0	1.69894e+06	350022	4.85382
P18669	PGAM1	Phosphoglycerate mutase 1 OS=Homo sapiens OX=9606 GN=PGAM1 PE=1 SV=2	0	15.711	22	4	7	4	254	28.8	7.18	15.56	4	0	433572	89664.2	4.83551
P02538	KRT6A	Keratin, type II cytoskeletal 6A OS=Homo sapiens OX=9606 GN=KRT6A PE=1 SV=3	0	159.645	44	33	81	3	564	60	8	192.11	33	11	2.25172e+06	468115	4.81018
P13489	RNH1	Ribonuclease inhibitor OS=Homo sapiens OX=9606 GN=RNH1 PE=1 SV=2	0	4.504	6	2	2	2	461	49.9	4.82	5.02	2	0	5.4794e+06	1.14524e+06	4.78451
P49755	TMED10	Transmembrane emp24 domain-containing protein 10 OS=Homo sapiens OX=9606 GN=TMED10 PE=1 SV=2	0	6.69	9	2	3	2	219	25	7.44	2.44	2	0	2.28128e+06	478790	4.76467
Q9BY77	POLDIP3	Polymerase delta-interacting protein 3 OS=Homo sapiens OX=9606 GN=POLDIP3 PE=1 SV=2	0	15.516	15	5	8	5	421	46.1	9.99	10.66	5	0	1.14073e+06	240609	4.74102
O75190	DNAJB6	DnaJ homolog subfamily B member 6 OS=Homo sapiens OX=9606 GN=DNAJB6 PE=1 SV=2	0	7.517	8	2	2	2	326	36.1	9.16	4.99	2	0	3.73466e+06	789237	4.73199
Q7Z7K0	CMC1	COX assembly mitochondrial protein homolog OS=Homo sapiens OX=9606 GN=CMC1 PE=1 SV=1	0	5.787	20	2	2	2	106	12.5	8.63	2.12	2	0	555114	121013	4.58724
Q16563	SYPL1	Synaptophysin-like protein 1 OS=Homo sapiens OX=9606 GN=SYPL1 PE=1 SV=1	0.001	3.31	4	1	1	1	259	28.5	8.43	2.19	1	0	1.34356e+07	2.96352e+06	4.53365
Q8WW22	DNAJA4	DnaJ homolog subfamily A member 4 OS=Homo sapiens OX=9606 GN=DNAJA4 PE=1 SV=1	0.018	1.124	2	1	1	1	397	44.8	7.59	0	1	0	387582	85613.4	4.52712
Q14697	GANAB	Neutral alpha-glucosidase AB OS=Homo sapiens OX=9606 GN=GANAB PE=1 SV=3	0	13.074	6	5	6	5	944	106.8	6.14	8.23	5	0	3.26424e+06	729408	4.47519
Q9Y330	ZBTB12	Zinc finger and BTB domain-containing protein 12 OS=Homo sapiens OX=9606 GN=ZBTB12 PE=1 SV=1	0.018	1.136	3	1	1	1	459	49.1	7.5	0	1	0	1662310	378828	4.38803
P28074	PSMB5	Proteasome subunit beta type-5 OS=Homo sapiens OX=9606 GN=PSMB5 PE=1 SV=3	0	20.39	19	4	6	4	263	28.5	6.92	8.77	4	0	314653	71733.7	4.38641
O95757	HSPA4L	Heat shock 70 kDa protein 4L OS=Homo sapiens OX=9606 GN=HSPA4L PE=1 SV=3	0	21.463	7	5	8	4	839	94.5	5.88	15.68	5	0	1.64216e+06	380611	4.31454
Q15323	KRT31	Keratin, type I cuticular Ha1 OS=Homo sapiens OX=9606 GN=KRT31 PE=1 SV=3	0	14.674	12	5	8	1	416	47.2	4.88	11.17	5	0	891370	209285	4.25913
Q96PK6	RBM14	RNA-binding protein 14 OS=Homo sapiens OX=9606 GN=RBM14 PE=1 SV=2	0.002	2.131	2	1	2	1	669	69.4	9.67	0	1	0	1.10795e+06	261107	4.24326
Q8WXF1	PSPC1	Paraspeckle component 1 OS=Homo sapiens OX=9606 GN=PSPC1 PE=1 SV=1	0	6.321	6	3	3	2	523	58.7	6.67	6.29	3	0	2.13922e+06	514474	4.15807
P0DOX2	#VALUE!	Immunoglobulin alpha-2 heavy chain OS=Homo sapiens OX=9606 PE=1 SV=2	0	8.81	5	2	2	1	455	48.9	6.67	3.85	2	1	5.22971e+06	1.26002e+06	4.15049
Q8N7H5	PAF1	RNA polymerase II-associated factor 1 homolog OS=Homo sapiens OX=9606 GN=PAF1 PE=1 SV=2	0	10.862	11	5	5	5	531	59.9	4.63	4.33	5	0	9.2411e+06	2.26114e+06	4.08691
P39060	COL18A1	Collagen alpha-1(XVIII) chain OS=Homo sapiens OX=9606 GN=COL18A1 PE=1 SV=5	0	7.494	2	2	2	2	1754	178.1	6.01	4.99	2	0	1.42306e+06	348585	4.0824
Q9UBX5	FBLN5	Fibulin-5 OS=Homo sapiens OX=9606 GN=FBLN5 PE=1 SV=1	0	4.984	3	1	2	1	448	50.1	4.73	2.29	1	0	4.49507e+06	1.10702e+06	4.06051
P49721	PSMB2	Proteasome subunit beta type-2 OS=Homo sapiens OX=9606 GN=PSMB2 PE=1 SV=1	0	9.925	13	3	4	3	201	22.8	7.02	3.02	3	0	6.76391e+07	1.66674e+07	4.05816
Q14318	FKBP8	Peptidyl-prolyl cis-trans isomerase FKBP8 OS=Homo sapiens OX=9606 GN=FKBP8 PE=1 SV=2	0	8.391	6	2	2	2	412	44.5	4.84	5.61	2	0	1.53506e+06	384150	3.99599
Q9UBQ5	EIF3K	Eukaryotic translation initiation factor 3 subunit K OS=Homo sapiens OX=9606 GN=EIF3K PE=1 SV=1	0.016	1.16	5	1	1	1	218	25	4.93	0	1	0	1.9708e+06	503985	3.91043
P30044	PRDX5	Peroxiredoxin-5, mitochondrial OS=Homo sapiens OX=9606 GN=PRDX5 PE=1 SV=4	0	13.02	12	2	5	2	214	22.1	8.7	14.38	2	0	5.00111e+06	1.29231e+06	3.86989
O95816	BAG2	BAG family molecular chaperone regulator 2 OS=Homo sapiens OX=9606 GN=BAG2 PE=1 SV=1	0.001	3.619	5	1	1	1	211	23.8	6.7	2.34	1	0	1.77969e+06	460688	3.8631
Q06265	EXOSC9	Exosome complex component RRP45 OS=Homo sapiens OX=9606 GN=EXOSC9 PE=1 SV=3	0.016	1.181	3	1	1	1	439	48.9	5.29	0	1	0	1.11207e+06	292170	3.80625
P62891	RPL39	60S ribosomal protein L39 OS=Homo sapiens OX=9606 GN=RPL39 PE=1 SV=2	0.012	1.42	20	1	1	1	51	6.4	12.56	0	1	0	445894	119926	3.71809
Q99832	CCT7	T-complex protein 1 subunit eta OS=Homo sapiens OX=9606 GN=CCT7 PE=1 SV=2	0	77.973	24	13	43	13	543	59.3	7.65	100.32	13	0	359709	97415.2	3.69254
P26599	PTBP1	Polypyrimidine tract-binding protein 1 OS=Homo sapiens OX=9606 GN=PTBP1 PE=1 SV=1	0	6.18	6	2	2	2	531	57.2	9.17	2.13	2	0	5.5408e+06	1.5092e+06	3.67134
O15160	POLR1C	DNA-directed RNA polymerases I and III subunit RPAC1 OS=Homo sapiens OX=9606 GN=POLR1C PE=1 SV=1	0.004	1.919	4	1	1	1	346	39.2	5.5	1.83	1	0	843588	229942	3.6687
P02533	KRT14	Keratin, type I cytoskeletal 14 OS=Homo sapiens OX=9606 GN=KRT14 PE=1 SV=4	0	133.63	50	24	80	9	472	51.5	5.16	158.03	24	12	719058	196808	3.6536
P26373	RPL13	60S ribosomal protein L13 OS=Homo sapiens OX=9606 GN=RPL13 PE=1 SV=4	0	10.782	24	5	7	5	211	24.2	11.65	9.7	5	0	225496	62811.2	3.59006
P30307	CDC25C	M-phase inducer phosphatase 3 OS=Homo sapiens OX=9606 GN=CDC25C PE=1 SV=2	0.002	2.136	2	1	1	1	473	53.3	6.79	0	1	0	2.49721e+06	700509	3.56485
O75534	CSDE1	Cold shock domain-containing protein E1 OS=Homo sapiens OX=9606 GN=CSDE1 PE=1 SV=2	0.006	1.706	1	1	1	1	798	88.8	6.25	2.3	1	0	905233	253995	3.56398
Q9HC35	EML4	Echinoderm microtubule-associated protein-like 4 OS=Homo sapiens OX=9606 GN=EML4 PE=1 SV=3	0	4.971	1	1	1	1	981	108.8	6.4	3.11	1	0	838333	235325	3.56245
Q13098	GPS1	COP9 signalosome complex subunit 1 OS=Homo sapiens OX=9606 GN=GPS1 PE=1 SV=4	0	10.418	9	4	6	4	491	55.5	6.74	6.76	4	0	1.16812e+06	330099	3.53869
P05106	ITGB3	Integrin beta-3 OS=Homo sapiens OX=9606 GN=ITGB3 PE=1 SV=2	0.03	1.006	1	1	1	1	788	87	5.24	1.77	1	0	205199	58543.6	3.50507
P02747	C1QC	Complement C1q subcomponent subunit C OS=Homo sapiens OX=9606 GN=C1QC PE=1 SV=3	0.001	3.709	5	1	1	1	245	25.8	8.41	2.69	1	0	266400	76740.3	3.47145
P20618	PSMB1	Proteasome subunit beta type-1 OS=Homo sapiens OX=9606 GN=PSMB1 PE=1 SV=2	0	19.581	24	4	5	4	241	26.5	8.13	7.83	4	0	1.32302e+06	382682	3.45724
O43583	DENR	Density-regulated protein OS=Homo sapiens OX=9606 GN=DENR PE=1 SV=2	0.001	2.711	4	1	1	1	198	22.1	5.3	1.93	1	0	1.32561e+06	384016	3.45197
P62829	RPL23	60S ribosomal protein L23 OS=Homo sapiens OX=9606 GN=RPL23 PE=1 SV=1	0.001	2.673	7	1	2	1	140	14.9	10.51	4.42	1	0	3.83838e+06	1.12364e+06	3.41603
Q8NC51	SERBP1	Plasminogen activator inhibitor 1 RNA-binding protein OS=Homo sapiens OX=9606 GN=SERBP1 PE=1 SV=2	0	13.092	7	2	3	2	408	44.9	8.65	13.08	2	0	4.84725e+06	1.42978e+06	3.39022
Q8N163	CCAR2	Cell cycle and apoptosis regulator protein 2 OS=Homo sapiens OX=9606 GN=CCAR2 PE=1 SV=2	0.001	3.078	4	2	2	2	923	102.8	5.22	0	2	0	610108	180128	3.38709
P53634	CTSC	Dipeptidyl peptidase 1 OS=Homo sapiens OX=9606 GN=CTSC PE=1 SV=2	0.015	1.26	3	1	1	1	463	51.8	6.99	0	1	0	2.63392e+06	780621	3.37413
P55060	CSE1L	Exportin-2 OS=Homo sapiens OX=9606 GN=CSE1L PE=1 SV=3	0	11.296	3	2	3	2	971	110.3	5.77	8.62	2	0	6.27901e+06	1.86314e+06	3.37011
P62841	RPS15	40S ribosomal protein S15 OS=Homo sapiens OX=9606 GN=RPS15 PE=1 SV=2	0.016	1.179	6	1	1	1	145	17	10.39	1.8	1	0	3.59342e+06	1.07373e+06	3.34668
P01008	SERPINC1	Antithrombin-III OS=Homo sapiens OX=9606 GN=SERPINC1 PE=1 SV=1	0	12.026	2	1	2	1	464	52.6	6.71	8.07	1	0	1.49406e+07	4.48844e+06	3.32869
Q9Y606	PUS1	tRNA pseudouridine synthase A OS=Homo sapiens OX=9606 GN=PUS1 PE=1 SV=3	0.001	3.675	3	1	1	1	427	47.4	8.41	0	1	0	292468	87947.5	3.32548
P62318	SNRPD3	Small nuclear ribonucleoprotein Sm D3 OS=Homo sapiens OX=9606 GN=SNRPD3 PE=1 SV=1	0	6.16	15	2	3	2	126	13.9	10.32	7.94	2	0	608171	183271	3.31843
Q13347	EIF3I	Eukaryotic translation initiation factor 3 subunit I OS=Homo sapiens OX=9606 GN=EIF3I PE=1 SV=1	0	20.841	15	4	8	4	325	36.5	5.64	14.46	4	0	380406	115918	3.28169
P49720	PSMB3	Proteasome subunit beta type-3 OS=Homo sapiens OX=9606 GN=PSMB3 PE=1 SV=2	0.015	1.25	3	1	1	1	205	22.9	6.55	0	1	0	594899	181467	3.27828
P12259	F5	Coagulation factor V OS=Homo sapiens OX=9606 GN=F5 PE=1 SV=4	0	14.383	2	4	7	4	2224	251.5	6.05	12.82	4	0	5.90546e+06	1.8121e+06	3.2589
Q04206	RELA	Transcription factor p65 OS=Homo sapiens OX=9606 GN=RELA PE=1 SV=2	0.001	2.163	2	1	1	1	551	60.2	5.68	0	1	0	6.51343e+07	2.01949e+07	3.22528
Q9Y2S6	TMA7	Translation machinery-associated protein 7 OS=Homo sapiens OX=9606 GN=TMA7 PE=1 SV=1	0	14.725	38	4	6	4	64	7.1	9.99	12.37	4	0	1.44492e+06	448240	3.22353
Q16853	AOC3	Membrane primary amine oxidase OS=Homo sapiens OX=9606 GN=AOC3 PE=1 SV=3	0.015	1.228	1	1	1	1	763	84.6	6.52	0	1	0	141794	43991	3.22325
P11802	CDK4	Cyclin-dependent kinase 4 OS=Homo sapiens OX=9606 GN=CDK4 PE=1 SV=2	0	32.245	33	7	9	7	303	33.7	7.01	18.55	7	0	1.14516e+06	356611	3.21124
Q6ZVX7	NCCRP1	F-box only protein 50 OS=Homo sapiens OX=9606 GN=NCCRP1 PE=1 SV=1	0	14.656	22	4	7	4	275	30.8	6.62	15.77	4	0	1.63401e+06	514317	3.17704
P55058	PLTP	Phospholipid transfer protein OS=Homo sapiens OX=9606 GN=PLTP PE=1 SV=1	0	4.6	2	1	1	1	493	54.7	7.01	2.3	1	0	502017	158575	3.1658
P51148	RAB5C	Ras-related protein Rab-5C OS=Homo sapiens OX=9606 GN=RAB5C PE=1 SV=2	0	8.056	12	2	3	2	216	23.5	8.41	6.99	2	0	1.46916e+06	464823	3.16069
O75390	CS	Citrate synthase, mitochondrial OS=Homo sapiens OX=9606 GN=CS PE=1 SV=2	0	4.483	2	1	1	1	466	51.7	8.32	1.95	1	0	973174	311801	3.12114
O75477	ERLIN1	Erlin-1 OS=Homo sapiens OX=9606 GN=ERLIN1 PE=1 SV=2	0.008	1.559	3	1	1	1	348	39.1	7.87	0	1	0	460545	147670	3.11874
P04350	TUBB4A	Tubulin beta-4A chain OS=Homo sapiens OX=9606 GN=TUBB4A PE=1 SV=2	0	135.95	44	14	43	1	444	49.6	4.88	95.87	14	0	1.0742e+06	348617	3.08132
Q9H2G2	SLK	STE20-like serine/threonine-protein kinase OS=Homo sapiens OX=9606 GN=SLK PE=1 SV=1	0	3.988	1	1	1	1	1235	142.6	5.15	1.95	1	0	4.611e+07	1.50255e+07	3.06878
Q8N1G2	CMTR1	Cap-specific mRNA (nucleoside-2'-O-)-methyltransferase 1 OS=Homo sapiens OX=9606 GN=CMTR1 PE=1 SV=1	0.007	1.621	1	1	1	1	835	95.3	7.05	0	1	0	4.19266e+06	1.3679e+06	3.06503
Q99623	PHB2	Prohibitin-2 OS=Homo sapiens OX=9606 GN=PHB2 PE=1 SV=2	0	31.082	32	8	12	8	299	33.3	9.83	22.59	8	0	4376454	1.42834e+06	3.06401
P05141	SLC25A5	ADP/ATP translocase 2 OS=Homo sapiens OX=9606 GN=SLC25A5 PE=1 SV=7	0	22.992	25	7	10	4	298	32.8	9.69	17.03	7	0	5.12785e+06	1.67563e+06	3.06025
Q9NR45	NANS	Sialic acid synthase OS=Homo sapiens OX=9606 GN=NANS PE=1 SV=2	0.006	1.639	4	1	1	1	359	40.3	6.74	0	1	0	527615	172442	3.05967
Q9Y2A7	NCKAP1	Nck-associated protein 1 OS=Homo sapiens OX=9606 GN=NCKAP1 PE=1 SV=1	0.018	1.132	1	1	1	1	1128	128.7	6.62	0	1	0	7775505	2558241	3.0394
P29401	TKT	Transketolase OS=Homo sapiens OX=9606 GN=TKT PE=1 SV=3	0	12.161	8	4	6	4	623	67.8	7.66	9.44	4	0	5.24815e+06	1.72944e+06	3.0346
Q13371	PDCL	Phosducin-like protein OS=Homo sapiens OX=9606 GN=PDCL PE=1 SV=3	0.01	1.469	4	1	1	1	301	34.3	4.73	0	1	0	1.61442e+06	532271	3.03309
O43426	SYNJ1	Synaptojanin-1 OS=Homo sapiens OX=9606 GN=SYNJ1 PE=1 SV=2	0.018	1.128	1	1	1	1	1573	173	7.42	0	1	0	3.19249e+06	1.05437e+06	3.02785
O00232	PSMD12	26S proteasome non-ATPase regulatory subunit 12 OS=Homo sapiens OX=9606 GN=PSMD12 PE=1 SV=3	0	7.752	7	2	2	2	456	52.9	7.65	2.95	2	0	3.88176e+06	1.28383e+06	3.02357
Q9NQX3	GPHN	Gephyrin OS=Homo sapiens OX=9606 GN=GPHN PE=1 SV=1	0.015	1.21	1	1	1	1	736	79.7	5.43	1.92	1	0	709637	235515	3.01312
P69905	HBA1	Hemoglobin subunit alpha OS=Homo sapiens OX=9606 GN=HBA1 PE=1 SV=2	0	26.327	43	5	13	5	142	15.2	8.68	26.56	5	0	181983	60415.8	3.01218
Q7RTS7	KRT74	Keratin, type II cytoskeletal 74 OS=Homo sapiens OX=9606 GN=KRT74 PE=1 SV=2	0	27.063	10	6	17	3	529	57.8	7.71	35.01	6	0	385452	128546	2.99856
O43819	SCO2	Protein SCO2 homolog, mitochondrial OS=Homo sapiens OX=9606 GN=SCO2 PE=1 SV=3	0.001	2.184	3	1	1	1	266	29.8	8.85	0	1	0	3.59879e+06	1.20053e+06	2.99766
P33240	CSTF2	Cleavage stimulation factor subunit 2 OS=Homo sapiens OX=9606 GN=CSTF2 PE=1 SV=1	0	5.597	4	2	4	2	577	60.9	6.83	3.83	2	0	483238	162202	2.97924
P43246	MSH2	DNA mismatch repair protein Msh2 OS=Homo sapiens OX=9606 GN=MSH2 PE=1 SV=1	0	10.958	4	4	7	4	934	104.7	5.77	11.52	4	0	1.32902e+06	447051	2.97286
Q9H4G4	GLIPR2	Golgi-associated plant pathogenesis-related protein 1 OS=Homo sapiens OX=9606 GN=GLIPR2 PE=1 SV=3	0.015	1.242	8	1	1	1	154	17.2	9.41	0	1	0	667695	232023	2.87771
Q7Z417	NUFIP2	Nuclear fragile X mental retardation-interacting protein 2 OS=Homo sapiens OX=9606 GN=NUFIP2 PE=1 SV=1	0	5.106	2	1	1	1	695	76.1	8.7	2.94	1	0	707235	249198	2.83805
P25205	MCM3	DNA replication licensing factor MCM3 OS=Homo sapiens OX=9606 GN=MCM3 PE=1 SV=3	0	42.069	13	9	12	9	808	90.9	5.77	30.24	9	0	1.55179e+06	555534	2.79333
Q00013	MPP1	55 kDa erythrocyte membrane protein OS=Homo sapiens OX=9606 GN=MPP1 PE=1 SV=2	0.001	2.486	2	1	1	1	466	52.3	7.37	0	1	0	9.20315e+06	3.31764e+06	2.774
Q8WVD3	RNF138	E3 ubiquitin-protein ligase RNF138 OS=Homo sapiens OX=9606 GN=RNF138 PE=1 SV=1	0.001	2.933	7	2	2	2	245	28.2	6.93	0	2	0	5.80115e+06	2.10169e+06	2.76023
Q16576	RBBP7	Histone-binding protein RBBP7 OS=Homo sapiens OX=9606 GN=RBBP7 PE=1 SV=1	0	34.439	26	7	10	4	425	47.8	5.05	19.47	7	2	335743	121674	2.75936
P24043	LAMA2	Laminin subunit alpha-2 OS=Homo sapiens OX=9606 GN=LAMA2 PE=1 SV=4	0.001	2.801	0	1	1	1	3122	343.7	6.4	1.7	1	0	1.48144e+06	542647	2.73003
P03951	F11	Coagulation factor XI OS=Homo sapiens OX=9606 GN=F11 PE=1 SV=1	0.001	2.923	1	1	1	1	625	70.1	8.1	2.96	1	0	258755	94945	2.72531
P11413	G6PD	Glucose-6-phosphate 1-dehydrogenase OS=Homo sapiens OX=9606 GN=G6PD PE=1 SV=4	0	14.061	9	4	5	4	515	59.2	6.84	3.78	4	0	2.22245e+06	816336	2.72247
Q9ULW0	TPX2	Targeting protein for Xklp2 OS=Homo sapiens OX=9606 GN=TPX2 PE=1 SV=2	0.001	2.376	1	1	1	1	747	85.6	9.23	0	1	0	6.20894e+06	2.29228e+06	2.70863
P02656	APOC3	Apolipoprotein C-III OS=Homo sapiens OX=9606 GN=APOC3 PE=1 SV=1	0	4.9	16	1	2	1	99	10.8	5.41	4.81	1	0	993788	370344	2.68342
P51888	PRELP	Prolargin OS=Homo sapiens OX=9606 GN=PRELP PE=1 SV=1	0.001	3.771	3	1	1	1	382	43.8	9.38	3.4	1	0	969063	365918	2.64831
Q14525	KRT33B	Keratin, type I cuticular Ha3-II OS=Homo sapiens OX=9606 GN=KRT33B PE=1 SV=3	0	22.492	15	6	9	2	404	46.2	4.84	16.22	6	2	1.52188e+06	578478	2.63084
P46109	CRKL	Crk-like protein OS=Homo sapiens OX=9606 GN=CRKL PE=1 SV=1	0	6.186	7	2	3	2	303	33.8	6.74	2.77	2	0	852221	325463	2.61848
Q8ND56	LSM14A	Protein LSM14 homolog A OS=Homo sapiens OX=9606 GN=LSM14A PE=1 SV=3	0.01	1.503	2	1	1	1	463	50.5	9.52	0	1	0	796772	312206	2.55207
P21796	VDAC1	Voltage-dependent anion-selective channel protein 1 OS=Homo sapiens OX=9606 GN=VDAC1 PE=1 SV=2	0.001	2.542	8	1	1	1	283	30.8	8.54	0	1	0	106878024	4.20735e+07	2.54027
O94991	SLITRK5	SLIT and NTRK-like protein 5 OS=Homo sapiens OX=9606 GN=SLITRK5 PE=1 SV=2	0.001	3.379	1	1	1	1	958	107.4	6.95	2.32	1	0	5.74978e+07	2.26567e+07	2.53779
P69891	HBG1	Hemoglobin subunit gamma-1 OS=Homo sapiens OX=9606 GN=HBG1 PE=1 SV=2	0	7.11	16	2	3	1	147	16.1	7.2	7.73	2	0	1.55326e+06	613354	2.5324
Q16718	NDUFA5	NADH dehydrogenase [ubiquinone] 1 alpha subcomplex subunit 5 OS=Homo sapiens OX=9606 GN=NDUFA5 PE=1 SV=3	0.018	1.132	8	1	1	1	116	13.5	5.99	0	1	0	213153	84334.4	2.52747
Q13103	SPP2	Secreted phosphoprotein 24 OS=Homo sapiens OX=9606 GN=SPP2 PE=1 SV=1	0	6.051	6	1	4	1	211	24.3	8.32	10.62	1	0	240951	95380.4	2.52621
Q15063	POSTN	Periostin OS=Homo sapiens OX=9606 GN=POSTN PE=1 SV=2	0.001	3.404	1	1	2	1	836	93.3	7.53	2.32	1	0	221254	88783.3	2.49206
O60271	SPAG9	C-Jun-amino-terminal kinase-interacting protein 4 OS=Homo sapiens OX=9606 GN=SPAG9 PE=1 SV=4	0	4.227	2	2	2	2	1321	146.1	5.15	3.83	2	0	5.0704e+06	2.03587e+06	2.49054
Q13123	IK	Protein Red OS=Homo sapiens OX=9606 GN=IK PE=1 SV=3	0.001	3.155	3	2	2	2	557	65.6	6.64	0	2	0	5.48738e+06	2.20716e+06	2.48617
Q5JUX0	SPIN3	Spindlin-3 OS=Homo sapiens OX=9606 GN=SPIN3 PE=1 SV=1	0.006	1.678	4	1	1	1	258	29.2	6.8	0	1	0	4.31175e+06	1.75474e+06	2.45721
P49005	POLD2	DNA polymerase delta subunit 2 OS=Homo sapiens OX=9606 GN=POLD2 PE=1 SV=1	0	6.485	6	2	2	2	469	51.3	5.58	3.78	2	0	5.74893e+06	2.34034e+06	2.45646
Q92616	GCN1	eIF-2-alpha kinase activator GCN1 OS=Homo sapiens OX=9606 GN=GCN1 PE=1 SV=6	0.003	2.045	0	1	1	1	2671	292.6	7.47	0	1	0	1.48637e+07	6.05241e+06	2.45583
P24844	MYL9	Myosin regulatory light polypeptide 9 OS=Homo sapiens OX=9606 GN=MYL9 PE=1 SV=4	0	7.085	18	3	3	1	172	19.8	4.92	2.16	3	0	254927	104252	2.44531
P27816	MAP4	Microtubule-associated protein 4 OS=Homo sapiens OX=9606 GN=MAP4 PE=1 SV=3	0	23.848	7	6	11	6	1152	120.9	5.43	20.27	6	0	298839	122926	2.43104
Q12931	TRAP1	Heat shock protein 75 kDa, mitochondrial OS=Homo sapiens OX=9606 GN=TRAP1 PE=1 SV=3	0	19.163	8	4	6	3	704	80.1	8.21	9.89	4	0	1.90839e+07	7.8742e+06	2.4236
P56134	ATP5MF	ATP synthase subunit f, mitochondrial OS=Homo sapiens OX=9606 GN=ATP5MF PE=1 SV=3	0.015	1.249	14	1	1	1	94	10.9	9.67	0	1	0	4731597	1.97308e+06	2.39807
P46977	STT3A	Dolichyl-diphosphooligosaccharide--protein glycosyltransferase subunit STT3A OS=Homo sapiens OX=9606 GN=STT3A PE=1 SV=2	0	5.964	5	3	3	3	705	80.5	8.07	0	3	0	166817	69570.3	2.39782
P21333	FLNA	Filamin-A OS=Homo sapiens OX=9606 GN=FLNA PE=1 SV=4	0	160.106	20	37	53	35	2647	280.6	6.06	112	37	1	1.45487e+06	607778	2.39375
P26583	HMGB2	High mobility group protein B2 OS=Homo sapiens OX=9606 GN=HMGB2 PE=1 SV=2	0.001	3.681	11	2	2	1	209	24	7.81	2.59	2	0	465811	195851	2.37839
Q9UHV9	PFDN2	Prefoldin subunit 2 OS=Homo sapiens OX=9606 GN=PFDN2 PE=1 SV=1	0	9.475	17	2	2	2	154	16.6	6.58	5.19	2	0	4.40488e+06	1.87122e+06	2.35401
Q53GQ0	HSD17B12	Very-long-chain 3-oxoacyl-CoA reductase OS=Homo sapiens OX=9606 GN=HSD17B12 PE=1 SV=2	0.001	3.518	5	1	1	1	312	34.3	9.32	0	1	0	3.33659e+06	1.42473e+06	2.34192
Q9ULA0	DNPEP	Aspartyl aminopeptidase OS=Homo sapiens OX=9606 GN=DNPEP PE=1 SV=2	0	6.456	5	2	2	2	485	53.4	7.58	2.55	2	0	8.67137e+06	3.72888e+06	2.32547
Q12756	KIF1A	Kinesin-like protein KIF1A OS=Homo sapiens OX=9606 GN=KIF1A PE=1 SV=2	0.004	1.801	1	1	1	1	1690	190.9	6.21	2.05	1	0	1.57544e+08	6.84872e+07	2.30034
O14980	XPO1	Exportin-1 OS=Homo sapiens OX=9606 GN=XPO1 PE=1 SV=1	0	21.404	7	5	10	5	1071	123.3	6.06	15.78	5	0	5.91446e+08	2.59586e+08	2.27842
P09012	SNRPA	U1 small nuclear ribonucleoprotein A OS=Homo sapiens OX=9606 GN=SNRPA PE=1 SV=3	0.001	2.298	11	1	1	1	282	31.3	9.83	2.17	1	0	526134	231148	2.27618
A0A0C4DH55	IGKV3D-7	Immunoglobulin kappa variable 3D-7 OS=Homo sapiens OX=9606 GN=IGKV3D-7 PE=3 SV=5	0.004	1.947	8	1	1	1	119	13.1	5.94	1.83	1	0	1.30964e+06	577333	2.26844
Q9BRK4	LZTS2	Leucine zipper putative tumor suppressor 2 OS=Homo sapiens OX=9606 GN=LZTS2 PE=1 SV=2	0.006	1.703	1	1	1	1	669	72.7	6.51	0	1	0	1.51492e+06	669326	2.26335
P49915	GMPS	GMP synthase [glutamine-hydrolyzing] OS=Homo sapiens OX=9606 GN=GMPS PE=1 SV=1	0	23.776	11	6	8	6	693	76.7	6.87	14.34	6	0	1.28005e+06	566164	2.26091
P61006	RAB8A	Ras-related protein Rab-8A OS=Homo sapiens OX=9606 GN=RAB8A PE=1 SV=1	0	12.279	23	4	8	3	207	23.7	9.07	9.27	4	1	1.783e+06	795810	2.24049
Q9UJU6	DBNL	Drebrin-like protein OS=Homo sapiens OX=9606 GN=DBNL PE=1 SV=1	0.001	2.461	3	1	1	1	430	48.2	5.05	1.74	1	0	556843	248587	2.24003
Q5SW79	CEP170	Centrosomal protein of 170 kDa OS=Homo sapiens OX=9606 GN=CEP170 PE=1 SV=1	0.012	1.31	1	1	2	1	1584	175.2	7.11	0	1	0	1.22667e+06	548682	2.23567
P38159	RBMX	RNA-binding motif protein, X chromosome OS=Homo sapiens OX=9606 GN=RBMX PE=1 SV=3	0.012	1.37	3	1	1	1	391	42.3	10.05	0	1	0	1.34793e+06	610364	2.2084
Q9Y6D9	MAD1L1	Mitotic spindle assembly checkpoint protein MAD1 OS=Homo sapiens OX=9606 GN=MAD1L1 PE=1 SV=2	0	4.343	3	2	2	2	718	83	5.92	0	2	0	365609	166117	2.20092
P50502	ST13	Hsc70-interacting protein OS=Homo sapiens OX=9606 GN=ST13 PE=1 SV=2	0.001	3.606	4	1	1	1	369	41.3	5.27	2.86	1	0	1.13754e+07	5.16934e+06	2.20054
P01031	C5	Complement C5 OS=Homo sapiens OX=9606 GN=C5 PE=1 SV=4	0	4.944	1	2	4	2	1676	188.2	6.52	5.08	2	0	274600	124912	2.19834
Q9Y230	RUVBL2	RuvB-like 2 OS=Homo sapiens OX=9606 GN=RUVBL2 PE=1 SV=3	0	36.124	17	6	13	6	463	51.1	5.64	30.2	6	0	366910	168481	2.17775
P01009	SERPINA1	Alpha-1-antitrypsin OS=Homo sapiens OX=9606 GN=SERPINA1 PE=1 SV=3	0.004	1.916	2	1	1	1	418	46.7	5.59	0	1	0	5.73558e+06	2.64457e+06	2.16882
O15294	OGT	UDP-N-acetylglucosamine--peptide N-acetylglucosaminyltransferase 110 kDa subunit OS=Homo sapiens OX=9606 GN=OGT PE=1 SV=3	0	4.366	3	3	3	3	1046	116.9	6.7	0	3	0	3.66271e+06	1.70361e+06	2.14998
O43678	NDUFA2	NADH dehydrogenase [ubiquinone] 1 alpha subcomplex subunit 2 OS=Homo sapiens OX=9606 GN=NDUFA2 PE=1 SV=3	0.014	1.287	10	1	1	1	99	10.9	9.57	0	1	0	2.05451e+07	9.58555e+06	2.14334
O75717	WDHD1	WD repeat and HMG-box DNA-binding protein 1 OS=Homo sapiens OX=9606 GN=WDHD1 PE=1 SV=1	0.001	3.766	2	2	2	2	1129	125.9	5.62	0	2	0	1.30837e+07	6.1392e+06	2.13117
P38606	ATP6V1A	V-type proton ATPase catalytic subunit A OS=Homo sapiens OX=9606 GN=ATP6V1A PE=1 SV=2	0	12.276	5	2	4	2	617	68.3	5.52	6.24	2	0	208000	97850.5	2.12569
P60228	EIF3E	Eukaryotic translation initiation factor 3 subunit E OS=Homo sapiens OX=9606 GN=EIF3E PE=1 SV=1	0	6.491	4	2	2	2	445	52.2	6.04	3.55	2	0	8.77809e+06	4.15222e+06	2.11407
P49207	RPL34	60S ribosomal protein L34 OS=Homo sapiens OX=9606 GN=RPL34 PE=1 SV=3	0	6.819	21	3	4	3	117	13.3	11.47	7.63	3	0	1.10225e+06	523772	2.10445
Q5VTR2	RNF20	E3 ubiquitin-protein ligase BRE1A OS=Homo sapiens OX=9606 GN=RNF20 PE=1 SV=2	0	13.394	7	4	4	4	975	113.6	5.94	6.65	4	0	266560	126786	2.10244
Q9H3K6	BOLA2	BolA-like protein 2 OS=Homo sapiens OX=9606 GN=BOLA2 PE=1 SV=1	0	8.308	31	3	6	3	86	10.1	6.52	4.94	3	0	645898	307651	2.09945
Q5MIZ7	PPP4R3B	Serine/threonine-protein phosphatase 4 regulatory subunit 3B OS=Homo sapiens OX=9606 GN=PPP4R3B PE=1 SV=2	0	4.304	1	1	1	1	849	97.4	4.96	1.96	1	0	1.72071e+07	8.22083e+06	2.09311
P26447	S100A4	Protein S100-A4 OS=Homo sapiens OX=9606 GN=S100A4 PE=1 SV=1	0	4.441	9	1	2	1	101	11.7	6.11	1.88	1	0	1.45105e+09	6.93903e+08	2.09114
Q9BUA3	SPINDOC	Spindlin interactor and repressor of chromatin-binding protein OS=Homo sapiens OX=9606 GN=SPINDOC PE=1 SV=3	0	28.871	25	6	7	6	381	41	5.01	16.85	6	0	2.03454e+06	973001	2.091
Q92734	TFG	Protein TFG OS=Homo sapiens OX=9606 GN=TFG PE=1 SV=2	0	5.645	7	1	1	1	400	43.4	5.1	3.57	1	0	421042	202280	2.08148
Q9NW64	RBM22	Pre-mRNA-splicing factor RBM22 OS=Homo sapiens OX=9606 GN=RBM22 PE=1 SV=1	0.001	2.516	3	1	1	1	420	46.9	8.54	1.63	1	0	537775	259888	2.06925
Q14247	CTTN	Src substrate cortactin OS=Homo sapiens OX=9606 GN=CTTN PE=1 SV=2	0	18.448	11	6	10	6	550	61.5	5.4	22.38	6	0	813830	394646	2.06218
P06744	GPI	Glucose-6-phosphate isomerase OS=Homo sapiens OX=9606 GN=GPI PE=1 SV=4	0.001	3.718	2	1	1	1	558	63.1	8.32	2.02	1	0	1.63768e+06	796347	2.0565
Q9Y3Z3	SAMHD1	Deoxynucleoside triphosphate triphosphohydrolase SAMHD1 OS=Homo sapiens OX=9606 GN=SAMHD1 PE=1 SV=2	0	5.24	3	2	2	2	626	72.2	7.14	4.01	2	0	469661	228821	2.05252
Q8IZU2	WDR17	WD repeat-containing protein 17 OS=Homo sapiens OX=9606 GN=WDR17 PE=2 SV=2	0	11.374	3	3	4	3	1322	147.6	6.46	4.25	3	0	4.00359e+07	1.95801e+07	2.04473
Q04637	EIF4G1	Eukaryotic translation initiation factor 4 gamma 1 OS=Homo sapiens OX=9606 GN=EIF4G1 PE=1 SV=4	0	22.162	3	5	9	5	1599	175.4	5.33	17.52	5	0	971269	476414	2.03871
Q8WU90	ZC3H15	Zinc finger CCCH domain-containing protein 15 OS=Homo sapiens OX=9606 GN=ZC3H15 PE=1 SV=1	0	8.527	5	2	2	2	426	48.6	5.31	5.55	2	0	1.16838e+07	5.7352e+06	2.03721
Q86UE8	TLK2	Serine/threonine-protein kinase tousled-like 2 OS=Homo sapiens OX=9606 GN=TLK2 PE=1 SV=2	0.001	2.378	1	1	3	1	772	87.6	8.41	2	1	0	844206	416946	2.02474
Q93034	CUL5	Cullin-5 OS=Homo sapiens OX=9606 GN=CUL5 PE=1 SV=4	0.027	1.053	2	1	1	1	780	90.9	7.94	0	1	0	707217	349313	2.02459
Q9Y6D0	SELENOK	Selenoprotein K OS=Homo sapiens OX=9606 GN=SELENOK PE=1 SV=3	0.001	2.94	14	1	1	1	94	10.6	10.86	2.11	1	0	1.74544e+06	870171	2.00586
Q13200	PSMD2	26S proteasome non-ATPase regulatory subunit 2 OS=Homo sapiens OX=9606 GN=PSMD2 PE=1 SV=3	0	29.745	9	4	6	4	908	100.1	5.2	17.32	4	0	801249	402532	1.99052
Q96DI7	SNRNP40	U5 small nuclear ribonucleoprotein 40 kDa protein OS=Homo sapiens OX=9606 GN=SNRNP40 PE=1 SV=1	0	4.283	3	1	1	1	357	39.3	8.1	2.19	1	0	440326	221608	1.98696
P16989	YBX3	Y-box-binding protein 3 OS=Homo sapiens OX=9606 GN=YBX3 PE=1 SV=4	0	7.214	12	3	4	1	372	40.1	9.77	5.16	3	0	595918	300282	1.98453
Q13885	TUBB2A	Tubulin beta-2A chain OS=Homo sapiens OX=9606 GN=TUBB2A PE=1 SV=1	0	159.507	44	17	52	2	445	49.9	4.89	126.18	17	1	537130	271435	1.97885
P18206	VCL	Vinculin OS=Homo sapiens OX=9606 GN=VCL PE=1 SV=4	0	21.689	7	7	8	7	1134	123.7	5.66	14.49	7	0	537130	271435	1.97885
Q9H5V9	STEEP1	STING ER exit protein OS=Homo sapiens OX=9606 GN=STEEP1 PE=1 SV=1	0.001	3.348	5	1	1	1	222	25.6	8.73	1.64	1	0	849274	430761	1.97156
Q12996	CSTF3	Cleavage stimulation factor subunit 3 OS=Homo sapiens OX=9606 GN=CSTF3 PE=1 SV=1	0	7.933	7	3	3	3	717	82.9	8.12	3.7	3	0	173941	88438.9	1.96679
P19174	PLCG1	1-phosphatidylinositol 4,5-bisphosphate phosphodiesterase gamma-1 OS=Homo sapiens OX=9606 GN=PLCG1 PE=1 SV=1	0.001	3.959	1	1	1	1	1290	148.4	6.05	1.99	1	0	2.22172e+06	1.13776e+06	1.95271
Q9NSK0	KLC4	Kinesin light chain 4 OS=Homo sapiens OX=9606 GN=KLC4 PE=1 SV=3	0.004	1.79	2	1	1	1	619	68.6	6.18	0	1	0	300957	154666	1.94586
Q5BKZ1	ZNF326	DBIRD complex subunit ZNF326 OS=Homo sapiens OX=9606 GN=ZNF326 PE=1 SV=2	0.01	1.46	2	1	1	1	582	65.6	5.15	0	1	0	1.99186e+06	1.02449e+06	1.94425
P55072	VCP	Transitional endoplasmic reticulum ATPase OS=Homo sapiens OX=9606 GN=VCP PE=1 SV=4	0	102.541	33	21	34	21	806	89.3	5.26	75.8	21	0	571226	294138	1.94204
Q13263	TRIM28	Transcription intermediary factor 1-beta OS=Homo sapiens OX=9606 GN=TRIM28 PE=1 SV=5	0	42.893	22	13	18	13	835	88.5	5.77	19.99	13	0	7.48783e+06	3.85842e+06	1.94065
Q01105	SET	Protein SET OS=Homo sapiens OX=9606 GN=SET PE=1 SV=3	0.01	1.485	2	1	1	1	290	33.5	4.32	0	1	0	561304	292790	1.91709
O95400	CD2BP2	CD2 antigen cytoplasmic tail-binding protein 2 OS=Homo sapiens OX=9606 GN=CD2BP2 PE=1 SV=1	0	4.916	7	2	2	2	341	37.6	4.61	2.34	2	0	834406	436529	1.91146
Q9Y5K3	PCYT1B	Choline-phosphate cytidylyltransferase B OS=Homo sapiens OX=9606 GN=PCYT1B PE=1 SV=1	0.001	3.608	3	1	2	1	369	41.9	6.4	2.78	1	0	1.03471e+07	5.43563e+06	1.90357
P26640	VARS1	Valine--tRNA ligase OS=Homo sapiens OX=9606 GN=VARS1 PE=1 SV=4	0.001	2.456	1	1	1	1	1264	140.4	7.59	0	1	0	754607	396946	1.90103
P23258	TUBG1	Tubulin gamma-1 chain OS=Homo sapiens OX=9606 GN=TUBG1 PE=1 SV=2	0.006	1.694	2	1	3	1	451	51.1	6.14	3.73	1	0	4.01739e+06	2.13735e+06	1.87961
Q9UBW8	COPS7A	COP9 signalosome complex subunit 7a OS=Homo sapiens OX=9606 GN=COPS7A PE=1 SV=1	0.001	2.808	4	1	2	1	275	30.3	8.22	0	1	0	3.17622e+07	1.71219e+07	1.85506
P19971	TYMP	Thymidine phosphorylase OS=Homo sapiens OX=9606 GN=TYMP PE=1 SV=2	0.019	1.101	3	1	1	1	482	49.9	5.53	0	1	0	809261	438495	1.84555
P48507	GCLM	Glutamate--cysteine ligase regulatory subunit OS=Homo sapiens OX=9606 GN=GCLM PE=1 SV=1	0	7.189	8	2	2	2	274	30.7	6.02	4.43	2	0	1.1184e+06	607584	1.84074
O43175	PHGDH	D-3-phosphoglycerate dehydrogenase OS=Homo sapiens OX=9606 GN=PHGDH PE=1 SV=4	0	40.846	23	11	20	11	533	56.6	6.71	37.4	11	0	1.16742e+06	636522	1.83407
P18615	NELFE	Negative elongation factor E OS=Homo sapiens OX=9606 GN=NELFE PE=1 SV=3	0.01	1.475	3	1	1	1	380	43.2	9.33	0	1	0	783446	431019	1.81766
P29508	SERPINB3	Serpin B3 OS=Homo sapiens OX=9606 GN=SERPINB3 PE=1 SV=2	0	11.402	10	4	7	4	390	44.5	6.81	11.61	4	0	616440	340191	1.81204
P62241	RPS8	40S ribosomal protein S8 OS=Homo sapiens OX=9606 GN=RPS8 PE=1 SV=2	0	11.09	17	3	3	3	208	24.2	10.32	4.98	3	0	1.46519e+06	815130	1.79749
P39656	DDOST	Dolichyl-diphosphooligosaccharide--protein glycosyltransferase 48 kDa subunit OS=Homo sapiens OX=9606 GN=DDOST PE=1 SV=4	0	4.877	4	2	4	2	456	50.8	6.55	4.44	2	0	673944	375490	1.79484
P42704	LRPPRC	Leucine-rich PPR motif-containing protein, mitochondrial OS=Homo sapiens OX=9606 GN=LRPPRC PE=1 SV=3	0	16.821	4	5	7	5	1394	157.8	6.13	13.62	5	0	102106810	5.70301e+07	1.7904
P54886	ALDH18A1	Delta-1-pyrroline-5-carboxylate synthase OS=Homo sapiens OX=9606 GN=ALDH18A1 PE=1 SV=2	0	8.665	5	3	3	3	795	87.2	7.12	3.2	3	0	1.90362e+06	1.06376e+06	1.78951
P12273	PIP	Prolactin-inducible protein OS=Homo sapiens OX=9606 GN=PIP PE=1 SV=1	0.001	3.232	11	2	2	2	146	16.6	8.05	1.97	2	0	5.80259e+06	3.2507e+06	1.78503
Q9C037	TRIM4	E3 ubiquitin-protein ligase TRIM4 OS=Homo sapiens OX=9606 GN=TRIM4 PE=1 SV=2	0.015	1.24	2	1	1	1	500	57.4	8.1	2.13	1	0	934164	528009	1.76922
P17980	PSMC3	26S proteasome regulatory subunit 6A OS=Homo sapiens OX=9606 GN=PSMC3 PE=1 SV=3	0	5.525	7	2	2	2	439	49.2	5.24	0	2	0	389198	220273	1.76689
Q92900	UPF1	Regulator of nonsense transcripts 1 OS=Homo sapiens OX=9606 GN=UPF1 PE=1 SV=2	0.03	1.015	1	1	1	1	1129	124.3	6.61	0	1	0	3.83767e+07	2.17359e+07	1.76559
P11216	PYGB	Glycogen phosphorylase, brain form OS=Homo sapiens OX=9606 GN=PYGB PE=1 SV=5	0	9.836	4	3	5	1	843	96.6	6.86	5.1	3	0	300137	170386	1.76151
P08238	HSP90AB1	Heat shock protein HSP 90-beta OS=Homo sapiens OX=9606 GN=HSP90AB1 PE=1 SV=4	0	156.605	37	28	59	16	724	83.2	5.03	120.9	28	8	5.21116e+06	2.96975e+06	1.75475
P39023	RPL3	60S ribosomal protein L3 OS=Homo sapiens OX=9606 GN=RPL3 PE=1 SV=2	0.001	3.784	3	1	1	1	403	46.1	10.18	1.99	1	0	194566	111612	1.74324
P56192	MARS1	Methionine--tRNA ligase, cytoplasmic OS=Homo sapiens OX=9606 GN=MARS1 PE=1 SV=2	0	5.01	2	2	4	2	900	101.1	6.16	6.96	2	0	553504	318304	1.73892
Q00535	CDK5	Cyclin-dependent-like kinase 5 OS=Homo sapiens OX=9606 GN=CDK5 PE=1 SV=3	0	14.041	13	3	5	3	292	33.3	7.66	11.1	3	0	722193	416965	1.73202
P02452	COL1A1	Collagen alpha-1(I) chain OS=Homo sapiens OX=9606 GN=COL1A1 PE=1 SV=5	0	6.863	4	3	3	3	1464	138.9	5.8	1.78	3	0	3046788	1.76927e+06	1.72206
P35908	KRT2	Keratin, type II cytoskeletal 2 epidermal OS=Homo sapiens OX=9606 GN=KRT2 PE=1 SV=2	0	456.176	85	54	181	40	639	65.4	8	478.37	54	14	615844	358863	1.7161
Q99460	PSMD1	26S proteasome non-ATPase regulatory subunit 1 OS=Homo sapiens OX=9606 GN=PSMD1 PE=1 SV=2	0	5.485	3	2	2	2	953	105.8	5.39	2.88	2	0	1.42649e+06	833675	1.71108
P13667	PDIA4	Protein disulfide-isomerase A4 OS=Homo sapiens OX=9606 GN=PDIA4 PE=1 SV=2	0	8.432	5	3	3	3	645	72.9	5.07	4.34	3	0	433038	254418	1.70207
O43318	MAP3K7	Mitogen-activated protein kinase kinase kinase 7 OS=Homo sapiens OX=9606 GN=MAP3K7 PE=1 SV=1	0	22.879	6	4	6	4	606	67.2	7.11	11.49	4	0	2.72214e+06	1.61241e+06	1.68825
Q5T5U3	ARHGAP21	Rho GTPase-activating protein 21 OS=Homo sapiens OX=9606 GN=ARHGAP21 PE=1 SV=2	0	9.211	2	4	4	4	1958	217.3	7.8	5.79	4	0	7.55568e+07	4.47714e+07	1.68761
P01024	C3	Complement C3 OS=Homo sapiens OX=9606 GN=C3 PE=1 SV=2	0	11.732	4	4	6	4	1663	187	6.4	6.59	4	0	2.20589e+06	1.32889e+06	1.65995
P05109	S100A8	Protein S100-A8 OS=Homo sapiens OX=9606 GN=S100A8 PE=1 SV=1	0	9.955	38	3	6	3	93	10.8	7.03	2.06	3	0	1.76677e+06	1.06631e+06	1.6569
P33176	KIF5B	Kinesin-1 heavy chain OS=Homo sapiens OX=9606 GN=KIF5B PE=1 SV=1	0	38.83	10	8	16	6	963	109.6	6.51	37.71	8	2	609774	370974	1.64371
O00483	NDUFA4	Cytochrome c oxidase subunit NDUFA4 OS=Homo sapiens OX=9606 GN=NDUFA4 PE=1 SV=1	0	5.365	22	2	3	2	81	9.4	9.38	5.94	2	0	540354	329954	1.63767
P20700	LMNB1	Lamin-B1 OS=Homo sapiens OX=9606 GN=LMNB1 PE=1 SV=2	0	57.964	31	18	28	13	586	66.4	5.16	39.93	18	2	3.45451e+06	2.11283e+06	1.63501
P04844	RPN2	Dolichyl-diphosphooligosaccharide--protein glycosyltransferase subunit 2 OS=Homo sapiens OX=9606 GN=RPN2 PE=1 SV=3	0.001	2.355	3	1	1	1	631	69.2	5.69	0	1	0	3.95279e+06	2.42e+06	1.63338
O00115	DNASE2	Deoxyribonuclease-2-alpha OS=Homo sapiens OX=9606 GN=DNASE2 PE=1 SV=2	0.023	1.086	3	1	1	1	360	39.6	8.05	0	1	0	1.05076e+06	644639	1.63001
O75347	TBCA	Tubulin-specific chaperone A OS=Homo sapiens OX=9606 GN=TBCA PE=1 SV=3	0.001	3.827	9	1	1	1	108	12.8	5.29	1.63	1	0	283435	175033	1.61932
P48739	PITPNB	Phosphatidylinositol transfer protein beta isoform OS=Homo sapiens OX=9606 GN=PITPNB PE=1 SV=2	0.001	2.416	5	1	1	1	271	31.5	6.87	0	1	0	175031	108229	1.61723
P49321	NASP	Nuclear autoantigenic sperm protein OS=Homo sapiens OX=9606 GN=NASP PE=1 SV=2	0	11.181	6	5	9	5	788	85.2	4.3	10.7	5	0	3.88736e+06	2.40375e+06	1.6172
P52732	KIF11	Kinesin-like protein KIF11 OS=Homo sapiens OX=9606 GN=KIF11 PE=1 SV=2	0	11.43	3	3	5	3	1056	119.1	5.64	6.11	3	0	2.65986e+06	1.65281e+06	1.60929
O75131	CPNE3	Copine-3 OS=Homo sapiens OX=9606 GN=CPNE3 PE=1 SV=1	0.001	3.006	3	2	2	2	537	60.1	5.85	1.7	2	0	673854	420630	1.60201
Q13642	FHL1	Four and a half LIM domains protein 1 OS=Homo sapiens OX=9606 GN=FHL1 PE=1 SV=4	0	6.762	7	2	3	2	323	36.2	8.97	6.78	2	0	5.38532e+06	3.395e+06	1.58625
Q9Y6M1	IGF2BP2	Insulin-like growth factor 2 mRNA-binding protein 2 OS=Homo sapiens OX=9606 GN=IGF2BP2 PE=1 SV=2	0.009	1.547	2	1	1	1	599	66.1	8.46	0	1	0	338031	214255	1.57771
Q16555	DPYSL2	Dihydropyrimidinase-related protein 2 OS=Homo sapiens OX=9606 GN=DPYSL2 PE=1 SV=1	0.001	3.417	2	1	1	1	572	62.3	6.38	2.29	1	0	893393	569647	1.56833
O95831	AIFM1	Apoptosis-inducing factor 1, mitochondrial OS=Homo sapiens OX=9606 GN=AIFM1 PE=1 SV=1	0	12.377	6	3	4	3	613	66.9	8.95	9.73	3	0	1.03402e+06	664951	1.55503
P18077	RPL35A	60S ribosomal protein L35a OS=Homo sapiens OX=9606 GN=RPL35A PE=1 SV=2	0.009	1.542	11	1	1	1	110	12.5	11.06	0	1	0	1807961	1.16555e+06	1.55117
P18031	PTPN1	Tyrosine-protein phosphatase non-receptor type 1 OS=Homo sapiens OX=9606 GN=PTPN1 PE=1 SV=1	0.001	3.155	3	1	1	1	435	49.9	6.27	1.66	1	0	407160	263155	1.54722
Q9NRN7	AASDHPPT	L-aminoadipate-semialdehyde dehydrogenase-phosphopantetheinyl transferase OS=Homo sapiens OX=9606 GN=AASDHPPT PE=1 SV=2	0.001	2.907	3	1	2	1	309	35.8	6.8	4.03	1	0	971927	630626	1.54121
Q01581	HMGCS1	Hydroxymethylglutaryl-CoA synthase, cytoplasmic OS=Homo sapiens OX=9606 GN=HMGCS1 PE=1 SV=2	0.015	1.223	2	1	1	1	520	57.3	5.41	0	1	0	764720	497218	1.538
Q9H444	CHMP4B	Charged multivesicular body protein 4b OS=Homo sapiens OX=9606 GN=CHMP4B PE=1 SV=1	0	5.271	15	3	3	3	224	24.9	4.82	2.06	3	0	258705	170354	1.51863
P62333	PSMC6	26S proteasome regulatory subunit 10B OS=Homo sapiens OX=9606 GN=PSMC6 PE=1 SV=1	0	10.23	13	3	7	3	389	44.1	7.49	13.06	3	0	5931304	3.9338e+06	1.50778
P61106	RAB14	Ras-related protein Rab-14 OS=Homo sapiens OX=9606 GN=RAB14 PE=1 SV=4	0	13.343	26	3	7	2	215	23.9	6.21	4.58	3	0	1448248	964002	1.50233
P24539	ATP5PB	ATP synthase F(0) complex subunit B1, mitochondrial OS=Homo sapiens OX=9606 GN=ATP5PB PE=1 SV=2	0.001	2.375	3	1	1	1	256	28.9	9.36	2.27	1	0	218059	145348	1.50025
P47897	QARS1	Glutamine--tRNA ligase OS=Homo sapiens OX=9606 GN=QARS1 PE=1 SV=1	0	9.261	5	3	3	3	775	87.7	7.15	4.91	3	0	2.96308e+09	1.98429e+09	1.49327
O75635	SERPINB7	Serpin B7 OS=Homo sapiens OX=9606 GN=SERPINB7 PE=1 SV=1	0.019	1.1	3	1	1	1	380	42.9	6.8	0	1	0	196063	131830	1.48725
P23381	WARS1	Tryptophan--tRNA ligase, cytoplasmic OS=Homo sapiens OX=9606 GN=WARS1 PE=1 SV=2	0.001	3.402	2	1	1	1	471	53.1	6.23	1.95	1	0	573928	386759	1.48394
Q99471	PFDN5	Prefoldin subunit 5 OS=Homo sapiens OX=9606 GN=PFDN5 PE=1 SV=2	0.001	2.309	10	1	1	1	154	17.3	6.33	0	1	0	2.43337e+06	1.64011e+06	1.48367
P19474	TRIM21	E3 ubiquitin-protein ligase TRIM21 OS=Homo sapiens OX=9606 GN=TRIM21 PE=1 SV=1	0	6.125	5	2	3	2	475	54.1	6.38	6.86	2	0	1.37798e+06	935911	1.47234
E9PAV3	NACA	Nascent polypeptide-associated complex subunit alpha, muscle-specific form OS=Homo sapiens OX=9606 GN=NACA PE=1 SV=1	0	13.18	1	2	3	2	2078	205.3	9.58	8.46	2	0	6.99612e+06	4.80175e+06	1.45699
Q7L2H7	EIF3M	Eukaryotic translation initiation factor 3 subunit M OS=Homo sapiens OX=9606 GN=EIF3M PE=1 SV=1	0.001	3.394	3	1	1	1	374	42.5	5.63	1.67	1	0	773636	532214	1.45362
Q05682	CALD1	Caldesmon OS=Homo sapiens OX=9606 GN=CALD1 PE=1 SV=3	0	4.127	3	2	2	2	793	93.2	5.66	0	2	0	2.20842e+09	1.52236e+09	1.45066
P49006	MARCKSL1	MARCKS-related protein OS=Homo sapiens OX=9606 GN=MARCKSL1 PE=1 SV=2	0	14.78	34	3	4	3	195	19.5	4.67	9.24	3	0	1.7114e+07	1.1826e+07	1.44714
O60716	CTNND1	Catenin delta-1 OS=Homo sapiens OX=9606 GN=CTNND1 PE=1 SV=1	0.012	1.303	1	1	2	1	968	108.1	6.23	4.34	1	0	1.7146e+06	1.18832e+06	1.44287
Q9H9Q2	COPS7B	COP9 signalosome complex subunit 7b OS=Homo sapiens OX=9606 GN=COPS7B PE=1 SV=1	0	5.866	5	1	2	1	264	29.6	6.15	6.45	1	0	600366	419323	1.43175
P36543	ATP6V1E1	V-type proton ATPase subunit E 1 OS=Homo sapiens OX=9606 GN=ATP6V1E1 PE=1 SV=1	0.001	2.961	9	2	2	2	226	26.1	8	0	2	0	2.54682e+06	1.80365e+06	1.41204
P31153	MAT2A	S-adenosylmethionine synthase isoform type-2 OS=Homo sapiens OX=9606 GN=MAT2A PE=1 SV=1	0	33.356	21	7	15	6	395	43.6	6.48	27.13	7	1	8.56142e+06	6.06798e+06	1.41092
P10155	RO60	60 kDa SS-A/Ro ribonucleoprotein OS=Homo sapiens OX=9606 GN=RO60 PE=1 SV=2	0.001	3.733	4	2	2	2	538	60.6	8.03	4.32	2	0	588279	419032	1.4039
P31946	YWHAB	14-3-3 protein beta/alpha OS=Homo sapiens OX=9606 GN=YWHAB PE=1 SV=3	0	15.857	18	4	5	2	246	28.1	4.83	7.51	4	0	553074	399822	1.3833
Q9BW61	DDA1	DET1- and DDB1-associated protein 1 OS=Homo sapiens OX=9606 GN=DDA1 PE=1 SV=1	0.015	1.242	12	1	1	1	102	11.8	8.68	0	1	0	892686	646776	1.38021
Q9UK59	DBR1	Lariat debranching enzyme OS=Homo sapiens OX=9606 GN=DBR1 PE=1 SV=2	0	112.667	33	19	29	19	544	61.5	5.47	69.16	19	0	2.03273e+06	1.4828e+06	1.37087
P19823	ITIH2	Inter-alpha-trypsin inhibitor heavy chain H2 OS=Homo sapiens OX=9606 GN=ITIH2 PE=1 SV=2	0	11.797	3	3	6	3	946	106.4	6.86	12.27	3	0	213821	156390	1.36723
P62136	PPP1CA	Serine/threonine-protein phosphatase PP1-alpha catalytic subunit OS=Homo sapiens OX=9606 GN=PPP1CA PE=1 SV=1	0.026	1.064	3	1	1	1	330	37.5	6.33	0	1	0	3.52798e+06	2.59959e+06	1.35713
P08865	RPSA	40S ribosomal protein SA OS=Homo sapiens OX=9606 GN=RPSA PE=1 SV=4	0	13.673	19	4	5	4	295	32.8	4.87	11.31	4	0	403606	298163	1.35364
Q9BSJ8	ESYT1	Extended synaptotagmin-1 OS=Homo sapiens OX=9606 GN=ESYT1 PE=1 SV=1	0.001	2.449	1	1	1	1	1104	122.8	5.83	2.41	1	0	1.34553e+06	997597	1.34877
Q4VCS5	AMOT	Angiomotin OS=Homo sapiens OX=9606 GN=AMOT PE=1 SV=1	0	4.469	2	2	2	2	1084	118	7.64	0	2	0	1.07217e+06	795508	1.34778
Q99615	DNAJC7	DnaJ homolog subfamily C member 7 OS=Homo sapiens OX=9606 GN=DNAJC7 PE=1 SV=2	0	16.551	11	7	9	7	494	56.4	6.96	11.03	7	0	640957	478440	1.33968
P61077	UBE2D3	Ubiquitin-conjugating enzyme E2 D3 OS=Homo sapiens OX=9606 GN=UBE2D3 PE=1 SV=1	0.001	2.38	7	1	1	1	147	16.7	7.8	2.2	1	0	837733	627144	1.33579
Q9BUZ4	TRAF4	TNF receptor-associated factor 4 OS=Homo sapiens OX=9606 GN=TRAF4 PE=1 SV=1	0.006	1.671	1	1	1	1	470	53.5	8.15	1.71	1	0	459147	348905	1.31596
Q9Y490	TLN1	Talin-1 OS=Homo sapiens OX=9606 GN=TLN1 PE=1 SV=3	0	34.439	4	6	8	6	2541	269.6	6.07	17.33	6	0	1.42004e+06	1.08433e+06	1.3096
P42766	RPL35	60S ribosomal protein L35 OS=Homo sapiens OX=9606 GN=RPL35 PE=1 SV=2	0	10.729	24	4	7	4	123	14.5	11.05	8.64	4	0	1.04335e+06	798392	1.30682
P08195	SLC3A2	4F2 cell-surface antigen heavy chain OS=Homo sapiens OX=9606 GN=SLC3A2 PE=1 SV=3	0	16.217	5	4	8	4	630	68	5.01	12.26	4	0	1.06554e+09	8.19802e+08	1.29975
Q9Y678	COPG1	Coatomer subunit gamma-1 OS=Homo sapiens OX=9606 GN=COPG1 PE=1 SV=1	0	6.804	4	3	4	3	874	97.7	5.47	0	3	0	3.67032e+06	2.82544e+06	1.29903
P62269	RPS18	40S ribosomal protein S18 OS=Homo sapiens OX=9606 GN=RPS18 PE=1 SV=3	0	29.512	34	7	17	7	152	17.7	10.99	44.86	7	0	2.03189e+06	1.57071e+06	1.29361
P50991	CCT4	T-complex protein 1 subunit delta OS=Homo sapiens OX=9606 GN=CCT4 PE=1 SV=4	0	97.22	40	16	38	16	539	57.9	7.83	93.41	16	0	479446	373630	1.28321
P62917	RPL8	60S ribosomal protein L8 OS=Homo sapiens OX=9606 GN=RPL8 PE=1 SV=2	0.004	1.766	3	1	1	1	257	28	11.03	0	1	0	1.45786e+06	1.13878e+06	1.2802
P30041	PRDX6	Peroxiredoxin-6 OS=Homo sapiens OX=9606 GN=PRDX6 PE=1 SV=3	0	16.441	28	6	12	6	224	25	6.38	18.47	6	0	3.01864e+06	2.36957e+06	1.27392
P0DPB6	POLR1D	DNA-directed RNA polymerases I and III subunit RPAC2 OS=Homo sapiens OX=9606 GN=POLR1D PE=1 SV=1	0.004	1.763	8	1	1	1	133	15.2	5.8	0	1	0	71466.9	56210.6	1.27141
P04085	PDGFA	Platelet-derived growth factor subunit A OS=Homo sapiens OX=9606 GN=PDGFA PE=1 SV=1	0.001	2.349	4	1	1	1	211	24	9.39	2.05	1	0	997834	785564	1.27021
B5ME19	EIF3CL	Eukaryotic translation initiation factor 3 subunit C-like protein OS=Homo sapiens OX=9606 GN=EIF3CL PE=1 SV=1	0	14.742	8	6	8	6	914	105.4	5.64	12.06	6	0	3.26862e+06	2.58194e+06	1.26595
Q9NPF4	OSGEP	Probable tRNA N6-adenosine threonylcarbamoyltransferase OS=Homo sapiens OX=9606 GN=OSGEP PE=1 SV=1	0	4.858	4	1	1	1	335	36.4	6.35	2.88	1	0	1.68574e+07	1.34475e+07	1.25357
Q92621	NUP205	Nuclear pore complex protein Nup205 OS=Homo sapiens OX=9606 GN=NUP205 PE=1 SV=3	0	12.363	2	3	4	3	2012	227.8	6.19	10.97	3	0	205510	164725	1.2476
P51911	CNN1	Calponin-1 OS=Homo sapiens OX=9606 GN=CNN1 PE=1 SV=2	0	6.663	4	1	1	1	297	33.2	9.07	2.83	1	0	437664	352375	1.24204
O00116	AGPS	Alkyldihydroxyacetonephosphate synthase, peroxisomal OS=Homo sapiens OX=9606 GN=AGPS PE=1 SV=1	0.027	1.045	1	1	1	1	658	72.9	7.34	0	1	0	266263	216902	1.22757
Q15904	ATP6AP1	V-type proton ATPase subunit S1 OS=Homo sapiens OX=9606 GN=ATP6AP1 PE=1 SV=2	0.012	1.36	2	1	1	1	470	52	6.14	0	1	0	1.71048e+06	1.40208e+06	1.21996
P31025	LCN1	Lipocalin-1 OS=Homo sapiens OX=9606 GN=LCN1 PE=1 SV=1	0	8.691	13	2	4	2	176	19.2	5.58	8.08	2	0	425848	351592	1.2112
P57081	WDR4	tRNA (guanine-N(7)-)-methyltransferase non-catalytic subunit WDR4 OS=Homo sapiens OX=9606 GN=WDR4 PE=1 SV=2	0	4.552	4	2	2	2	412	45.5	7.11	4.04	2	0	463990	385574	1.20337
Q99961	SH3GL1	Endophilin-A2 OS=Homo sapiens OX=9606 GN=SH3GL1 PE=1 SV=1	0	14.499	14	4	6	4	368	41.5	5.43	10.5	4	0	236770	198573	1.19236
Q8WWI1	LMO7	LIM domain only protein 7 OS=Homo sapiens OX=9606 GN=LMO7 PE=1 SV=3	0	7.098	3	3	3	3	1683	192.6	8.09	1.69	3	0	1.30522e+06	1.09599e+06	1.19091
O00268	TAF4	Transcription initiation factor TFIID subunit 4 OS=Homo sapiens OX=9606 GN=TAF4 PE=1 SV=2	0	29.716	5	7	15	7	1085	110	9.94	24.58	7	0	3.35141e+07	2.82467e+07	1.18648
P04264	KRT1	Keratin, type II cytoskeletal 1 OS=Homo sapiens OX=9606 GN=KRT1 PE=1 SV=6	0	393.37	56	49	189	42	644	66	8.12	524.23	49	3	1.85471e+06	1.56452e+06	1.18548
Q9UM00	TMCO1	Calcium load-activated calcium channel OS=Homo sapiens OX=9606 GN=TMCO1 PE=1 SV=2	0.001	2.211	6	1	1	1	239	27.1	10.26	1.88	1	0	2.58774e+06	2.19062e+06	1.18128
P48059	LIMS1	LIM and senescent cell antigen-like-containing domain protein 1 OS=Homo sapiens OX=9606 GN=LIMS1 PE=1 SV=4	0.015	1.252	4	1	1	1	325	37.2	8.05	0	1	0	255858	217278	1.17756
O14950	MYL12B	Myosin regulatory light chain 12B OS=Homo sapiens OX=9606 GN=MYL12B PE=1 SV=2	0	13.285	24	4	6	2	172	19.8	4.84	12.38	4	0	3.68587e+06	3.15522e+06	1.16818
Q86YM7	HOMER1	Homer protein homolog 1 OS=Homo sapiens OX=9606 GN=HOMER1 PE=1 SV=2	0	4.098	7	2	2	2	354	40.3	5.44	0	2	0	4.49393e+06	3.85351e+06	1.16619
P12236	SLC25A6	ADP/ATP translocase 3 OS=Homo sapiens OX=9606 GN=SLC25A6 PE=1 SV=4	0	21.127	21	6	7	3	298	32.8	9.74	8.71	6	0	492485	424866	1.15915
P22735	TGM1	Protein-glutamine gamma-glutamyltransferase K OS=Homo sapiens OX=9606 GN=TGM1 PE=1 SV=4	0	27.383	8	5	12	5	817	89.7	6.04	19.08	5	0	413785	357552	1.15727
P28072	PSMB6	Proteasome subunit beta type-6 OS=Homo sapiens OX=9606 GN=PSMB6 PE=1 SV=4	0	6.752	8	2	4	2	239	25.3	4.92	9.17	2	0	1.21807e+06	1.05672e+06	1.15269
P09972	ALDOC	Fructose-bisphosphate aldolase C OS=Homo sapiens OX=9606 GN=ALDOC PE=1 SV=2	0.004	1.822	6	1	1	1	364	39.4	6.87	0	1	0	1.12364e+06	982360	1.14381
P49736	MCM2	DNA replication licensing factor MCM2 OS=Homo sapiens OX=9606 GN=MCM2 PE=1 SV=4	0	29.01	9	7	14	7	904	101.8	5.52	31.59	7	0	1.56519e+08	1.39387e+08	1.12291
O60911	CTSV	Cathepsin L2 OS=Homo sapiens OX=9606 GN=CTSV PE=1 SV=2	0.03	1.017	7	1	1	1	334	37.3	8.76	0	1	0	242001	216628	1.11713
P51648	ALDH3A2	Aldehyde dehydrogenase family 3 member A2 OS=Homo sapiens OX=9606 GN=ALDH3A2 PE=1 SV=1	0.001	3.24	5	2	2	2	485	54.8	7.88	0	2	0	666891	601019	1.1096
P04792	HSPB1	Heat shock protein beta-1 OS=Homo sapiens OX=9606 GN=HSPB1 PE=1 SV=2	0	8.585	15	3	6	3	205	22.8	6.4	6.98	3	0	645390	584004	1.10511
P51571	SSR4	Translocon-associated protein subunit delta OS=Homo sapiens OX=9606 GN=SSR4 PE=1 SV=1	0.01	1.457	6	1	2	1	173	19	6.15	2.01	1	0	3.5367e+06	3.22059e+06	1.09815
P13674	P4HA1	Prolyl 4-hydroxylase subunit alpha-1 OS=Homo sapiens OX=9606 GN=P4HA1 PE=1 SV=2	0	4.963	3	1	1	1	534	61	6.01	2.34	1	0	451361	413140	1.09251
Q96AE4	FUBP1	Far upstream element-binding protein 1 OS=Homo sapiens OX=9606 GN=FUBP1 PE=1 SV=3	0	4.654	3	2	3	1	644	67.5	7.61	0	2	0	286768	263846	1.08688
P23528	CFL1	Cofilin-1 OS=Homo sapiens OX=9606 GN=CFL1 PE=1 SV=3	0	15.234	23	3	5	3	166	18.5	8.09	11.71	3	0	1.72738e+07	1.63206e+07	1.05841
P19387	POLR2C	DNA-directed RNA polymerase II subunit RPB3 OS=Homo sapiens OX=9606 GN=POLR2C PE=1 SV=2	0.006	1.72	4	1	2	1	275	31.4	4.92	3.95	1	0	385050	365299	1.05407
O75449	KATNA1	Katanin p60 ATPase-containing subunit A1 OS=Homo sapiens OX=9606 GN=KATNA1 PE=1 SV=1	0	4.999	2	1	6	1	491	55.9	6.9	8.15	1	0	231879	220226	1.05291
Q5JWF2	GNAS	Guanine nucleotide-binding protein G(s) subunit alpha isoforms XLas OS=Homo sapiens OX=9606 GN=GNAS PE=1 SV=2	0.002	2.124	2	2	3	2	1037	111	5.03	0	2	0	2.05246e+06	1.95283e+06	1.05102
Q9Y266	NUDC	Nuclear migration protein nudC OS=Homo sapiens OX=9606 GN=NUDC PE=1 SV=1	0.001	2.941	3	1	4	1	331	38.2	5.38	3.54	1	0	2.44876e+06	2.33137e+06	1.05035
P06280	GLA	Alpha-galactosidase A OS=Homo sapiens OX=9606 GN=GLA PE=1 SV=1	0.001	2.839	3	1	1	1	429	48.7	5.6	1.62	1	0	2.53155e+06	2.4195e+06	1.04631
Q9GZZ8	LACRT	Extracellular glycoprotein lacritin OS=Homo sapiens OX=9606 GN=LACRT PE=1 SV=1	0.001	2.185	8	1	1	1	138	14.2	5.5	0	1	0	920148	881715	1.04359
P15924	DSP	Desmoplakin OS=Homo sapiens OX=9606 GN=DSP PE=1 SV=3	0	186.494	20	55	95	55	2871	331.6	6.81	174.3	55	0	1.95284e+07	1.92278e+07	1.01563
P02458	COL2A1	Collagen alpha-1(II) chain OS=Homo sapiens OX=9606 GN=COL2A1 PE=1 SV=3	0.001	2.589	1	1	1	1	1487	141.7	6.92	2.05	1	0	2.30163e+06	2.27559e+06	1.01144
Q9UNF1	MAGED2	Melanoma-associated antigen D2 OS=Homo sapiens OX=9606 GN=MAGED2 PE=1 SV=2	0.001	3.079	3	2	2	2	606	64.9	9.32	0	2	0	753112	750254	1.00381
Q93009	USP7	Ubiquitin carboxyl-terminal hydrolase 7 OS=Homo sapiens OX=9606 GN=USP7 PE=1 SV=2	0	4.657	2	2	4	2	1102	128.2	5.55	1.63	2	0	6.2026e+06	6.18854e+06	1.00227
O15226	NKRF	NF-kappa-B-repressing factor OS=Homo sapiens OX=9606 GN=NKRF PE=1 SV=2	0.001	2.643	1	1	2	1	690	77.6	8.79	2.09	1	0	276461	278185	0.993802
P60842	EIF4A1	Eukaryotic initiation factor 4A-I OS=Homo sapiens OX=9606 GN=EIF4A1 PE=1 SV=1	0	15.569	11	4	7	4	406	46.1	5.48	9.64	4	0	1.51695e+07	1.53954e+07	0.985327
P14625	HSP90B1	Endoplasmin OS=Homo sapiens OX=9606 GN=HSP90B1 PE=1 SV=1	0	37.014	15	10	15	8	803	92.4	4.84	28.62	10	0	285009	289373	0.98492
Q9ULT8	HECTD1	E3 ubiquitin-protein ligase HECTD1 OS=Homo sapiens OX=9606 GN=HECTD1 PE=1 SV=3	0.001	3.018	0	1	1	1	2610	289.2	5.35	0	1	0	725857	740445	0.980298
P68871	HBB	Hemoglobin subunit beta OS=Homo sapiens OX=9606 GN=HBB PE=1 SV=2	0	11.053	16	2	3	1	147	16	7.28	8.73	2	1	3.81012e+06	3898188	0.977409
P40926	MDH2	Malate dehydrogenase, mitochondrial OS=Homo sapiens OX=9606 GN=MDH2 PE=1 SV=3	0	13.965	11	3	5	3	338	35.5	8.68	7.47	3	0	5.06103e+06	5.18811e+06	0.975505
Q96C36	PYCR2	Pyrroline-5-carboxylate reductase 2 OS=Homo sapiens OX=9606 GN=PYCR2 PE=1 SV=1	0.012	1.419	3	1	1	1	320	33.6	7.77	0	1	0	306717	318516	0.962957
P49411	TUFM	Elongation factor Tu, mitochondrial OS=Homo sapiens OX=9606 GN=TUFM PE=1 SV=2	0	27.742	13	6	10	6	452	49.5	7.61	18.14	6	0	2.11128e+06	2.19891e+06	0.960148
Q9BY32	ITPA	Inosine triphosphate pyrophosphatase OS=Homo sapiens OX=9606 GN=ITPA PE=1 SV=2	0.016	1.178	5	1	1	1	194	21.4	5.66	0	1	0	1.98513e+06	2.07664e+06	0.955932
Q9UPT5	EXOC7	Exocyst complex component 7 OS=Homo sapiens OX=9606 GN=EXOC7 PE=1 SV=3	0.001	3.504	3	2	2	2	735	83.3	6.79	0	2	0	3.18508e+06	3.37148e+06	0.944713
P04259	KRT6B	Keratin, type II cytoskeletal 6B OS=Homo sapiens OX=9606 GN=KRT6B PE=1 SV=5	0	157.557	45	33	83	4	564	60	8	196.83	33	0	2.23639e+06	2.3833e+06	0.938359
P06493	CDK1	Cyclin-dependent kinase 1 OS=Homo sapiens OX=9606 GN=CDK1 PE=1 SV=3	0	15.346	15	4	8	4	297	34.1	8.4	9.42	4	0	1.34597e+06	1.43737e+06	0.936413
P28331	NDUFS1	NADH-ubiquinone oxidoreductase 75 kDa subunit, mitochondrial OS=Homo sapiens OX=9606 GN=NDUFS1 PE=1 SV=3	0	10.744	5	3	6	3	727	79.4	6.23	10.94	3	0	366171	395040	0.926921
P22234	PAICS	Multifunctional protein ADE2 OS=Homo sapiens OX=9606 GN=PAICS PE=1 SV=3	0	34.589	15	7	16	7	425	47	7.23	24.27	7	0	29800408	3.23297e+07	0.921764
P0DN79	CBSL	Cystathionine beta-synthase-like protein OS=Homo sapiens OX=9606 GN=CBSL PE=1 SV=1	0	17.278	11	6	10	6	551	60.5	6.65	20.63	6	0	593397	643785	0.921731
Q9BUF5	TUBB6	Tubulin beta-6 chain OS=Homo sapiens OX=9606 GN=TUBB6 PE=1 SV=1	0	45.852	17	8	28	1	446	49.8	4.88	48.1	8	0	2.01381e+07	2.20333e+07	0.913983
P49189	ALDH9A1	4-trimethylaminobutyraldehyde dehydrogenase OS=Homo sapiens OX=9606 GN=ALDH9A1 PE=1 SV=3	0.001	3.733	4	2	3	2	494	53.8	5.87	1.69	2	0	7.70699e+07	8.45759e+07	0.911251
Q5JTZ9	AARS2	Alanine--tRNA ligase, mitochondrial OS=Homo sapiens OX=9606 GN=AARS2 PE=1 SV=1	0.028	1.037	1	1	1	1	985	107.3	6.27	1.77	1	0	266787	293693	0.908389
P07900	HSP90AA1	Heat shock protein HSP 90-alpha OS=Homo sapiens OX=9606 GN=HSP90AA1 PE=1 SV=5	0	102.926	31	22	42	12	732	84.6	5.02	79.32	22	0	531571	595954	0.891967
Q86YP4	GATAD2A	Transcriptional repressor p66-alpha OS=Homo sapiens OX=9606 GN=GATAD2A PE=1 SV=1	0	5.038	4	2	2	2	633	68	9.94	3.78	2	0	292115	330920	0.882736
P51884	LUM	Lumican OS=Homo sapiens OX=9606 GN=LUM PE=1 SV=2	0.015	1.219	2	1	1	1	338	38.4	6.61	2.51	1	0	2.34437e+06	2.65582e+06	0.882729
P51991	HNRNPA3	Heterogeneous nuclear ribonucleoprotein A3 OS=Homo sapiens OX=9606 GN=HNRNPA3 PE=1 SV=2	0	12.863	8	2	2	2	378	39.6	9.01	6.18	2	0	361390	410834	0.879651
P21912	SDHB	Succinate dehydrogenase [ubiquinone] iron-sulfur subunit, mitochondrial OS=Homo sapiens OX=9606 GN=SDHB PE=1 SV=3	0	6.042	7	2	4	2	280	31.6	8.76	9.96	2	0	237163	271986	0.871969
P14735	IDE	Insulin-degrading enzyme OS=Homo sapiens OX=9606 GN=IDE PE=1 SV=4	0.024	1.081	1	1	1	1	1019	117.9	6.61	0	1	0	2.71567e+06	3.14783e+06	0.862713
Q7Z3B4	NUP54	Nucleoporin p54 OS=Homo sapiens OX=9606 GN=NUP54 PE=1 SV=2	0.018	1.129	2	1	1	1	507	55.4	7.02	0	1	0	1.8925e+06	2.2187e+06	0.852978
O75694	NUP155	Nuclear pore complex protein Nup155 OS=Homo sapiens OX=9606 GN=NUP155 PE=1 SV=1	0	5.383	3	3	3	3	1391	155.1	6.16	2.82	3	0	759568	910951	0.833818
P62277	RPS13	40S ribosomal protein S13 OS=Homo sapiens OX=9606 GN=RPS13 PE=1 SV=2	0	8.631	23	3	3	3	151	17.2	10.54	3.92	3	0	1.31061e+06	1.57966e+06	0.829679
Q92522	H1-10	Histone H1.10 OS=Homo sapiens OX=9606 GN=H1-10 PE=1 SV=1	0.009	1.543	6	1	1	1	213	22.5	10.76	0	1	0	782549	945855	0.827345
P36578	RPL4	60S ribosomal protein L4 OS=Homo sapiens OX=9606 GN=RPL4 PE=1 SV=5	0	12.742	7	3	3	3	427	47.7	11.06	7.22	3	0	1.85642e+06	2.27138e+06	0.817307
P05114	HMGN1	Non-histone chromosomal protein HMG-14 OS=Homo sapiens OX=9606 GN=HMGN1 PE=1 SV=3	0.003	2.12	14	1	1	1	100	10.7	9.6	0	1	0	1.02113e+08	1.2533e+08	0.814757
O60925	PFDN1	Prefoldin subunit 1 OS=Homo sapiens OX=9606 GN=PFDN1 PE=1 SV=2	0.001	2.799	9	1	1	1	122	14.2	6.81	1.64	1	0	2.85486e+07	3.51014e+07	0.813318
O60610	DIAPH1	Protein diaphanous homolog 1 OS=Homo sapiens OX=9606 GN=DIAPH1 PE=1 SV=2	0	8.211	3	4	5	4	1272	141.3	5.41	6.25	4	0	1.12313e+06	1.38743e+06	0.809501
Q14011	CIRBP	Cold-inducible RNA-binding protein OS=Homo sapiens OX=9606 GN=CIRBP PE=1 SV=1	0	5.461	14	2	3	2	172	18.6	9.51	3.66	2	0	9.89153e+06	1.2226e+07	0.809055
Q6P3W7	SCYL2	SCY1-like protein 2 OS=Homo sapiens OX=9606 GN=SCYL2 PE=1 SV=1	0	4.057	2	1	1	1	929	103.6	8.22	2	1	0	600725	744536	0.806845
P00558	PGK1	Phosphoglycerate kinase 1 OS=Homo sapiens OX=9606 GN=PGK1 PE=1 SV=3	0.001	3.956	4	2	2	2	417	44.6	8.1	4.03	2	0	53927260	67153872	0.80304
O95292	VAPB	Vesicle-associated membrane protein-associated protein B/C OS=Homo sapiens OX=9606 GN=VAPB PE=1 SV=3	0.012	1.415	6	1	1	1	243	27.2	7.3	0	1	0	390115	490670	0.795066
P62979	RPS27A	Ubiquitin-40S ribosomal protein S27a OS=Homo sapiens OX=9606 GN=RPS27A PE=1 SV=2	0	37.279	37	5	18	5	156	18	9.64	40.37	5	0	1.85373e+06	2.34346e+06	0.791022
Q13410	BTN1A1	Butyrophilin subfamily 1 member A1 OS=Homo sapiens OX=9606 GN=BTN1A1 PE=1 SV=3	0.012	1.406	2	1	1	1	526	58.9	5.54	2.11	1	0	497227	630551	0.78856
P60866	RPS20	40S ribosomal protein S20 OS=Homo sapiens OX=9606 GN=RPS20 PE=1 SV=1	0	23.615	33	3	8	3	119	13.4	9.94	24.56	3	0	1084156	1.38674e+06	0.7818
Q9NYQ6	CELSR1	Cadherin EGF LAG seven-pass G-type receptor 1 OS=Homo sapiens OX=9606 GN=CELSR1 PE=1 SV=1	0.027	1.047	0	1	1	1	3014	329.3	5.92	0	1	0	1.14127e+06	1.46026e+06	0.781558
Q7Z794	KRT77	Keratin, type II cytoskeletal 1b OS=Homo sapiens OX=9606 GN=KRT77 PE=1 SV=3	0	68.847	25	14	39	11	578	61.9	5.99	86.87	14	0	319432	413788	0.771971
Q6PGP7	TTC37	Tetratricopeptide repeat protein 37 OS=Homo sapiens OX=9606 GN=TTC37 PE=1 SV=1	0.012	1.353	0	1	1	1	1564	175.4	7.53	1.63	1	0	230895	299778	0.770221
P49257	LMAN1	Protein ERGIC-53 OS=Homo sapiens OX=9606 GN=LMAN1 PE=1 SV=2	0.001	2.312	2	1	2	1	510	57.5	6.77	3.44	1	0	352986	461673	0.764581
Q8IZH2	XRN1	5'-3' exoribonuclease 1 OS=Homo sapiens OX=9606 GN=XRN1 PE=1 SV=1	0.015	1.212	1	1	1	1	1706	194	7.21	0	1	0	307634	402964	0.763427
Q03393	PTS	6-pyruvoyl tetrahydrobiopterin synthase OS=Homo sapiens OX=9606 GN=PTS PE=1 SV=1	0	11.428	17	4	6	4	145	16.4	6.68	17.76	4	0	527347	692065	0.761991
P49327	FASN	Fatty acid synthase OS=Homo sapiens OX=9606 GN=FASN PE=1 SV=3	0	117.897	11	23	43	23	2511	273.3	6.44	99.51	23	0	681567	917837	0.74258
Q99729	HNRNPAB	Heterogeneous nuclear ribonucleoprotein A/B OS=Homo sapiens OX=9606 GN=HNRNPAB PE=1 SV=2	0	5.047	4	1	1	1	332	36.2	8.21	3.19	1	0	157970	215003	0.734734
P05164	MPO	Myeloperoxidase OS=Homo sapiens OX=9606 GN=MPO PE=1 SV=1	0	4.744	3	2	2	2	745	83.8	8.97	2.09	2	0	130640	182652	0.715243
Q5T749	KPRP	Keratinocyte proline-rich protein OS=Homo sapiens OX=9606 GN=KPRP PE=1 SV=1	0.001	2.212	2	2	2	2	579	64.1	8.27	3.41	2	0	2.31704e+06	3.24792e+06	0.713393
P49458	SRP9	Signal recognition particle 9 kDa protein OS=Homo sapiens OX=9606 GN=SRP9 PE=1 SV=2	0	4.731	14	1	3	1	86	10.1	7.97	4.54	1	0	2.76436e+06	3.99051e+06	0.692735
Q02413	DSG1	Desmoglein-1 OS=Homo sapiens OX=9606 GN=DSG1 PE=1 SV=2	0	37.18	10	7	14	7	1049	113.7	5.03	27.26	7	0	7.96543e+06	1.15011e+07	0.692583
P29692	EEF1D	Elongation factor 1-delta OS=Homo sapiens OX=9606 GN=EEF1D PE=1 SV=5	0	29.975	23	6	13	5	281	31.1	5.01	29.96	6	1	200217	290613	0.688947
Q96P16	RPRD1A	Regulation of nuclear pre-mRNA domain-containing protein 1A OS=Homo sapiens OX=9606 GN=RPRD1A PE=1 SV=1	0	10.603	6	1	2	1	312	35.7	7.55	7.26	1	0	382689	566126	0.675979
P24821	TNC	Tenascin OS=Homo sapiens OX=9606 GN=TNC PE=1 SV=3	0	4.025	1	2	2	2	2201	240.7	4.89	0	2	0	2.1282e+06	3.15245e+06	0.675093
Q13257	MAD2L1	Mitotic spindle assembly checkpoint protein MAD2A OS=Homo sapiens OX=9606 GN=MAD2L1 PE=1 SV=1	0.001	3.226	9	2	3	2	205	23.5	5.08	0	2	0	348823	524502	0.665056
P12814	ACTN1	Alpha-actinin-1 OS=Homo sapiens OX=9606 GN=ACTN1 PE=1 SV=2	0	13.424	6	5	6	2	892	103	5.41	6.03	5	0	1.87589e+07	2.8781e+07	0.65178
Q15582	TGFBI	Transforming growth factor-beta-induced protein ig-h3 OS=Homo sapiens OX=9606 GN=TGFBI PE=1 SV=1	0	4.293	3	2	4	2	683	74.6	7.71	5.55	2	0	1.03699e+06	1.60092e+06	0.647745
Q86YZ3	HRNR	Hornerin OS=Homo sapiens OX=9606 GN=HRNR PE=1 SV=2	0	101.187	13	14	29	14	2850	282.2	10.04	104.12	14	0	839408	1.31809e+06	0.636834
O14929	HAT1	Histone acetyltransferase type B catalytic subunit OS=Homo sapiens OX=9606 GN=HAT1 PE=1 SV=1	0	27.732	13	3	7	3	419	49.5	5.69	21.27	3	0	5.92299e+06	9.34151e+06	0.63405
P53597	SUCLG1	Succinate--CoA ligase [ADP/GDP-forming] subunit alpha, mitochondrial OS=Homo sapiens OX=9606 GN=SUCLG1 PE=1 SV=4	0.006	1.721	3	1	3	1	346	36.2	8.79	2.19	1	0	165454	265426	0.623355
Q9Y224	RTRAF	RNA transcription, translation and transport factor protein OS=Homo sapiens OX=9606 GN=RTRAF PE=1 SV=1	0.001	3.917	8	2	2	2	244	28.1	6.65	3.64	2	0	478794	789467	0.606478
Q13045	FLII	Protein flightless-1 homolog OS=Homo sapiens OX=9606 GN=FLII PE=1 SV=2	0	5.098	2	2	2	2	1269	144.7	6.05	2.1	2	0	5063764	8407185	0.602314
P61204	ARF3	ADP-ribosylation factor 3 OS=Homo sapiens OX=9606 GN=ARF3 PE=1 SV=2	0	8.06	12	2	4	2	181	20.6	7.43	6.86	2	0	434358	737660	0.588832
Q9UPQ9	TNRC6B	Trinucleotide repeat-containing gene 6B protein OS=Homo sapiens OX=9606 GN=TNRC6B PE=1 SV=4	0	20.257	4	6	6	6	1833	193.9	6.76	9.43	6	0	822067	1.47407e+06	0.557685
O75116	ROCK2	Rho-associated protein kinase 2 OS=Homo sapiens OX=9606 GN=ROCK2 PE=1 SV=4	0	5.22	2	2	2	1	1388	160.8	6.02	0	2	0	756654	1.36183e+06	0.555617
P43487	RANBP1	Ran-specific GTPase-activating protein OS=Homo sapiens OX=9606 GN=RANBP1 PE=1 SV=1	0	4.46	10	2	2	2	201	23.3	5.29	1.65	2	0	444004	800228	0.554847
O15260	SURF4	Surfeit locus protein 4 OS=Homo sapiens OX=9606 GN=SURF4 PE=1 SV=3	0.007	1.6	4	1	1	1	269	30.4	7.78	1.67	1	0	387692	711626	0.544797
P18754	RCC1	Regulator of chromosome condensation OS=Homo sapiens OX=9606 GN=RCC1 PE=1 SV=1	0.001	2.182	2	1	1	1	421	44.9	7.52	1.7	1	0	217970	401812	0.542467
Q14974	KPNB1	Importin subunit beta-1 OS=Homo sapiens OX=9606 GN=KPNB1 PE=1 SV=2	0	6.492	3	2	3	2	876	97.1	4.78	5.59	2	0	476860	883187	0.539931
Q9NR50	EIF2B3	Translation initiation factor eIF-2B subunit gamma OS=Homo sapiens OX=9606 GN=EIF2B3 PE=1 SV=1	0.001	2.236	2	1	1	1	452	50.2	6.47	0	1	0	506826	956768	0.529727
P31151	S100A7	Protein S100-A7 OS=Homo sapiens OX=9606 GN=S100A7 PE=1 SV=4	0	4.332	11	1	2	1	101	11.5	6.77	5.65	1	0	1262078	2.41075e+06	0.523521
Q06124	PTPN11	Tyrosine-protein phosphatase non-receptor type 11 OS=Homo sapiens OX=9606 GN=PTPN11 PE=1 SV=3	0	7.641	7	4	5	4	593	68	7.3	3.9	4	0	206088	398751	0.516835
P58546	MTPN	Myotrophin OS=Homo sapiens OX=9606 GN=MTPN PE=1 SV=2	0	10.654	14	1	2	1	118	12.9	5.52	7.8	1	0	103240	200226	0.515614
Q8WXI9	GATAD2B	Transcriptional repressor p66-beta OS=Homo sapiens OX=9606 GN=GATAD2B PE=1 SV=1	0	5.657	2	1	2	1	593	65.2	9.7	1.91	1	0	552722	1.12759e+06	0.490179
O75339	CILP	Cartilage intermediate layer protein 1 OS=Homo sapiens OX=9606 GN=CILP PE=1 SV=4	0.001	2.664	2	2	2	2	1184	132.5	8.41	2.35	2	0	1.55208e+06	3.27272e+06	0.474247
Q8N1B4	VPS52	Vacuolar protein sorting-associated protein 52 homolog OS=Homo sapiens OX=9606 GN=VPS52 PE=1 SV=1	0.009	1.546	2	1	1	1	723	82.2	5.99	0	1	0	690566	1.49815e+06	0.460945
P26641	EEF1G	Elongation factor 1-gamma OS=Homo sapiens OX=9606 GN=EEF1G PE=1 SV=3	0	28.282	16	7	10	7	437	50.1	6.67	21.24	7	0	139291	310558	0.448518
Q14683	SMC1A	Structural maintenance of chromosomes protein 1A OS=Homo sapiens OX=9606 GN=SMC1A PE=1 SV=2	0	28.788	11	12	15	12	1233	143.1	7.64	19.43	12	0	289340	664145	0.435658
P21281	ATP6V1B2	V-type proton ATPase subunit B, brain isoform OS=Homo sapiens OX=9606 GN=ATP6V1B2 PE=1 SV=3	0	6.064	6	2	2	2	511	56.5	5.81	2.04	2	0	598690	1.38345e+06	0.43275
Q15393	SF3B3	Splicing factor 3B subunit 3 OS=Homo sapiens OX=9606 GN=SF3B3 PE=1 SV=4	0	18.086	5	5	7	5	1217	135.5	5.26	14.1	5	0	454452	1.06563e+06	0.426464
O60942	RNGTT	mRNA-capping enzyme OS=Homo sapiens OX=9606 GN=RNGTT PE=1 SV=1	0.01	1.495	2	1	1	1	597	68.5	8.13	1.72	1	0	56364.6	135988	0.414481
Q16531	DDB1	DNA damage-binding protein 1 OS=Homo sapiens OX=9606 GN=DDB1 PE=1 SV=1	0	38.51	9	7	10	7	1140	126.9	5.26	21.99	7	0	540029	1.3098e+06	0.412298
P61619	SEC61A1	Protein transport protein Sec61 subunit alpha isoform 1 OS=Homo sapiens OX=9606 GN=SEC61A1 PE=1 SV=2	0.001	3.204	4	1	2	1	476	52.2	8.06	0	1	0	705346	1.71967e+06	0.410163
Q9P035	HACD3	Very-long-chain (3R)-3-hydroxyacyl-CoA dehydratase 3 OS=Homo sapiens OX=9606 GN=HACD3 PE=1 SV=2	0.001	2.83	4	1	1	1	362	43.1	8.94	1.65	1	0	303977	744783	0.408141
P63104	YWHAZ	14-3-3 protein zeta/delta OS=Homo sapiens OX=9606 GN=YWHAZ PE=1 SV=1	0	42.34	30	7	11	5	245	27.7	4.79	28.65	7	1	98039.1	244075	0.401677
P20933	AGA	N(4)-(beta-N-acetylglucosaminyl)-L-asparaginase OS=Homo sapiens OX=9606 GN=AGA PE=1 SV=2	0.001	2.83	3	1	1	1	346	37.2	6.28	0	1	0	238559	613937	0.388572
Q5M9N0	CCDC158	Coiled-coil domain-containing protein 158 OS=Homo sapiens OX=9606 GN=CCDC158 PE=1 SV=2	0.012	1.359	1	1	1	1	1113	127.1	6.46	0	1	0	112057	289258	0.387394
P07237	P4HB	Protein disulfide-isomerase OS=Homo sapiens OX=9606 GN=P4HB PE=1 SV=3	0	10.701	7	3	4	3	508	57.1	4.87	7.74	3	0	4.10664e+06	1.06466e+07	0.385722
P09525	ANXA4	Annexin A4 OS=Homo sapiens OX=9606 GN=ANXA4 PE=1 SV=4	0	7.441	9	3	3	2	319	35.9	6.13	1.75	3	0	2.56594e+06	6.93173e+06	0.370173
Q5SWX8	ODR4	Protein odr-4 homolog OS=Homo sapiens OX=9606 GN=ODR4 PE=1 SV=1	0	4.834	3	1	1	1	454	51.1	5.92	2.43	1	0	2.40586e+06	6.91082e+06	0.34813
P25786	PSMA1	Proteasome subunit alpha type-1 OS=Homo sapiens OX=9606 GN=PSMA1 PE=1 SV=1	0	10.521	10	2	3	2	263	29.5	6.61	8.95	2	0	938152	2.72401e+06	0.3444
P13010	XRCC5	X-ray repair cross-complementing protein 5 OS=Homo sapiens OX=9606 GN=XRCC5 PE=1 SV=3	0	5.162	2	1	1	1	732	82.7	5.81	2.63	1	0	257188	751072	0.342428
P11441	UBL4A	Ubiquitin-like protein 4A OS=Homo sapiens OX=9606 GN=UBL4A PE=1 SV=1	0	6.991	13	2	3	2	157	17.8	8.66	4.21	2	0	4.035e+07	1.23921e+08	0.32561
O76009	KRT33A	Keratin, type I cuticular Ha3-I OS=Homo sapiens OX=9606 GN=KRT33A PE=2 SV=2	0	13.361	9	4	7	1	404	45.9	4.82	11.17	4	0	451543	1.40589e+06	0.321179
P02768	ALB	Albumin OS=Homo sapiens OX=9606 GN=ALB PE=1 SV=2	0	48.169	17	12	31	12	609	69.3	6.28	58.77	12	0	532314	1.72431e+06	0.308712
Q7Z2W4	ZC3HAV1	Zinc finger CCCH-type antiviral protein 1 OS=Homo sapiens OX=9606 GN=ZC3HAV1 PE=1 SV=3	0	10.634	3	2	2	2	902	101.4	8.4	7.05	2	0	303608	990995	0.306367
P62714	PPP2CB	Serine/threonine-protein phosphatase 2A catalytic subunit beta isoform OS=Homo sapiens OX=9606 GN=PPP2CB PE=1 SV=1	0	12.207	12	2	3	2	309	35.6	5.43	7.37	2	0	547675	1.82008e+06	0.300906
Q01844	EWSR1	RNA-binding protein EWS OS=Homo sapiens OX=9606 GN=EWSR1 PE=1 SV=1	0.001	3.266	2	1	2	1	656	68.4	9.33	4.25	1	0	323728	1.11306e+06	0.290846
O00571	DDX3X	ATP-dependent RNA helicase DDX3X OS=Homo sapiens OX=9606 GN=DDX3X PE=1 SV=3	0	38.274	17	10	19	9	662	73.2	7.18	40.02	10	0	396330	1.43166e+06	0.276833
O75663	TIPRL	TIP41-like protein OS=Homo sapiens OX=9606 GN=TIPRL PE=1 SV=2	0.003	2.063	4	1	1	1	272	31.4	5.91	1.87	1	0	1.54488e+07	5.65318e+07	0.273277
Q16629	SRSF7	Serine/arginine-rich splicing factor 7 OS=Homo sapiens OX=9606 GN=SRSF7 PE=1 SV=1	0.004	1.957	4	1	1	1	238	27.4	11.82	1.81	1	0	1.04872e+06	4.33676e+06	0.241821
P62280	RPS11	40S ribosomal protein S11 OS=Homo sapiens OX=9606 GN=RPS11 PE=1 SV=3	0	9.021	8	2	6	2	158	18.4	10.3	9.12	2	0	1.36942e+07	5.66884e+07	0.24157
Q9UID3	VPS51	Vacuolar protein sorting-associated protein 51 homolog OS=Homo sapiens OX=9606 GN=VPS51 PE=1 SV=2	0.006	1.7	2	1	1	1	782	86	6.47	0	1	0	343081	1.72764e+06	0.198584
A0A087WW87	IGKV2-40	Immunoglobulin kappa variable 2-40 OS=Homo sapiens OX=9606 GN=IGKV2-40 PE=3 SV=2	0	5.451	11	1	3	1	121	13.3	4.61	7.28	1	0	40957.6	211947	0.193244
P04004	VTN	Vitronectin OS=Homo sapiens OX=9606 GN=VTN PE=1 SV=1	0	8.478	5	2	7	2	478	54.3	5.8	20	2	0	560270	2.94766e+06	0.190073
O43617	TRAPPC3	Trafficking protein particle complex subunit 3 OS=Homo sapiens OX=9606 GN=TRAPPC3 PE=1 SV=1	0.018	1.135	6	1	1	1	180	20.3	4.96	2.06	1	0	67989.8	414880	0.163878
Q13451	FKBP5	Peptidyl-prolyl cis-trans isomerase FKBP5 OS=Homo sapiens OX=9606 GN=FKBP5 PE=1 SV=2	0.002	2.135	2	1	1	1	457	51.2	5.9	0	1	0	602869	4.06957e+06	0.148141
P31944	CASP14	Caspase-14 OS=Homo sapiens OX=9606 GN=CASP14 PE=1 SV=2	0	27.912	20	6	13	6	242	27.7	5.58	33.54	6	0	152326	1.05086e+06	0.144953
Q14C86	GAPVD1	GTPase-activating protein and VPS9 domain-containing protein 1 OS=Homo sapiens OX=9606 GN=GAPVD1 PE=1 SV=2	0	6.178	2	2	3	2	1478	164.9	5.22	1.77	2	0	136026	1.00231e+06	0.135713
Q92820	GGH	Gamma-glutamyl hydrolase OS=Homo sapiens OX=9606 GN=GGH PE=1 SV=2	0	4.026	4	1	1	1	318	35.9	7.11	2.28	1	0	605005	5.51307e+06	0.10974
P04632	CAPNS1	Calpain small subunit 1 OS=Homo sapiens OX=9606 GN=CAPNS1 PE=1 SV=1	0	4.219	11	3	4	3	268	28.3	5.2	0	3	0	83250.2	807773	0.103061
P35237	SERPINB6	Serpin B6 OS=Homo sapiens OX=9606 GN=SERPINB6 PE=1 SV=3	0	14.43	11	3	4	3	376	42.6	5.27	4.99	3	0	1.13225e+07	1.38047e+08	0.0820185
Q96PU8	QKI	Protein quaking OS=Homo sapiens OX=9606 GN=QKI PE=1 SV=1	0.012	1.375	2	1	1	1	341	37.6	8.56	1.79	1	0	668328	1.68366e+07	0.0396949
Q7L5D6	GET4	Golgi to ER traffic protein 4 homolog OS=Homo sapiens OX=9606 GN=GET4 PE=1 SV=1	0.004	1.819	4	1	2	1	327	36.5	5.41	0	1	0	689398	5.93051e+07	0.0116246

## Sheet: Top candidates
																	Ratio
Protein	Gene name	Description	Exp. q-value: Combined	Sum PEP Score	Coverage [%]	# Peptides	# PSMs	# Unique Peptides	# AAs	MW [kDa]	calc. pI	Score Sequest HT: Sequest HT	# Peptides (by Search Engine): Sequest HT	# Razor Peptides	Abundance: CWF19L1	Abundance: Vector	CWF19L1/Vector
P54652	HSPA2	Heat shock-related 70 kDa protein 2 OS=Homo sapiens OX=9606 GN=HSPA2 PE=1 SV=1	0	54.204	19	11	30	1	639	70	5.74	80.09	11	0	3.39774e+06		CWF19L1 only
P22102	GART	Trifunctional purine biosynthetic protein adenosine-3 OS=Homo sapiens OX=9606 GN=GART PE=1 SV=1	0	19.621	8	8	9	8	1010	107.7	6.7	10.87	8	0	3.35872e+06		CWF19L1 only
Q9HA64	FN3KRP	Ketosamine-3-kinase OS=Homo sapiens OX=9606 GN=FN3KRP PE=1 SV=2	0.001	3.57	6	2	2	2	309	34.4	7.33	0	2	0	3.0815e+06		CWF19L1 only
Q15149	PLEC	Plectin OS=Homo sapiens OX=9606 GN=PLEC PE=1 SV=3	0	6.668	1	2	4	2	4684	531.5	5.96	3.57	2	0	3.03954e+06		CWF19L1 only
P00441	SOD1	Superoxide dismutase [Cu-Zn] OS=Homo sapiens OX=9606 GN=SOD1 PE=1 SV=2	0.012	1.434	5	1	1	1	154	15.9	6.13	0	1	0	2.7631e+06		CWF19L1 only
O14828	SCAMP3	Secretory carrier-associated membrane protein 3 OS=Homo sapiens OX=9606 GN=SCAMP3 PE=1 SV=3	0	4.242	5	1	1	1	347	38.3	7.64	2.26	1	0	2.65939e+06		CWF19L1 only
O00505	KPNA3	Importin subunit alpha-4 OS=Homo sapiens OX=9606 GN=KPNA3 PE=1 SV=2	0.003	2.027	2	1	1	1	521	57.8	4.94	2.47	1	0	2244149		CWF19L1 only
P21291	CSRP1	Cysteine and glycine-rich protein 1 OS=Homo sapiens OX=9606 GN=CSRP1 PE=1 SV=3	0.001	3.239	8	1	1	1	193	20.6	8.57	2.08	1	0	2.08404e+06		CWF19L1 only
P13645	KRT10	Keratin, type I cytoskeletal 10 OS=Homo sapiens OX=9606 GN=KRT10 PE=1 SV=6	0	231.584	45	33	148	27	584	58.8	5.21	366.56	33	5	1.69935e+06		CWF19L1 only
O75937	DNAJC8	DnaJ homolog subfamily C member 8 OS=Homo sapiens OX=9606 GN=DNAJC8 PE=1 SV=2	0	6.547	10	3	3	3	253	29.8	9.06	0	3	0	1.48156e+06		CWF19L1 only
O60763	USO1	General vesicular transport factor p115 OS=Homo sapiens OX=9606 GN=USO1 PE=1 SV=2	0	7.211	2	2	3	2	962	107.8	4.91	7.88	2	0	1.47321e+06		CWF19L1 only
P35580	MYH10	Myosin-10 OS=Homo sapiens OX=9606 GN=MYH10 PE=1 SV=3	0	26.409	4	7	9	3	1976	228.9	5.54	19.46	7	1	1.37259e+06		CWF19L1 only
P02743	APCS	Serum amyloid P-component OS=Homo sapiens OX=9606 GN=APCS PE=1 SV=2	0.018	1.141	3	1	1	1	223	25.4	6.54	0	1	0	1318747		CWF19L1 only
O75874	IDH1	Isocitrate dehydrogenase [NADP] cytoplasmic OS=Homo sapiens OX=9606 GN=IDH1 PE=1 SV=2	0.001	3.294	3	1	1	1	414	46.6	7.01	2.49	1	0	1.27278e+06		CWF19L1 only
Q96GD4	AURKB	Aurora kinase B OS=Homo sapiens OX=9606 GN=AURKB PE=1 SV=3	0.001	2.352	3	1	1	1	344	39.3	9.29	0	1	0	1.15084e+06		CWF19L1 only
Q14444	CAPRIN1	Caprin-1 OS=Homo sapiens OX=9606 GN=CAPRIN1 PE=1 SV=2	0	10.379	7	5	8	5	709	78.3	5.25	7.52	5	0	1.10805e+06		CWF19L1 only
Q99536	VAT1	Synaptic vesicle membrane protein VAT-1 homolog OS=Homo sapiens OX=9606 GN=VAT1 PE=1 SV=2	0.012	1.433	3	1	1	1	393	41.9	6.29	1.74	1	0	979143		CWF19L1 only
Q99436	PSMB7	Proteasome subunit beta type-7 OS=Homo sapiens OX=9606 GN=PSMB7 PE=1 SV=1	0.004	1.768	3	1	1	1	277	29.9	7.68	2	1	0	881409		CWF19L1 only
Q8WUA2	PPIL4	Peptidyl-prolyl cis-trans isomerase-like 4 OS=Homo sapiens OX=9606 GN=PPIL4 PE=1 SV=1	0.001	2.243	3	1	1	1	492	57.2	5.92	2.09	1	0	872774		CWF19L1 only
Q92947	GCDH	Glutaryl-CoA dehydrogenase, mitochondrial OS=Homo sapiens OX=9606 GN=GCDH PE=1 SV=1	0.001	2.524	3	1	1	1	438	48.1	8.06	1.86	1	0	861868		CWF19L1 only
Q9Y2H1	STK38L	Serine/threonine-protein kinase 38-like OS=Homo sapiens OX=9606 GN=STK38L PE=1 SV=3	0	172.963	48	26	52	22	464	54	6.81	108.39	26	0	666746		CWF19L1 only
Q13283	G3BP1	Ras GTPase-activating protein-binding protein 1 OS=Homo sapiens OX=9606 GN=G3BP1 PE=1 SV=1	0	4.697	2	1	1	1	466	52.1	5.52	2.82	1	0	629294		CWF19L1 only
P07585	DCN	Decorin OS=Homo sapiens OX=9606 GN=DCN PE=1 SV=1	0.012	1.394	2	1	1	1	359	39.7	8.54	0	1	0	584376		CWF19L1 only
Q9UJW0	DCTN4	Dynactin subunit 4 OS=Homo sapiens OX=9606 GN=DCTN4 PE=1 SV=1	0.001	2.248	2	1	2	1	460	52.3	7.34	0	1	0	526027		CWF19L1 only
P08670	VIM	Vimentin OS=Homo sapiens OX=9606 GN=VIM PE=1 SV=4	0	46.522	35	16	28	15	466	53.6	5.12	44.74	16	0	521638		CWF19L1 only
P35998	PSMC2	26S proteasome regulatory subunit 7 OS=Homo sapiens OX=9606 GN=PSMC2 PE=1 SV=3	0	6.718	5	2	3	2	433	48.6	5.95	6.99	2	0	486830		CWF19L1 only
Q16514	TAF12	Transcription initiation factor TFIID subunit 12 OS=Homo sapiens OX=9606 GN=TAF12 PE=1 SV=1	0.004	1.923	5	1	1	1	161	17.9	7.99	1.65	1	0	471058		CWF19L1 only
P00390	GSR	Glutathione reductase, mitochondrial OS=Homo sapiens OX=9606 GN=GSR PE=1 SV=2	0	6.252	4	2	2	2	522	56.2	8.5	5.01	2	0	449351		CWF19L1 only
Q9H410	DSN1	Kinetochore-associated protein DSN1 homolog OS=Homo sapiens OX=9606 GN=DSN1 PE=1 SV=2	0.003	2.116	4	1	1	1	356	40	7.05	1.77	1	0	432852		CWF19L1 only
P26572	MGAT1	Alpha-1,3-mannosyl-glycoprotein 2-beta-N-acetylglucosaminyltransferase OS=Homo sapiens OX=9606 GN=MGAT1 PE=1 SV=2	0	5.124	2	1	1	1	445	50.8	9.16	2.94	1	0	428009		CWF19L1 only
O43684	BUB3	Mitotic checkpoint protein BUB3 OS=Homo sapiens OX=9606 GN=BUB3 PE=1 SV=1	0	6.444	6	2	2	2	328	37.1	6.84	4.21	2	0	414652		CWF19L1 only
Q08188	TGM3	Protein-glutamine gamma-glutamyltransferase E OS=Homo sapiens OX=9606 GN=TGM3 PE=1 SV=4	0	18.955	10	5	9	5	693	76.6	5.86	17.07	5	0	341567		CWF19L1 only
Q9BQA1	WDR77	Methylosome protein 50 OS=Homo sapiens OX=9606 GN=WDR77 PE=1 SV=1	0	39.354	21	8	21	8	342	36.7	5.17	45.57	8	0	310901		CWF19L1 only
O00629	KPNA4	Importin subunit alpha-3 OS=Homo sapiens OX=9606 GN=KPNA4 PE=1 SV=1	0	5.909	4	2	3	2	521	57.9	4.96	6.92	2	0	274049		CWF19L1 only
Q86VP6	CAND1	Cullin-associated NEDD8-dissociated protein 1 OS=Homo sapiens OX=9606 GN=CAND1 PE=1 SV=2	0	18.272	6	6	7	6	1230	136.3	5.78	6.9	6	0	252327		CWF19L1 only
O00267	SUPT5H	Transcription elongation factor SPT5 OS=Homo sapiens OX=9606 GN=SUPT5H PE=1 SV=1	0.001	2.558	1	1	2	1	1087	120.9	5.06	0	1	0	238319		CWF19L1 only
P78417	GSTO1	Glutathione S-transferase omega-1 OS=Homo sapiens OX=9606 GN=GSTO1 PE=1 SV=2	0	6.233	14	3	5	3	241	27.5	6.6	1.99	3	0	227876		CWF19L1 only
P61758	VBP1	Prefoldin subunit 3 OS=Homo sapiens OX=9606 GN=VBP1 PE=1 SV=4	0.004	1.743	4	1	2	1	197	22.6	7.11	0	1	0	169081		CWF19L1 only
Q5XKE5	KRT79	Keratin, type II cytoskeletal 79 OS=Homo sapiens OX=9606 GN=KRT79 PE=1 SV=2	0	67.705	16	13	37	1	535	57.8	7.2	82.09	13	0	70690.1		CWF19L1 only
P04075	ALDOA	Fructose-bisphosphate aldolase A OS=Homo sapiens OX=9606 GN=ALDOA PE=1 SV=2	0	19.9	21	8	10	8	364	39.4	8.09	19.05	8	0	60882.7		CWF19L1 only
Q13185	CBX3	Chromobox protein homolog 3 OS=Homo sapiens OX=9606 GN=CBX3 PE=1 SV=4	0	24.615	21	4	5	4	183	20.8	5.33	16.95	4	0	59031.9		CWF19L1 only
P61604	HSPE1	10 kDa heat shock protein, mitochondrial OS=Homo sapiens OX=9606 GN=HSPE1 PE=1 SV=2	0.001	3.296	12	2	3	2	102	10.9	8.92	0	2	0	19999574	16809.8	1189.76
P10606	COX5B	Cytochrome c oxidase subunit 5B, mitochondrial OS=Homo sapiens OX=9606 GN=COX5B PE=1 SV=2	0.006	1.717	9	1	1	1	129	13.7	8.81	2.12	1	0	3193364	5078.78	628.766
Q01995	TAGLN	Transgelin OS=Homo sapiens OX=9606 GN=TAGLN PE=1 SV=4	0.012	1.301	6	1	1	1	201	22.6	8.84	0	1	0	4583010	10226.5	448.15
P30048	PRDX3	Thioredoxin-dependent peroxide reductase, mitochondrial OS=Homo sapiens OX=9606 GN=PRDX3 PE=1 SV=3	0.001	2.595	10	2	2	2	256	27.7	7.78	0	2	0	1.52945e+08	597374	256.029
P02675	FGB	Fibrinogen beta chain OS=Homo sapiens OX=9606 GN=FGB PE=1 SV=2	0.003	2.013	2	1	1	1	491	55.9	8.27	2.06	1	0	3.09103e+07	145241	212.822
P17987	TCP1	T-complex protein 1 subunit alpha OS=Homo sapiens OX=9606 GN=TCP1 PE=1 SV=1	0	81.264	35	16	33	16	556	60.3	6.11	66.94	16	0	1.85846e+06	14868.2	124.996
O43837	IDH3B	Isocitrate dehydrogenase [NAD] subunit beta, mitochondrial OS=Homo sapiens OX=9606 GN=IDH3B PE=1 SV=2	0.004	1.771	2	1	1	1	385	42.2	8.46	2.04	1	0	3.04949e+07	253259	120.41
P35241	RDX	Radixin OS=Homo sapiens OX=9606 GN=RDX PE=1 SV=1	0	5.355	4	3	4	1	583	68.5	6.37	3.44	3	1	13355804	124634	107.16
Q9Y3I0	RTCB	RNA-splicing ligase RtcB homolog OS=Homo sapiens OX=9606 GN=RTCB PE=1 SV=1	0	10.742	9	4	6	4	505	55.2	7.23	9	4	0	3853940	53478	72.0659
P27635	RPL10	60S ribosomal protein L10 OS=Homo sapiens OX=9606 GN=RPL10 PE=1 SV=4	0	6.193	6	1	4	1	214	24.6	10.08	4.49	1	0	3.25106e+06	47452.5	68.5119
O75947	ATP5PD	ATP synthase subunit d, mitochondrial OS=Homo sapiens OX=9606 GN=ATP5PD PE=1 SV=3	0.001	3.575	6	1	1	1	161	18.5	5.3	1.89	1	0	27673066	419155	66.0211
Q9BZX2	UCK2	Uridine-cytidine kinase 2 OS=Homo sapiens OX=9606 GN=UCK2 PE=1 SV=1	0.001	2.931	4	1	2	1	261	29.3	6.7	2.41	1	0	2.99664e+07	465176	64.4195
Q9BTV4	TMEM43	Transmembrane protein 43 OS=Homo sapiens OX=9606 GN=TMEM43 PE=1 SV=1	0.019	1.106	3	1	1	1	400	44.8	8.13	0	1	0	1.72951e+06	27786.3	62.2431
O14757	CHEK1	Serine/threonine-protein kinase Chk1 OS=Homo sapiens OX=9606 GN=CHEK1 PE=1 SV=2	0	34.803	19	7	9	7	476	54.4	8.25	21.14	7	0	1.15724e+06	18593	62.2408
O15067	PFAS	Phosphoribosylformylglycinamidine synthase OS=Homo sapiens OX=9606 GN=PFAS PE=1 SV=4	0	8.599	4	5	6	5	1338	144.6	5.76	4.07	5	0	4.63574e+06	78243.3	59.2477
P05120	SERPINB2	Plasminogen activator inhibitor 2 OS=Homo sapiens OX=9606 GN=SERPINB2 PE=1 SV=2	0.012	1.329	4	1	1	1	415	46.6	5.63	1.62	1	0	4.14866e+06	82069.3	50.5506
P25311	AZGP1	Zinc-alpha-2-glycoprotein OS=Homo sapiens OX=9606 GN=AZGP1 PE=1 SV=2	0.001	3.229	4	1	3	1	298	34.2	6.05	0	1	0	6.17476e+10	1.29169e+09	47.8038
O60825	PFKFB2	6-phosphofructo-2-kinase/fructose-2,6-bisphosphatase 2 OS=Homo sapiens OX=9606 GN=PFKFB2 PE=1 SV=2	0	29.516	15	7	10	5	505	58.4	8.38	13.63	7	0	1.07393e+07	230419	46.6077
Q9NTJ3	SMC4	Structural maintenance of chromosomes protein 4 OS=Homo sapiens OX=9606 GN=SMC4 PE=1 SV=2	0	9.398	4	5	6	5	1288	147.1	6.79	8	5	0	2.11466e+06	46113.9	45.8573
O95456	PSMG1	Proteasome assembly chaperone 1 OS=Homo sapiens OX=9606 GN=PSMG1 PE=1 SV=1	0.001	2.286	5	1	1	1	288	32.8	7.17	0	1	0	993658	22874.9	43.4388
P51659	HSD17B4	Peroxisomal multifunctional enzyme type 2 OS=Homo sapiens OX=9606 GN=HSD17B4 PE=1 SV=3	0	5.592	4	2	2	2	736	79.6	8.84	4.15	2	0	5.52786e+07	1.38233e+06	39.9893
Q13033	STRN3	Striatin-3 OS=Homo sapiens OX=9606 GN=STRN3 PE=1 SV=3	0.016	1.198	1	1	1	1	797	87.2	5.36	0	1	0	2635740	68601	38.4213
P55036	PSMD4	26S proteasome non-ATPase regulatory subunit 4 OS=Homo sapiens OX=9606 GN=PSMD4 PE=1 SV=1	0	4.62	3	1	2	1	377	40.7	4.79	5.57	1	0	1.16907e+06	35453.8	32.9744
P21980	TGM2	Protein-glutamine gamma-glutamyltransferase 2 OS=Homo sapiens OX=9606 GN=TGM2 PE=1 SV=2	0.004	1.847	1	1	1	1	687	77.3	5.22	1.96	1	0	6.35821e+06	200223	31.7557
P09874	PARP1	Poly [ADP-ribose] polymerase 1 OS=Homo sapiens OX=9606 GN=PARP1 PE=1 SV=4	0	26.045	8	7	10	7	1014	113	8.88	17.36	7	0	4.04126e+08	1.28455e+07	31.4606
P61421	ATP6V0D1	V-type proton ATPase subunit d 1 OS=Homo sapiens OX=9606 GN=ATP6V0D1 PE=1 SV=1	0.01	1.522	4	1	1	1	351	40.3	5	0	1	0	901978	30244	29.8234
Q9Y657	SPIN1	Spindlin-1 OS=Homo sapiens OX=9606 GN=SPIN1 PE=1 SV=3	0	39.456	32	7	13	7	262	29.6	6.96	26.41	7	0	2949501	102521	28.7698
Q14691	GINS1	DNA replication complex GINS protein PSF1 OS=Homo sapiens OX=9606 GN=GINS1 PE=1 SV=1	0	4.723	7	1	1	1	196	23	7.39	2.41	1	0	2.46339e+06	96509.2	25.5249
P49591	SARS1	Serine--tRNA ligase, cytoplasmic OS=Homo sapiens OX=9606 GN=SARS1 PE=1 SV=3	0	5.752	5	1	1	1	514	58.7	6.43	2.92	1	0	820375	32786.4	25.0218
Q2TBE0	CWF19L2	CWF19-like protein 2 OS=Homo sapiens OX=9606 GN=CWF19L2 PE=1 SV=4	0	87.947	26	23	34	23	894	103.7	8.65	57.69	23	0	3.64365e+06	147405	24.7186
Q969F9	HPS3	Hermansky-Pudlak syndrome 3 protein OS=Homo sapiens OX=9606 GN=HPS3 PE=1 SV=1	0.01	1.466	1	1	1	1	1004	113.7	6.43	0	1	0	1.69459e+06	68917.8	24.5885
P17655	CAPN2	Calpain-2 catalytic subunit OS=Homo sapiens OX=9606 GN=CAPN2 PE=1 SV=6	0.001	3.491	4	3	4	3	700	79.9	4.98	0	3	0	3.66838e+06	157820	23.2441
Q15020	SART3	Squamous cell carcinoma antigen recognized by T-cells 3 OS=Homo sapiens OX=9606 GN=SART3 PE=1 SV=1	0	10.049	3	1	2	1	963	109.9	5.57	4.37	1	0	1.50334e+06	64706.9	23.233
Q9Y4W6	AFG3L2	AFG3-like protein 2 OS=Homo sapiens OX=9606 GN=AFG3L2 PE=1 SV=2	0	4.683	7	3	3	3	797	88.5	8.66	1.91	3	0	2080376	93575.2	22.2321
P61224	RAP1B	Ras-related protein Rap-1b OS=Homo sapiens OX=9606 GN=RAP1B PE=1 SV=1	0	7.951	16	4	5	4	184	20.8	5.78	5.55	4	0	9.21833e+06	429318	21.472
Q15366	PCBP2	Poly(rC)-binding protein 2 OS=Homo sapiens OX=9606 GN=PCBP2 PE=1 SV=1	0	17.342	15	3	5	3	365	38.6	6.79	9.1	3	0	1.09306e+10	5.23947e+08	20.862
Q5D862	FLG2	Filaggrin-2 OS=Homo sapiens OX=9606 GN=FLG2 PE=1 SV=1	0	55.331	5	5	12	5	2391	247.9	8.31	39.8	5	0	5.80469e+06	291079	19.942
Q9Y617	PSAT1	Phosphoserine aminotransferase OS=Homo sapiens OX=9606 GN=PSAT1 PE=1 SV=2	0.001	3.296	3	1	1	1	370	40.4	7.66	0	1	0	754753	39932.8	18.9006
Q9BUJ2	HNRNPUL1	Heterogeneous nuclear ribonucleoprotein U-like protein 1 OS=Homo sapiens OX=9606 GN=HNRNPUL1 PE=1 SV=2	0.001	2.21	2	2	2	2	856	95.7	6.92	0	2	0	6.38562e+06	354806	17.9975
Q8TEQ6	GEMIN5	Gem-associated protein 5 OS=Homo sapiens OX=9606 GN=GEMIN5 PE=1 SV=3	0	11.636	4	3	4	3	1508	168.5	6.62	8.85	3	0	3.43155e+08	1.93357e+07	17.7472
Q08257	CRYZ	Quinone oxidoreductase OS=Homo sapiens OX=9606 GN=CRYZ PE=1 SV=1	0.03	1.007	3	1	1	1	329	35.2	8.44	0	1	0	1.51738e+06	88833.4	17.0812
Q9H2U1	DHX36	ATP-dependent DNA/RNA helicase DHX36 OS=Homo sapiens OX=9606 GN=DHX36 PE=1 SV=2	0	5.981	5	2	2	2	1008	114.7	7.68	2.74	2	0	2.70918e+06	180433	15.0149
P41227	NAA10	N-alpha-acetyltransferase 10 OS=Homo sapiens OX=9606 GN=NAA10 PE=1 SV=1	0	7.171	8	1	1	1	235	26.4	5.64	3.69	1	0	456501	32066.7	14.236
P51610	HCFC1	Host cell factor 1 OS=Homo sapiens OX=9606 GN=HCFC1 PE=1 SV=2	0	6.755	2	3	3	3	2035	208.6	7.46	2.23	3	0	645075	45470.1	14.1868
O60306	AQR	RNA helicase aquarius OS=Homo sapiens OX=9606 GN=AQR PE=1 SV=4	0.001	2.355	1	1	1	1	1485	171.2	6.37	2.45	1	0	3.41677e+06	246906	13.8383
P23921	RRM1	Ribonucleoside-diphosphate reductase large subunit OS=Homo sapiens OX=9606 GN=RRM1 PE=1 SV=1	0	10.342	4	2	2	2	792	90	7.15	5.6	2	0	4.41769e+06	321399	13.7452
Q04917	YWHAH	14-3-3 protein eta OS=Homo sapiens OX=9606 GN=YWHAH PE=1 SV=4	0	9.405	18	4	5	3	246	28.2	4.84	0	4	0	2.60069e+06	191463	13.5833
Q15758	SLC1A5	Neutral amino acid transporter B(0) OS=Homo sapiens OX=9606 GN=SLC1A5 PE=1 SV=2	0	12.771	7	3	3	3	541	56.6	5.48	7.26	3	0	592438	43621.6	13.5813
Q9Y295	DRG1	Developmentally-regulated GTP-binding protein 1 OS=Homo sapiens OX=9606 GN=DRG1 PE=1 SV=1	0	10.395	14	4	4	4	367	40.5	8.9	6.03	4	0	4.02216e+06	297740	13.5089
Q9GZP4	PITHD1	PITH domain-containing protein 1 OS=Homo sapiens OX=9606 GN=PITHD1 PE=1 SV=1	0	8.304	9	2	4	2	211	24.2	5.74	1.81	2	0	1.54496e+06	114776	13.4607
Q15181	PPA1	Inorganic pyrophosphatase OS=Homo sapiens OX=9606 GN=PPA1 PE=1 SV=2	0.001	2.349	6	2	2	2	289	32.6	5.86	1.79	2	0	1.09049e+06	88080	12.3806
Q86X55	CARM1	Histone-arginine methyltransferase CARM1 OS=Homo sapiens OX=9606 GN=CARM1 PE=1 SV=3	0	7.421	4	2	6	2	608	65.8	6.73	15.64	2	0	312183	26181.2	11.9239
O15511	ARPC5	Actin-related protein 2/3 complex subunit 5 OS=Homo sapiens OX=9606 GN=ARPC5 PE=1 SV=3	0.001	2.995	8	1	1	1	151	16.3	5.67	1.61	1	0	8799044	747903	11.7649
Q15651	HMGN3	High mobility group nucleosome-binding domain-containing protein 3 OS=Homo sapiens OX=9606 GN=HMGN3 PE=1 SV=2	0	5.717	15	1	2	1	99	10.7	9.66	0	1	0	509575	44319.9	11.4977
P31943	HNRNPH1	Heterogeneous nuclear ribonucleoprotein H OS=Homo sapiens OX=9606 GN=HNRNPH1 PE=1 SV=4	0	44.084	24	7	14	4	449	49.2	6.3	32.15	7	2	1.17796e+08	1.02771e+07	11.462
P35221	CTNNA1	Catenin alpha-1 OS=Homo sapiens OX=9606 GN=CTNNA1 PE=1 SV=1	0	13.45	4	3	3	3	906	100	6.29	8.34	3	0	1.24423e+06	108971	11.4179
P09884	POLA1	DNA polymerase alpha catalytic subunit OS=Homo sapiens OX=9606 GN=POLA1 PE=1 SV=2	0.03	1.012	1	1	1	1	1462	165.8	5.85	0	1	0	2592424	227431	11.3987
O00233	PSMD9	26S proteasome non-ATPase regulatory subunit 9 OS=Homo sapiens OX=9606 GN=PSMD9 PE=1 SV=3	0	8.266	9	2	2	2	223	24.7	6.95	4.64	2	0	1.24909e+06	110711	11.2824
O00299	CLIC1	Chloride intracellular channel protein 1 OS=Homo sapiens OX=9606 GN=CLIC1 PE=1 SV=4	0	7.663	10	2	2	2	241	26.9	5.17	4.83	2	0	1.7313e+08	1.54815e+07	11.183
P26038	MSN	Moesin OS=Homo sapiens OX=9606 GN=MSN PE=1 SV=3	0	6.034	5	3	3	1	577	67.8	6.4	5.18	3	0	3.79958e+07	3.40185e+06	11.1692
Q8NHQ9	DDX55	ATP-dependent RNA helicase DDX55 OS=Homo sapiens OX=9606 GN=DDX55 PE=1 SV=3	0.027	1.053	2	1	1	1	600	68.5	9.25	0	1	0	2.74567e+07	2.46752e+06	11.1273
P20073	ANXA7	Annexin A7 OS=Homo sapiens OX=9606 GN=ANXA7 PE=1 SV=3	0.01	1.461	2	1	1	1	488	52.7	5.68	0	1	0	54398847	4.96144e+06	10.9643
Q8TCG1	CIP2A	Protein CIP2A OS=Homo sapiens OX=9606 GN=CIP2A PE=1 SV=2	0.001	3.896	2	2	2	2	905	102.1	6.23	1.94	2	0	8.93482e+06	821014	10.8827
Q9Y520	PRRC2C	Protein PRRC2C OS=Homo sapiens OX=9606 GN=PRRC2C PE=1 SV=4	0	13.479	2	2	3	2	2896	316.7	9.13	5.93	2	0	6.15234e+06	572960	10.7378
P42771	CDKN2A	Cyclin-dependent kinase inhibitor 2A OS=Homo sapiens OX=9606 GN=CDKN2A PE=1 SV=2	0	13.029	29	3	3	3	156	16.5	5.81	6.86	3	0	1.43449e+06	135098	10.6181
P25787	PSMA2	Proteasome subunit alpha type-2 OS=Homo sapiens OX=9606 GN=PSMA2 PE=1 SV=2	0.006	1.689	5	1	1	1	234	25.9	7.43	2.3	1	0	790314	75423.9	10.4783
P33991	MCM4	DNA replication licensing factor MCM4 OS=Homo sapiens OX=9606 GN=MCM4 PE=1 SV=5	0	34.901	7	5	10	5	863	96.5	6.74	28.05	5	0	2.42092e+07	2.31433e+06	10.4606
P48634	PRRC2A	Protein PRRC2A OS=Homo sapiens OX=9606 GN=PRRC2A PE=1 SV=3	0.001	3.037	2	2	2	2	2157	228.7	9.45	0	2	0	5.81563e+08	5.56019e+07	10.4594
P49959	MRE11	Double-strand break repair protein MRE11 OS=Homo sapiens OX=9606 GN=MRE11 PE=1 SV=3	0.011	1.44	1	1	1	1	708	80.5	5.9	0	1	0	4.30773e+06	415170	10.3758
P36957	DLST	Dihydrolipoyllysine-residue succinyltransferase component of 2-oxoglutarate dehydrogenase complex, mitochondrial OS=Homo sapiens OX=9606 GN=DLST PE=1 SV=4	0.001	3.605	3	1	1	1	453	48.7	8.95	2.21	1	0	921173	89651.7	10.275
P21399	ACO1	Cytoplasmic aconitate hydratase OS=Homo sapiens OX=9606 GN=ACO1 PE=1 SV=3	0.001	2.391	1	1	1	1	889	98.3	6.68	1.97	1	0	595458	58263.9	10.22
Q9BRP1	PDCD2L	Programmed cell death protein 2-like OS=Homo sapiens OX=9606 GN=PDCD2L PE=1 SV=1	0	7.782	10	2	2	2	358	39.4	4.86	5.14	2	0	4.94779e+06	484542	10.2113
P62753	RPS6	40S ribosomal protein S6 OS=Homo sapiens OX=9606 GN=RPS6 PE=1 SV=1	0	6.68	8	2	2	2	249	28.7	10.84	3.53	2	0	2856516	279892	10.2058
P54819	AK2	Adenylate kinase 2, mitochondrial OS=Homo sapiens OX=9606 GN=AK2 PE=1 SV=2	0.001	3.718	10	2	2	2	239	26.5	7.81	1.76	2	0	1.00586e+06	99280.6	10.1315
Q9UI12	ATP6V1H	V-type proton ATPase subunit H OS=Homo sapiens OX=9606 GN=ATP6V1H PE=1 SV=1	0.015	1.279	3	1	1	1	483	55.8	6.48	0	1	0	1.9352e+06	193781	9.98649
Q9P270	SLAIN2	SLAIN motif-containing protein 2 OS=Homo sapiens OX=9606 GN=SLAIN2 PE=1 SV=2	0	27.343	16	7	11	7	581	62.5	9.45	24.61	7	0	2.98205e+06	304707	9.78662
P46821	MAP1B	Microtubule-associated protein 1B OS=Homo sapiens OX=9606 GN=MAP1B PE=1 SV=2	0	16.601	2	4	4	4	2468	270.5	4.81	7.47	4	0	743146	80765.4	9.2013
Q5VT52	RPRD2	Regulation of nuclear pre-mRNA domain-containing protein 2 OS=Homo sapiens OX=9606 GN=RPRD2 PE=1 SV=1	0.001	3.193	1	1	1	1	1461	155.9	7.42	1.97	1	0	1.14872e+06	125150	9.17877
O14974	PPP1R12A	Protein phosphatase 1 regulatory subunit 12A OS=Homo sapiens OX=9606 GN=PPP1R12A PE=1 SV=1	0	8.239	3	3	4	3	1030	115.2	5.4	2.16	3	0	374205	41116.5	9.10109
P42677	RPS27	40S ribosomal protein S27 OS=Homo sapiens OX=9606 GN=RPS27 PE=1 SV=3	0	13.361	15	2	4	2	84	9.5	9.45	6.42	2	0	2.01612e+07	2.25383e+06	8.94533
P50990	CCT8	T-complex protein 1 subunit theta OS=Homo sapiens OX=9606 GN=CCT8 PE=1 SV=4	0	120.59	39	21	54	21	548	59.6	5.6	124.58	21	0	1.46781e+08	1.66063e+07	8.83888
Q6P1J9	CDC73	Parafibromin OS=Homo sapiens OX=9606 GN=CDC73 PE=1 SV=1	0	7.606	6	3	5	3	531	60.5	9.61	5.67	3	0	3.99492e+06	455636	8.76779
Q13310	PABPC4	Polyadenylate-binding protein 4 OS=Homo sapiens OX=9606 GN=PABPC4 PE=1 SV=1	0	8.393	3	2	3	1	644	70.7	9.26	5.96	2	0	5.78649e+06	663200	8.7251
P27708	CAD	CAD protein OS=Homo sapiens OX=9606 GN=CAD PE=1 SV=3	0	4.912	1	1	1	1	2225	242.8	6.46	2.62	1	0	823808	94491.5	8.71833
P35813	PPM1A	Protein phosphatase 1A OS=Homo sapiens OX=9606 GN=PPM1A PE=1 SV=1	0	20.984	9	3	18	1	382	42.4	5.36	39.24	3	0	8.39495e+06	972141	8.63553
Q7KZ85	SUPT6H	Transcription elongation factor SPT6 OS=Homo sapiens OX=9606 GN=SUPT6H PE=1 SV=2	0.001	2.251	1	1	1	1	1726	198.9	4.91	0	1	0	382593	44358	8.62512
Q16851	UGP2	UTP--glucose-1-phosphate uridylyltransferase OS=Homo sapiens OX=9606 GN=UGP2 PE=1 SV=5	0.007	1.617	2	1	1	1	508	56.9	8.15	0	1	0	4.77772e+07	5.54065e+06	8.62302
Q8TAA5	GRPEL2	GrpE protein homolog 2, mitochondrial OS=Homo sapiens OX=9606 GN=GRPEL2 PE=1 SV=1	0.001	2.575	4	1	1	1	225	25.4	7.72	1.84	1	0	3.3369e+07	3.90951e+06	8.53534
P12111	COL6A3	Collagen alpha-3(VI) chain OS=Homo sapiens OX=9606 GN=COL6A3 PE=1 SV=5	0.012	1.401	0	1	1	1	3177	343.5	6.68	0	1	0	3.15644e+06	370439	8.52081
P14174	MIF	Macrophage migration inhibitory factor OS=Homo sapiens OX=9606 GN=MIF PE=1 SV=4	0	8.523	17	2	5	2	115	12.5	7.88	11.67	2	0	442028	51971.6	8.50517
P62316	SNRPD2	Small nuclear ribonucleoprotein Sm D2 OS=Homo sapiens OX=9606 GN=SNRPD2 PE=1 SV=1	0	5.919	8	1	2	1	118	13.5	9.91	4.33	1	0	1.28261e+06	150952	8.4968
P05023	ATP1A1	Sodium/potassium-transporting ATPase subunit alpha-1 OS=Homo sapiens OX=9606 GN=ATP1A1 PE=1 SV=1	0	39.89	15	12	17	12	1023	112.8	5.49	32.71	12	0	5.79437e+06	686628	8.43888
Q12824	SMARCB1	SWI/SNF-related matrix-associated actin-dependent regulator of chromatin subfamily B member 1 OS=Homo sapiens OX=9606 GN=SMARCB1 PE=1 SV=2	0.001	3.781	3	1	1	1	385	44.1	6.23	2.07	1	0	790336	94195.2	8.39041
A0A1B0GUS4	UBE2L5	Ubiquitin-conjugating enzyme E2 L5 OS=Homo sapiens OX=9606 GN=UBE2L5 PE=2 SV=1	0.012	1.301	5	1	1	1	154	17.9	7.84	0	1	0	1.52639e+06	183260	8.32905
Q9NZH8	IL36G	Interleukin-36 gamma OS=Homo sapiens OX=9606 GN=IL36G PE=1 SV=1	0.004	1.788	7	1	1	1	169	18.7	5.14	1.81	1	0	6.49276e+06	786151	8.25892
Q15276	RABEP1	Rab GTPase-binding effector protein 1 OS=Homo sapiens OX=9606 GN=RABEP1 PE=1 SV=2	0.001	3.392	1	1	1	1	862	99.2	5.01	1.99	1	0	1.07587e+07	1.30467e+06	8.24629
P62847	RPS24	40S ribosomal protein S24 OS=Homo sapiens OX=9606 GN=RPS24 PE=1 SV=1	0.001	3.879	9	1	1	1	133	15.4	10.78	1.8	1	0	1.84989e+06	225165	8.21571
Q5TEC6	H3-2	Histone HIST2H3PS2 OS=Homo sapiens OX=9606 GN=H3-2 PE=1 SV=1	0.001	3.97	14	2	2	1	136	15.4	11.27	2.45	2	0	1118963	137456	8.14051
Q7Z353	HDX	Highly divergent homeobox OS=Homo sapiens OX=9606 GN=HDX PE=1 SV=1	0	17.791	7	4	9	4	690	77.2	5.87	14.56	4	0	434205	53914.6	8.05358
Q9UBE0	SAE1	SUMO-activating enzyme subunit 1 OS=Homo sapiens OX=9606 GN=SAE1 PE=1 SV=1	0.006	1.737	3	1	1	1	346	38.4	5.3	1.86	1	0	738924	95099.6	7.76999
A0A075B6R9	IGKV2D-24	Probable non-functional immunoglobulin kappa variable 2D-24 OS=Homo sapiens OX=9606 GN=IGKV2D-24 PE=1 SV=1	0.001	2.646	9	1	1	1	120	13.1	8.87	2.08	1	0	1.2093e+06	155956	7.75411
Q8IW75	SERPINA12	Serpin A12 OS=Homo sapiens OX=9606 GN=SERPINA12 PE=1 SV=1	0	5.441	4	2	3	2	414	47.1	9.29	5.65	2	0	261475	33973.1	7.69653
Q96G46	DUS3L	tRNA-dihydrouridine(47) synthase [NAD(P)(+)]-like OS=Homo sapiens OX=9606 GN=DUS3L PE=1 SV=2	0.004	1.924	2	1	1	1	650	72.5	8.05	0	1	0	10578929	1.38563e+06	7.63473
Q15750	TAB1	TGF-beta-activated kinase 1 and MAP3K7-binding protein 1 OS=Homo sapiens OX=9606 GN=TAB1 PE=1 SV=1	0	30.987	16	7	10	7	504	54.6	5.52	16.58	7	0	59060.3	7773.3	7.59784
P01876	IGHA1	Immunoglobulin heavy constant alpha 1 OS=Homo sapiens OX=9606 GN=IGHA1 PE=1 SV=2	0	7.985	8	2	2	1	353	37.6	6.51	4.79	2	0	631049	84476	7.47016
Q8IUD2	ERC1	ELKS/Rab6-interacting/CAST family member 1 OS=Homo sapiens OX=9606 GN=ERC1 PE=1 SV=1	0	5.521	2	2	3	2	1116	128	5.97	2.24	2	0	1.01186e+06	137094	7.38077
Q04760	GLO1	Lactoylglutathione lyase OS=Homo sapiens OX=9606 GN=GLO1 PE=1 SV=4	0.01	1.458	5	1	1	1	184	20.8	5.31	1.75	1	0	1.23656e+06	167997	7.36062
P22061	PCMT1	Protein-L-isoaspartate(D-aspartate) O-methyltransferase OS=Homo sapiens OX=9606 GN=PCMT1 PE=1 SV=4	0	6.829	12	2	2	2	227	24.6	7.21	6.28	2	0	897625	125693	7.14143
P08047	SP1	Transcription factor Sp1 OS=Homo sapiens OX=9606 GN=SP1 PE=1 SV=3	0	9.674	4	1	1	1	785	80.6	7.34	4.06	1	0	2.02442e+06	287220	7.04833
Q9H1E1	RNASE7	Ribonuclease 7 OS=Homo sapiens OX=9606 GN=RNASE7 PE=1 SV=2	0.004	1.932	6	1	2	1	156	17.4	9.69	0	1	0	515019	73238.5	7.03207
Q9UNP9	PPIE	Peptidyl-prolyl cis-trans isomerase E OS=Homo sapiens OX=9606 GN=PPIE PE=1 SV=1	0	21.974	12	2	3	2	301	33.4	5.6	10.31	2	0	1.37774e+06	202249	6.8121
Q9UIF8	BAZ2B	Bromodomain adjacent to zinc finger domain protein 2B OS=Homo sapiens OX=9606 GN=BAZ2B PE=1 SV=3	0.018	1.139	0	1	1	1	2168	240.3	6.54	0	1	0	928688	136360	6.81055
P30050	RPL12	60S ribosomal protein L12 OS=Homo sapiens OX=9606 GN=RPL12 PE=1 SV=1	0	4.429	15	2	2	2	165	17.8	9.42	1.68	2	0	301064	44285.6	6.79823
Q02878	RPL6	60S ribosomal protein L6 OS=Homo sapiens OX=9606 GN=RPL6 PE=1 SV=3	0	6.04	10	3	5	3	288	32.7	10.58	1.79	3	0	894995	131803	6.79043
P46060	RANGAP1	Ran GTPase-activating protein 1 OS=Homo sapiens OX=9606 GN=RANGAP1 PE=1 SV=1	0	8.052	4	2	2	2	587	63.5	4.68	4.7	2	0	9.45279e+06	1.41472e+06	6.68173
Q8N684	CPSF7	Cleavage and polyadenylation specificity factor subunit 7 OS=Homo sapiens OX=9606 GN=CPSF7 PE=1 SV=1	0	10.006	10	4	6	4	471	52	8	9.16	4	0	1.12317e+06	169242	6.63645
P39019	RPS19	40S ribosomal protein S19 OS=Homo sapiens OX=9606 GN=RPS19 PE=1 SV=2	0	26.899	48	8	17	8	145	16.1	10.32	27.59	8	0	618955	93941.1	6.58876
P59998	ARPC4	Actin-related protein 2/3 complex subunit 4 OS=Homo sapiens OX=9606 GN=ARPC4 PE=1 SV=3	0.001	2.391	5	1	2	1	168	19.7	8.43	2.26	1	0	970367	147450	6.58098
Q96EP5	DAZAP1	DAZ-associated protein 1 OS=Homo sapiens OX=9606 GN=DAZAP1 PE=1 SV=1	0	5.572	4	1	1	1	407	43.4	8.56	2.46	1	0	3.24599e+06	493380	6.57908
P05090	APOD	Apolipoprotein D OS=Homo sapiens OX=9606 GN=APOD PE=1 SV=1	0.008	1.558	4	1	2	1	189	21.3	5.15	1.63	1	0	4.12214e+06	636355	6.47774
P28066	PSMA5	Proteasome subunit alpha type-5 OS=Homo sapiens OX=9606 GN=PSMA5 PE=1 SV=3	0	18.853	17	3	8	3	241	26.4	4.79	16.58	3	0	3278435	508050	6.45298
Q9UJ70	NAGK	N-acetyl-D-glucosamine kinase OS=Homo sapiens OX=9606 GN=NAGK PE=1 SV=4	0.001	3.261	5	1	2	1	344	37.4	6.24	3.72	1	0	5.16872e+06	806319	6.41027
Q6KB66	KRT80	Keratin, type II cytoskeletal 80 OS=Homo sapiens OX=9606 GN=KRT80 PE=1 SV=2	0	30.719	20	8	11	7	452	50.5	5.67	16.57	8	0	4932435	772134	6.38805
P07996	THBS1	Thrombospondin-1 OS=Homo sapiens OX=9606 GN=THBS1 PE=1 SV=2	0	29.997	8	9	16	9	1170	129.3	4.94	27.58	9	0	427173	67001.3	6.37559
P11766	ADH5	Alcohol dehydrogenase class-3 OS=Homo sapiens OX=9606 GN=ADH5 PE=1 SV=4	0	9.625	3	2	3	2	374	39.7	7.49	4.31	2	0	1.56222e+06	249039	6.27299
P00966	ASS1	Argininosuccinate synthase OS=Homo sapiens OX=9606 GN=ASS1 PE=1 SV=2	0	5.104	2	1	5	1	412	46.5	8.02	9.21	1	0	1.09419e+06	176395	6.20306
O15347	HMGB3	High mobility group protein B3 OS=Homo sapiens OX=9606 GN=HMGB3 PE=1 SV=4	0	4.53	7	1	1	1	200	23	8.37	2.01	1	0	433840	70785.6	6.12892
P62906	RPL10A	60S ribosomal protein L10a OS=Homo sapiens OX=9606 GN=RPL10A PE=1 SV=2	0.001	2.445	4	1	1	1	217	24.8	9.94	1.98	1	0	680341	112110	6.06854
Q9H857	NT5DC2	5'-nucleotidase domain-containing protein 2 OS=Homo sapiens OX=9606 GN=NT5DC2 PE=1 SV=1	0.015	1.231	2	1	1	1	520	60.7	6.77	1.74	1	0	1.37893e+06	237957	5.79486
Q9H269	VPS16	Vacuolar protein sorting-associated protein 16 homolog OS=Homo sapiens OX=9606 GN=VPS16 PE=1 SV=2	0	4.169	3	2	2	2	839	94.6	6.77	1.92	2	0	697333	123042	5.66743
P40429	RPL13A	60S ribosomal protein L13a OS=Homo sapiens OX=9606 GN=RPL13A PE=1 SV=2	0	7.374	16	3	3	3	203	23.6	10.93	4.67	3	0	5.18136e+07	9.18239e+06	5.64272
P45880	VDAC2	Voltage-dependent anion-selective channel protein 2 OS=Homo sapiens OX=9606 GN=VDAC2 PE=1 SV=2	0	14.396	10	2	3	2	294	31.5	7.56	12.31	2	0	4.48172e+06	794586	5.64032
P35749	MYH11	Myosin-11 OS=Homo sapiens OX=9606 GN=MYH11 PE=1 SV=3	0	25.896	2	5	7	2	1972	227.2	5.5	16.08	5	0	4827644	859262	5.61836
Q92973	TNPO1	Transportin-1 OS=Homo sapiens OX=9606 GN=TNPO1 PE=1 SV=2	0	8.639	3	2	4	2	898	102.3	4.98	8.33	2	0	1.06864e+07	1.91785e+06	5.57209
Q92954	PRG4	Proteoglycan 4 OS=Homo sapiens OX=9606 GN=PRG4 PE=1 SV=3	0.001	2.439	1	1	1	1	1404	151	9.51	1.86	1	0	374465	68504.9	5.46626
Q9H4B7	TUBB1	Tubulin beta-1 chain OS=Homo sapiens OX=9606 GN=TUBB1 PE=1 SV=1	0	28.707	10	6	21	1	451	50.3	5.17	38.04	6	0	939957	173430	5.41981
Q08J23	NSUN2	RNA cytosine C(5)-methyltransferase NSUN2 OS=Homo sapiens OX=9606 GN=NSUN2 PE=1 SV=2	0	8.331	4	3	4	3	767	86.4	6.77	6.64	3	0	1.10269e+06	203897	5.40807
P98160	HSPG2	Basement membrane-specific heparan sulfate proteoglycan core protein OS=Homo sapiens OX=9606 GN=HSPG2 PE=1 SV=4	0	8.856	1	3	4	3	4391	468.5	6.51	3.1	3	0	957691	181638	5.27252
P18065	IGFBP2	Insulin-like growth factor-binding protein 2 OS=Homo sapiens OX=9606 GN=IGFBP2 PE=1 SV=2	0	6.406	6	2	3	2	325	34.8	7.5	2.34	2	0	959158	184007	5.21263
Q00341	HDLBP	Vigilin OS=Homo sapiens OX=9606 GN=HDLBP PE=1 SV=2	0	6.106	2	3	3	3	1268	141.4	6.87	4.27	3	0	177247	34337.8	5.16188
Q9NTK5	OLA1	Obg-like ATPase 1 OS=Homo sapiens OX=9606 GN=OLA1 PE=1 SV=2	0	5.102	3	1	1	1	396	44.7	7.81	3.27	1	0	616505	119705	5.1502
Q12904	AIMP1	Aminoacyl tRNA synthase complex-interacting multifunctional protein 1 OS=Homo sapiens OX=9606 GN=AIMP1 PE=1 SV=2	0.028	1.033	3	1	1	1	312	34.3	8.43	0	1	0	2.39435e+06	466468	5.13294
P62837	UBE2D2	Ubiquitin-conjugating enzyme E2 D2 OS=Homo sapiens OX=9606 GN=UBE2D2 PE=1 SV=1	0.015	1.202	7	1	1	1	147	16.7	7.83	0	1	0	5.03302e+07	9.91276e+06	5.07731
Q00266	MAT1A	S-adenosylmethionine synthase isoform type-1 OS=Homo sapiens OX=9606 GN=MAT1A PE=1 SV=2	0	11.241	7	2	4	1	395	43.6	6.29	8.61	2	0	2.23475e+06	445668	5.01438
Q9BZF3	OSBPL6	Oxysterol-binding protein-related protein 6 OS=Homo sapiens OX=9606 GN=OSBPL6 PE=1 SV=1	0	12.459	6	3	4	3	934	106.2	6.93	10.98	3	0	975412	195581	4.98727
P50402	EMD	Emerin OS=Homo sapiens OX=9606 GN=EMD PE=1 SV=1	0	5.447	11	2	3	2	254	29	5.5	4.09	2	0	1.46481e+06	294028	4.98186
P33992	MCM5	DNA replication licensing factor MCM5 OS=Homo sapiens OX=9606 GN=MCM5 PE=1 SV=5	0	14.983	7	4	4	4	734	82.2	8.37	6.79	4	0	1.65938e+06	336385	4.93299
Q04837	SSBP1	Single-stranded DNA-binding protein, mitochondrial OS=Homo sapiens OX=9606 GN=SSBP1 PE=1 SV=1	0	7.105	10	1	1	1	148	17.2	9.6	3.08	1	0	498901	102409	4.87163
P51452	DUSP3	Dual specificity protein phosphatase 3 OS=Homo sapiens OX=9606 GN=DUSP3 PE=1 SV=1	0	7.421	14	2	2	2	185	20.5	7.8	3	2	0	1.69894e+06	350022	4.85382
P18669	PGAM1	Phosphoglycerate mutase 1 OS=Homo sapiens OX=9606 GN=PGAM1 PE=1 SV=2	0	15.711	22	4	7	4	254	28.8	7.18	15.56	4	0	433572	89664.2	4.83551
P02538	KRT6A	Keratin, type II cytoskeletal 6A OS=Homo sapiens OX=9606 GN=KRT6A PE=1 SV=3	0	159.645	44	33	81	3	564	60	8	192.11	33	11	2.25172e+06	468115	4.81018
P13489	RNH1	Ribonuclease inhibitor OS=Homo sapiens OX=9606 GN=RNH1 PE=1 SV=2	0	4.504	6	2	2	2	461	49.9	4.82	5.02	2	0	5.4794e+06	1.14524e+06	4.78451
P49755	TMED10	Transmembrane emp24 domain-containing protein 10 OS=Homo sapiens OX=9606 GN=TMED10 PE=1 SV=2	0	6.69	9	2	3	2	219	25	7.44	2.44	2	0	2.28128e+06	478790	4.76467
Q9BY77	POLDIP3	Polymerase delta-interacting protein 3 OS=Homo sapiens OX=9606 GN=POLDIP3 PE=1 SV=2	0	15.516	15	5	8	5	421	46.1	9.99	10.66	5	0	1.14073e+06	240609	4.74102
O75190	DNAJB6	DnaJ homolog subfamily B member 6 OS=Homo sapiens OX=9606 GN=DNAJB6 PE=1 SV=2	0	7.517	8	2	2	2	326	36.1	9.16	4.99	2	0	3.73466e+06	789237	4.73199
Q7Z7K0	CMC1	COX assembly mitochondrial protein homolog OS=Homo sapiens OX=9606 GN=CMC1 PE=1 SV=1	0	5.787	20	2	2	2	106	12.5	8.63	2.12	2	0	555114	121013	4.58724
Q16563	SYPL1	Synaptophysin-like protein 1 OS=Homo sapiens OX=9606 GN=SYPL1 PE=1 SV=1	0.001	3.31	4	1	1	1	259	28.5	8.43	2.19	1	0	1.34356e+07	2.96352e+06	4.53365
Q8WW22	DNAJA4	DnaJ homolog subfamily A member 4 OS=Homo sapiens OX=9606 GN=DNAJA4 PE=1 SV=1	0.018	1.124	2	1	1	1	397	44.8	7.59	0	1	0	387582	85613.4	4.52712
Q14697	GANAB	Neutral alpha-glucosidase AB OS=Homo sapiens OX=9606 GN=GANAB PE=1 SV=3	0	13.074	6	5	6	5	944	106.8	6.14	8.23	5	0	3.26424e+06	729408	4.47519
Q9Y330	ZBTB12	Zinc finger and BTB domain-containing protein 12 OS=Homo sapiens OX=9606 GN=ZBTB12 PE=1 SV=1	0.018	1.136	3	1	1	1	459	49.1	7.5	0	1	0	1662310	378828	4.38803
P28074	PSMB5	Proteasome subunit beta type-5 OS=Homo sapiens OX=9606 GN=PSMB5 PE=1 SV=3	0	20.39	19	4	6	4	263	28.5	6.92	8.77	4	0	314653	71733.7	4.38641
O95757	HSPA4L	Heat shock 70 kDa protein 4L OS=Homo sapiens OX=9606 GN=HSPA4L PE=1 SV=3	0	21.463	7	5	8	4	839	94.5	5.88	15.68	5	0	1.64216e+06	380611	4.31454
Q15323	KRT31	Keratin, type I cuticular Ha1 OS=Homo sapiens OX=9606 GN=KRT31 PE=1 SV=3	0	14.674	12	5	8	1	416	47.2	4.88	11.17	5	0	891370	209285	4.25913
Q96PK6	RBM14	RNA-binding protein 14 OS=Homo sapiens OX=9606 GN=RBM14 PE=1 SV=2	0.002	2.131	2	1	2	1	669	69.4	9.67	0	1	0	1.10795e+06	261107	4.24326
Q8WXF1	PSPC1	Paraspeckle component 1 OS=Homo sapiens OX=9606 GN=PSPC1 PE=1 SV=1	0	6.321	6	3	3	2	523	58.7	6.67	6.29	3	0	2.13922e+06	514474	4.15807
P0DOX2	#VALUE!	Immunoglobulin alpha-2 heavy chain OS=Homo sapiens OX=9606 PE=1 SV=2	0	8.81	5	2	2	1	455	48.9	6.67	3.85	2	1	5.22971e+06	1.26002e+06	4.15049
Q8N7H5	PAF1	RNA polymerase II-associated factor 1 homolog OS=Homo sapiens OX=9606 GN=PAF1 PE=1 SV=2	0	10.862	11	5	5	5	531	59.9	4.63	4.33	5	0	9.2411e+06	2.26114e+06	4.08691
P39060	COL18A1	Collagen alpha-1(XVIII) chain OS=Homo sapiens OX=9606 GN=COL18A1 PE=1 SV=5	0	7.494	2	2	2	2	1754	178.1	6.01	4.99	2	0	1.42306e+06	348585	4.0824
Q9UBX5	FBLN5	Fibulin-5 OS=Homo sapiens OX=9606 GN=FBLN5 PE=1 SV=1	0	4.984	3	1	2	1	448	50.1	4.73	2.29	1	0	4.49507e+06	1.10702e+06	4.06051
P49721	PSMB2	Proteasome subunit beta type-2 OS=Homo sapiens OX=9606 GN=PSMB2 PE=1 SV=1	0	9.925	13	3	4	3	201	22.8	7.02	3.02	3	0	6.76391e+07	1.66674e+07	4.05816
Q14318	FKBP8	Peptidyl-prolyl cis-trans isomerase FKBP8 OS=Homo sapiens OX=9606 GN=FKBP8 PE=1 SV=2	0	8.391	6	2	2	2	412	44.5	4.84	5.61	2	0	1.53506e+06	384150	3.99599
Q9UBQ5	EIF3K	Eukaryotic translation initiation factor 3 subunit K OS=Homo sapiens OX=9606 GN=EIF3K PE=1 SV=1	0.016	1.16	5	1	1	1	218	25	4.93	0	1	0	1.9708e+06	503985	3.91043
P30044	PRDX5	Peroxiredoxin-5, mitochondrial OS=Homo sapiens OX=9606 GN=PRDX5 PE=1 SV=4	0	13.02	12	2	5	2	214	22.1	8.7	14.38	2	0	5.00111e+06	1.29231e+06	3.86989
O95816	BAG2	BAG family molecular chaperone regulator 2 OS=Homo sapiens OX=9606 GN=BAG2 PE=1 SV=1	0.001	3.619	5	1	1	1	211	23.8	6.7	2.34	1	0	1.77969e+06	460688	3.8631
Q06265	EXOSC9	Exosome complex component RRP45 OS=Homo sapiens OX=9606 GN=EXOSC9 PE=1 SV=3	0.016	1.181	3	1	1	1	439	48.9	5.29	0	1	0	1.11207e+06	292170	3.80625
P62891	RPL39	60S ribosomal protein L39 OS=Homo sapiens OX=9606 GN=RPL39 PE=1 SV=2	0.012	1.42	20	1	1	1	51	6.4	12.56	0	1	0	445894	119926	3.71809
Q99832	CCT7	T-complex protein 1 subunit eta OS=Homo sapiens OX=9606 GN=CCT7 PE=1 SV=2	0	77.973	24	13	43	13	543	59.3	7.65	100.32	13	0	359709	97415.2	3.69254
P26599	PTBP1	Polypyrimidine tract-binding protein 1 OS=Homo sapiens OX=9606 GN=PTBP1 PE=1 SV=1	0	6.18	6	2	2	2	531	57.2	9.17	2.13	2	0	5.5408e+06	1.5092e+06	3.67134
O15160	POLR1C	DNA-directed RNA polymerases I and III subunit RPAC1 OS=Homo sapiens OX=9606 GN=POLR1C PE=1 SV=1	0.004	1.919	4	1	1	1	346	39.2	5.5	1.83	1	0	843588	229942	3.6687
P02533	KRT14	Keratin, type I cytoskeletal 14 OS=Homo sapiens OX=9606 GN=KRT14 PE=1 SV=4	0	133.63	50	24	80	9	472	51.5	5.16	158.03	24	12	719058	196808	3.6536
P26373	RPL13	60S ribosomal protein L13 OS=Homo sapiens OX=9606 GN=RPL13 PE=1 SV=4	0	10.782	24	5	7	5	211	24.2	11.65	9.7	5	0	225496	62811.2	3.59006
P30307	CDC25C	M-phase inducer phosphatase 3 OS=Homo sapiens OX=9606 GN=CDC25C PE=1 SV=2	0.002	2.136	2	1	1	1	473	53.3	6.79	0	1	0	2.49721e+06	700509	3.56485
O75534	CSDE1	Cold shock domain-containing protein E1 OS=Homo sapiens OX=9606 GN=CSDE1 PE=1 SV=2	0.006	1.706	1	1	1	1	798	88.8	6.25	2.3	1	0	905233	253995	3.56398
Q9HC35	EML4	Echinoderm microtubule-associated protein-like 4 OS=Homo sapiens OX=9606 GN=EML4 PE=1 SV=3	0	4.971	1	1	1	1	981	108.8	6.4	3.11	1	0	838333	235325	3.56245
Q13098	GPS1	COP9 signalosome complex subunit 1 OS=Homo sapiens OX=9606 GN=GPS1 PE=1 SV=4	0	10.418	9	4	6	4	491	55.5	6.74	6.76	4	0	1.16812e+06	330099	3.53869
P05106	ITGB3	Integrin beta-3 OS=Homo sapiens OX=9606 GN=ITGB3 PE=1 SV=2	0.03	1.006	1	1	1	1	788	87	5.24	1.77	1	0	205199	58543.6	3.50507
P02747	C1QC	Complement C1q subcomponent subunit C OS=Homo sapiens OX=9606 GN=C1QC PE=1 SV=3	0.001	3.709	5	1	1	1	245	25.8	8.41	2.69	1	0	266400	76740.3	3.47145
P20618	PSMB1	Proteasome subunit beta type-1 OS=Homo sapiens OX=9606 GN=PSMB1 PE=1 SV=2	0	19.581	24	4	5	4	241	26.5	8.13	7.83	4	0	1.32302e+06	382682	3.45724
O43583	DENR	Density-regulated protein OS=Homo sapiens OX=9606 GN=DENR PE=1 SV=2	0.001	2.711	4	1	1	1	198	22.1	5.3	1.93	1	0	1.32561e+06	384016	3.45197
P62829	RPL23	60S ribosomal protein L23 OS=Homo sapiens OX=9606 GN=RPL23 PE=1 SV=1	0.001	2.673	7	1	2	1	140	14.9	10.51	4.42	1	0	3.83838e+06	1.12364e+06	3.41603
Q8NC51	SERBP1	Plasminogen activator inhibitor 1 RNA-binding protein OS=Homo sapiens OX=9606 GN=SERBP1 PE=1 SV=2	0	13.092	7	2	3	2	408	44.9	8.65	13.08	2	0	4.84725e+06	1.42978e+06	3.39022
Q8N163	CCAR2	Cell cycle and apoptosis regulator protein 2 OS=Homo sapiens OX=9606 GN=CCAR2 PE=1 SV=2	0.001	3.078	4	2	2	2	923	102.8	5.22	0	2	0	610108	180128	3.38709
P53634	CTSC	Dipeptidyl peptidase 1 OS=Homo sapiens OX=9606 GN=CTSC PE=1 SV=2	0.015	1.26	3	1	1	1	463	51.8	6.99	0	1	0	2.63392e+06	780621	3.37413
P55060	CSE1L	Exportin-2 OS=Homo sapiens OX=9606 GN=CSE1L PE=1 SV=3	0	11.296	3	2	3	2	971	110.3	5.77	8.62	2	0	6.27901e+06	1.86314e+06	3.37011
P62841	RPS15	40S ribosomal protein S15 OS=Homo sapiens OX=9606 GN=RPS15 PE=1 SV=2	0.016	1.179	6	1	1	1	145	17	10.39	1.8	1	0	3.59342e+06	1.07373e+06	3.34668
P01008	SERPINC1	Antithrombin-III OS=Homo sapiens OX=9606 GN=SERPINC1 PE=1 SV=1	0	12.026	2	1	2	1	464	52.6	6.71	8.07	1	0	1.49406e+07	4.48844e+06	3.32869
Q9Y606	PUS1	tRNA pseudouridine synthase A OS=Homo sapiens OX=9606 GN=PUS1 PE=1 SV=3	0.001	3.675	3	1	1	1	427	47.4	8.41	0	1	0	292468	87947.5	3.32548
P62318	SNRPD3	Small nuclear ribonucleoprotein Sm D3 OS=Homo sapiens OX=9606 GN=SNRPD3 PE=1 SV=1	0	6.16	15	2	3	2	126	13.9	10.32	7.94	2	0	608171	183271	3.31843
Q13347	EIF3I	Eukaryotic translation initiation factor 3 subunit I OS=Homo sapiens OX=9606 GN=EIF3I PE=1 SV=1	0	20.841	15	4	8	4	325	36.5	5.64	14.46	4	0	380406	115918	3.28169
P49720	PSMB3	Proteasome subunit beta type-3 OS=Homo sapiens OX=9606 GN=PSMB3 PE=1 SV=2	0.015	1.25	3	1	1	1	205	22.9	6.55	0	1	0	594899	181467	3.27828
P12259	F5	Coagulation factor V OS=Homo sapiens OX=9606 GN=F5 PE=1 SV=4	0	14.383	2	4	7	4	2224	251.5	6.05	12.82	4	0	5.90546e+06	1.8121e+06	3.2589
Q04206	RELA	Transcription factor p65 OS=Homo sapiens OX=9606 GN=RELA PE=1 SV=2	0.001	2.163	2	1	1	1	551	60.2	5.68	0	1	0	6.51343e+07	2.01949e+07	3.22528
Q9Y2S6	TMA7	Translation machinery-associated protein 7 OS=Homo sapiens OX=9606 GN=TMA7 PE=1 SV=1	0	14.725	38	4	6	4	64	7.1	9.99	12.37	4	0	1.44492e+06	448240	3.22353
Q16853	AOC3	Membrane primary amine oxidase OS=Homo sapiens OX=9606 GN=AOC3 PE=1 SV=3	0.015	1.228	1	1	1	1	763	84.6	6.52	0	1	0	141794	43991	3.22325
P11802	CDK4	Cyclin-dependent kinase 4 OS=Homo sapiens OX=9606 GN=CDK4 PE=1 SV=2	0	32.245	33	7	9	7	303	33.7	7.01	18.55	7	0	1.14516e+06	356611	3.21124
Q6ZVX7	NCCRP1	F-box only protein 50 OS=Homo sapiens OX=9606 GN=NCCRP1 PE=1 SV=1	0	14.656	22	4	7	4	275	30.8	6.62	15.77	4	0	1.63401e+06	514317	3.17704
P55058	PLTP	Phospholipid transfer protein OS=Homo sapiens OX=9606 GN=PLTP PE=1 SV=1	0	4.6	2	1	1	1	493	54.7	7.01	2.3	1	0	502017	158575	3.1658
P51148	RAB5C	Ras-related protein Rab-5C OS=Homo sapiens OX=9606 GN=RAB5C PE=1 SV=2	0	8.056	12	2	3	2	216	23.5	8.41	6.99	2	0	1.46916e+06	464823	3.16069
O75390	CS	Citrate synthase, mitochondrial OS=Homo sapiens OX=9606 GN=CS PE=1 SV=2	0	4.483	2	1	1	1	466	51.7	8.32	1.95	1	0	973174	311801	3.12114
O75477	ERLIN1	Erlin-1 OS=Homo sapiens OX=9606 GN=ERLIN1 PE=1 SV=2	0.008	1.559	3	1	1	1	348	39.1	7.87	0	1	0	460545	147670	3.11874
P04350	TUBB4A	Tubulin beta-4A chain OS=Homo sapiens OX=9606 GN=TUBB4A PE=1 SV=2	0	135.95	44	14	43	1	444	49.6	4.88	95.87	14	0	1.0742e+06	348617	3.08132
Q9H2G2	SLK	STE20-like serine/threonine-protein kinase OS=Homo sapiens OX=9606 GN=SLK PE=1 SV=1	0	3.988	1	1	1	1	1235	142.6	5.15	1.95	1	0	4.611e+07	1.50255e+07	3.06878
Q8N1G2	CMTR1	Cap-specific mRNA (nucleoside-2'-O-)-methyltransferase 1 OS=Homo sapiens OX=9606 GN=CMTR1 PE=1 SV=1	0.007	1.621	1	1	1	1	835	95.3	7.05	0	1	0	4.19266e+06	1.3679e+06	3.06503
Q99623	PHB2	Prohibitin-2 OS=Homo sapiens OX=9606 GN=PHB2 PE=1 SV=2	0	31.082	32	8	12	8	299	33.3	9.83	22.59	8	0	4376454	1.42834e+06	3.06401
P05141	SLC25A5	ADP/ATP translocase 2 OS=Homo sapiens OX=9606 GN=SLC25A5 PE=1 SV=7	0	22.992	25	7	10	4	298	32.8	9.69	17.03	7	0	5.12785e+06	1.67563e+06	3.06025
Q9NR45	NANS	Sialic acid synthase OS=Homo sapiens OX=9606 GN=NANS PE=1 SV=2	0.006	1.639	4	1	1	1	359	40.3	6.74	0	1	0	527615	172442	3.05967
Q9Y2A7	NCKAP1	Nck-associated protein 1 OS=Homo sapiens OX=9606 GN=NCKAP1 PE=1 SV=1	0.018	1.132	1	1	1	1	1128	128.7	6.62	0	1	0	7775505	2558241	3.0394
P29401	TKT	Transketolase OS=Homo sapiens OX=9606 GN=TKT PE=1 SV=3	0	12.161	8	4	6	4	623	67.8	7.66	9.44	4	0	5.24815e+06	1.72944e+06	3.0346
Q13371	PDCL	Phosducin-like protein OS=Homo sapiens OX=9606 GN=PDCL PE=1 SV=3	0.01	1.469	4	1	1	1	301	34.3	4.73	0	1	0	1.61442e+06	532271	3.03309
O43426	SYNJ1	Synaptojanin-1 OS=Homo sapiens OX=9606 GN=SYNJ1 PE=1 SV=2	0.018	1.128	1	1	1	1	1573	173	7.42	0	1	0	3.19249e+06	1.05437e+06	3.02785
O00232	PSMD12	26S proteasome non-ATPase regulatory subunit 12 OS=Homo sapiens OX=9606 GN=PSMD12 PE=1 SV=3	0	7.752	7	2	2	2	456	52.9	7.65	2.95	2	0	3.88176e+06	1.28383e+06	3.02357
Q9NQX3	GPHN	Gephyrin OS=Homo sapiens OX=9606 GN=GPHN PE=1 SV=1	0.015	1.21	1	1	1	1	736	79.7	5.43	1.92	1	0	709637	235515	3.01312
P69905	HBA1	Hemoglobin subunit alpha OS=Homo sapiens OX=9606 GN=HBA1 PE=1 SV=2	0	26.327	43	5	13	5	142	15.2	8.68	26.56	5	0	181983	60415.8	3.01218
Q7RTS7	KRT74	Keratin, type II cytoskeletal 74 OS=Homo sapiens OX=9606 GN=KRT74 PE=1 SV=2	0	27.063	10	6	17	3	529	57.8	7.71	35.01	6	0	385452	128546	2.99856
O43819	SCO2	Protein SCO2 homolog, mitochondrial OS=Homo sapiens OX=9606 GN=SCO2 PE=1 SV=3	0.001	2.184	3	1	1	1	266	29.8	8.85	0	1	0	3.59879e+06	1.20053e+06	2.99766
P33240	CSTF2	Cleavage stimulation factor subunit 2 OS=Homo sapiens OX=9606 GN=CSTF2 PE=1 SV=1	0	5.597	4	2	4	2	577	60.9	6.83	3.83	2	0	483238	162202	2.97924
P43246	MSH2	DNA mismatch repair protein Msh2 OS=Homo sapiens OX=9606 GN=MSH2 PE=1 SV=1	0	10.958	4	4	7	4	934	104.7	5.77	11.52	4	0	1.32902e+06	447051	2.97286
Q9H4G4	GLIPR2	Golgi-associated plant pathogenesis-related protein 1 OS=Homo sapiens OX=9606 GN=GLIPR2 PE=1 SV=3	0.015	1.242	8	1	1	1	154	17.2	9.41	0	1	0	667695	232023	2.87771
Q7Z417	NUFIP2	Nuclear fragile X mental retardation-interacting protein 2 OS=Homo sapiens OX=9606 GN=NUFIP2 PE=1 SV=1	0	5.106	2	1	1	1	695	76.1	8.7	2.94	1	0	707235	249198	2.83805
P25205	MCM3	DNA replication licensing factor MCM3 OS=Homo sapiens OX=9606 GN=MCM3 PE=1 SV=3	0	42.069	13	9	12	9	808	90.9	5.77	30.24	9	0	1.55179e+06	555534	2.79333
Q00013	MPP1	55 kDa erythrocyte membrane protein OS=Homo sapiens OX=9606 GN=MPP1 PE=1 SV=2	0.001	2.486	2	1	1	1	466	52.3	7.37	0	1	0	9.20315e+06	3.31764e+06	2.774
Q8WVD3	RNF138	E3 ubiquitin-protein ligase RNF138 OS=Homo sapiens OX=9606 GN=RNF138 PE=1 SV=1	0.001	2.933	7	2	2	2	245	28.2	6.93	0	2	0	5.80115e+06	2.10169e+06	2.76023
Q16576	RBBP7	Histone-binding protein RBBP7 OS=Homo sapiens OX=9606 GN=RBBP7 PE=1 SV=1	0	34.439	26	7	10	4	425	47.8	5.05	19.47	7	2	335743	121674	2.75936
P24043	LAMA2	Laminin subunit alpha-2 OS=Homo sapiens OX=9606 GN=LAMA2 PE=1 SV=4	0.001	2.801	0	1	1	1	3122	343.7	6.4	1.7	1	0	1.48144e+06	542647	2.73003
P03951	F11	Coagulation factor XI OS=Homo sapiens OX=9606 GN=F11 PE=1 SV=1	0.001	2.923	1	1	1	1	625	70.1	8.1	2.96	1	0	258755	94945	2.72531
P11413	G6PD	Glucose-6-phosphate 1-dehydrogenase OS=Homo sapiens OX=9606 GN=G6PD PE=1 SV=4	0	14.061	9	4	5	4	515	59.2	6.84	3.78	4	0	2.22245e+06	816336	2.72247
Q9ULW0	TPX2	Targeting protein for Xklp2 OS=Homo sapiens OX=9606 GN=TPX2 PE=1 SV=2	0.001	2.376	1	1	1	1	747	85.6	9.23	0	1	0	6.20894e+06	2.29228e+06	2.70863
P02656	APOC3	Apolipoprotein C-III OS=Homo sapiens OX=9606 GN=APOC3 PE=1 SV=1	0	4.9	16	1	2	1	99	10.8	5.41	4.81	1	0	993788	370344	2.68342
P51888	PRELP	Prolargin OS=Homo sapiens OX=9606 GN=PRELP PE=1 SV=1	0.001	3.771	3	1	1	1	382	43.8	9.38	3.4	1	0	969063	365918	2.64831
Q14525	KRT33B	Keratin, type I cuticular Ha3-II OS=Homo sapiens OX=9606 GN=KRT33B PE=1 SV=3	0	22.492	15	6	9	2	404	46.2	4.84	16.22	6	2	1.52188e+06	578478	2.63084
P46109	CRKL	Crk-like protein OS=Homo sapiens OX=9606 GN=CRKL PE=1 SV=1	0	6.186	7	2	3	2	303	33.8	6.74	2.77	2	0	852221	325463	2.61848
Q8ND56	LSM14A	Protein LSM14 homolog A OS=Homo sapiens OX=9606 GN=LSM14A PE=1 SV=3	0.01	1.503	2	1	1	1	463	50.5	9.52	0	1	0	796772	312206	2.55207
P21796	VDAC1	Voltage-dependent anion-selective channel protein 1 OS=Homo sapiens OX=9606 GN=VDAC1 PE=1 SV=2	0.001	2.542	8	1	1	1	283	30.8	8.54	0	1	0	106878024	4.20735e+07	2.54027
O94991	SLITRK5	SLIT and NTRK-like protein 5 OS=Homo sapiens OX=9606 GN=SLITRK5 PE=1 SV=2	0.001	3.379	1	1	1	1	958	107.4	6.95	2.32	1	0	5.74978e+07	2.26567e+07	2.53779
P69891	HBG1	Hemoglobin subunit gamma-1 OS=Homo sapiens OX=9606 GN=HBG1 PE=1 SV=2	0	7.11	16	2	3	1	147	16.1	7.2	7.73	2	0	1.55326e+06	613354	2.5324
Q16718	NDUFA5	NADH dehydrogenase [ubiquinone] 1 alpha subcomplex subunit 5 OS=Homo sapiens OX=9606 GN=NDUFA5 PE=1 SV=3	0.018	1.132	8	1	1	1	116	13.5	5.99	0	1	0	213153	84334.4	2.52747
Q13103	SPP2	Secreted phosphoprotein 24 OS=Homo sapiens OX=9606 GN=SPP2 PE=1 SV=1	0	6.051	6	1	4	1	211	24.3	8.32	10.62	1	0	240951	95380.4	2.52621
Q15063	POSTN	Periostin OS=Homo sapiens OX=9606 GN=POSTN PE=1 SV=2	0.001	3.404	1	1	2	1	836	93.3	7.53	2.32	1	0	221254	88783.3	2.49206
O60271	SPAG9	C-Jun-amino-terminal kinase-interacting protein 4 OS=Homo sapiens OX=9606 GN=SPAG9 PE=1 SV=4	0	4.227	2	2	2	2	1321	146.1	5.15	3.83	2	0	5.0704e+06	2.03587e+06	2.49054
Q13123	IK	Protein Red OS=Homo sapiens OX=9606 GN=IK PE=1 SV=3	0.001	3.155	3	2	2	2	557	65.6	6.64	0	2	0	5.48738e+06	2.20716e+06	2.48617
Q5JUX0	SPIN3	Spindlin-3 OS=Homo sapiens OX=9606 GN=SPIN3 PE=1 SV=1	0.006	1.678	4	1	1	1	258	29.2	6.8	0	1	0	4.31175e+06	1.75474e+06	2.45721
P49005	POLD2	DNA polymerase delta subunit 2 OS=Homo sapiens OX=9606 GN=POLD2 PE=1 SV=1	0	6.485	6	2	2	2	469	51.3	5.58	3.78	2	0	5.74893e+06	2.34034e+06	2.45646
Q92616	GCN1	eIF-2-alpha kinase activator GCN1 OS=Homo sapiens OX=9606 GN=GCN1 PE=1 SV=6	0.003	2.045	0	1	1	1	2671	292.6	7.47	0	1	0	1.48637e+07	6.05241e+06	2.45583
P24844	MYL9	Myosin regulatory light polypeptide 9 OS=Homo sapiens OX=9606 GN=MYL9 PE=1 SV=4	0	7.085	18	3	3	1	172	19.8	4.92	2.16	3	0	254927	104252	2.44531
P27816	MAP4	Microtubule-associated protein 4 OS=Homo sapiens OX=9606 GN=MAP4 PE=1 SV=3	0	23.848	7	6	11	6	1152	120.9	5.43	20.27	6	0	298839	122926	2.43104
Q12931	TRAP1	Heat shock protein 75 kDa, mitochondrial OS=Homo sapiens OX=9606 GN=TRAP1 PE=1 SV=3	0	19.163	8	4	6	3	704	80.1	8.21	9.89	4	0	1.90839e+07	7.8742e+06	2.4236
P56134	ATP5MF	ATP synthase subunit f, mitochondrial OS=Homo sapiens OX=9606 GN=ATP5MF PE=1 SV=3	0.015	1.249	14	1	1	1	94	10.9	9.67	0	1	0	4731597	1.97308e+06	2.39807
P46977	STT3A	Dolichyl-diphosphooligosaccharide--protein glycosyltransferase subunit STT3A OS=Homo sapiens OX=9606 GN=STT3A PE=1 SV=2	0	5.964	5	3	3	3	705	80.5	8.07	0	3	0	166817	69570.3	2.39782
P21333	FLNA	Filamin-A OS=Homo sapiens OX=9606 GN=FLNA PE=1 SV=4	0	160.106	20	37	53	35	2647	280.6	6.06	112	37	1	1.45487e+06	607778	2.39375
P26583	HMGB2	High mobility group protein B2 OS=Homo sapiens OX=9606 GN=HMGB2 PE=1 SV=2	0.001	3.681	11	2	2	1	209	24	7.81	2.59	2	0	465811	195851	2.37839
Q9UHV9	PFDN2	Prefoldin subunit 2 OS=Homo sapiens OX=9606 GN=PFDN2 PE=1 SV=1	0	9.475	17	2	2	2	154	16.6	6.58	5.19	2	0	4.40488e+06	1.87122e+06	2.35401
Q53GQ0	HSD17B12	Very-long-chain 3-oxoacyl-CoA reductase OS=Homo sapiens OX=9606 GN=HSD17B12 PE=1 SV=2	0.001	3.518	5	1	1	1	312	34.3	9.32	0	1	0	3.33659e+06	1.42473e+06	2.34192
Q9ULA0	DNPEP	Aspartyl aminopeptidase OS=Homo sapiens OX=9606 GN=DNPEP PE=1 SV=2	0	6.456	5	2	2	2	485	53.4	7.58	2.55	2	0	8.67137e+06	3.72888e+06	2.32547
Q12756	KIF1A	Kinesin-like protein KIF1A OS=Homo sapiens OX=9606 GN=KIF1A PE=1 SV=2	0.004	1.801	1	1	1	1	1690	190.9	6.21	2.05	1	0	1.57544e+08	6.84872e+07	2.30034
O14980	XPO1	Exportin-1 OS=Homo sapiens OX=9606 GN=XPO1 PE=1 SV=1	0	21.404	7	5	10	5	1071	123.3	6.06	15.78	5	0	5.91446e+08	2.59586e+08	2.27842
P09012	SNRPA	U1 small nuclear ribonucleoprotein A OS=Homo sapiens OX=9606 GN=SNRPA PE=1 SV=3	0.001	2.298	11	1	1	1	282	31.3	9.83	2.17	1	0	526134	231148	2.27618
A0A0C4DH55	IGKV3D-7	Immunoglobulin kappa variable 3D-7 OS=Homo sapiens OX=9606 GN=IGKV3D-7 PE=3 SV=5	0.004	1.947	8	1	1	1	119	13.1	5.94	1.83	1	0	1.30964e+06	577333	2.26844
Q9BRK4	LZTS2	Leucine zipper putative tumor suppressor 2 OS=Homo sapiens OX=9606 GN=LZTS2 PE=1 SV=2	0.006	1.703	1	1	1	1	669	72.7	6.51	0	1	0	1.51492e+06	669326	2.26335
P49915	GMPS	GMP synthase [glutamine-hydrolyzing] OS=Homo sapiens OX=9606 GN=GMPS PE=1 SV=1	0	23.776	11	6	8	6	693	76.7	6.87	14.34	6	0	1.28005e+06	566164	2.26091
P61006	RAB8A	Ras-related protein Rab-8A OS=Homo sapiens OX=9606 GN=RAB8A PE=1 SV=1	0	12.279	23	4	8	3	207	23.7	9.07	9.27	4	1	1.783e+06	795810	2.24049
Q9UJU6	DBNL	Drebrin-like protein OS=Homo sapiens OX=9606 GN=DBNL PE=1 SV=1	0.001	2.461	3	1	1	1	430	48.2	5.05	1.74	1	0	556843	248587	2.24003
Q5SW79	CEP170	Centrosomal protein of 170 kDa OS=Homo sapiens OX=9606 GN=CEP170 PE=1 SV=1	0.012	1.31	1	1	2	1	1584	175.2	7.11	0	1	0	1.22667e+06	548682	2.23567
P38159	RBMX	RNA-binding motif protein, X chromosome OS=Homo sapiens OX=9606 GN=RBMX PE=1 SV=3	0.012	1.37	3	1	1	1	391	42.3	10.05	0	1	0	1.34793e+06	610364	2.2084
Q9Y6D9	MAD1L1	Mitotic spindle assembly checkpoint protein MAD1 OS=Homo sapiens OX=9606 GN=MAD1L1 PE=1 SV=2	0	4.343	3	2	2	2	718	83	5.92	0	2	0	365609	166117	2.20092
P50502	ST13	Hsc70-interacting protein OS=Homo sapiens OX=9606 GN=ST13 PE=1 SV=2	0.001	3.606	4	1	1	1	369	41.3	5.27	2.86	1	0	1.13754e+07	5.16934e+06	2.20054
P01031	C5	Complement C5 OS=Homo sapiens OX=9606 GN=C5 PE=1 SV=4	0	4.944	1	2	4	2	1676	188.2	6.52	5.08	2	0	274600	124912	2.19834
Q9Y230	RUVBL2	RuvB-like 2 OS=Homo sapiens OX=9606 GN=RUVBL2 PE=1 SV=3	0	36.124	17	6	13	6	463	51.1	5.64	30.2	6	0	366910	168481	2.17775
P01009	SERPINA1	Alpha-1-antitrypsin OS=Homo sapiens OX=9606 GN=SERPINA1 PE=1 SV=3	0.004	1.916	2	1	1	1	418	46.7	5.59	0	1	0	5.73558e+06	2.64457e+06	2.16882
O15294	OGT	UDP-N-acetylglucosamine--peptide N-acetylglucosaminyltransferase 110 kDa subunit OS=Homo sapiens OX=9606 GN=OGT PE=1 SV=3	0	4.366	3	3	3	3	1046	116.9	6.7	0	3	0	3.66271e+06	1.70361e+06	2.14998
O43678	NDUFA2	NADH dehydrogenase [ubiquinone] 1 alpha subcomplex subunit 2 OS=Homo sapiens OX=9606 GN=NDUFA2 PE=1 SV=3	0.014	1.287	10	1	1	1	99	10.9	9.57	0	1	0	2.05451e+07	9.58555e+06	2.14334
O75717	WDHD1	WD repeat and HMG-box DNA-binding protein 1 OS=Homo sapiens OX=9606 GN=WDHD1 PE=1 SV=1	0.001	3.766	2	2	2	2	1129	125.9	5.62	0	2	0	1.30837e+07	6.1392e+06	2.13117
P38606	ATP6V1A	V-type proton ATPase catalytic subunit A OS=Homo sapiens OX=9606 GN=ATP6V1A PE=1 SV=2	0	12.276	5	2	4	2	617	68.3	5.52	6.24	2	0	208000	97850.5	2.12569
P60228	EIF3E	Eukaryotic translation initiation factor 3 subunit E OS=Homo sapiens OX=9606 GN=EIF3E PE=1 SV=1	0	6.491	4	2	2	2	445	52.2	6.04	3.55	2	0	8.77809e+06	4.15222e+06	2.11407
P49207	RPL34	60S ribosomal protein L34 OS=Homo sapiens OX=9606 GN=RPL34 PE=1 SV=3	0	6.819	21	3	4	3	117	13.3	11.47	7.63	3	0	1.10225e+06	523772	2.10445
Q5VTR2	RNF20	E3 ubiquitin-protein ligase BRE1A OS=Homo sapiens OX=9606 GN=RNF20 PE=1 SV=2	0	13.394	7	4	4	4	975	113.6	5.94	6.65	4	0	266560	126786	2.10244
Q9H3K6	BOLA2	BolA-like protein 2 OS=Homo sapiens OX=9606 GN=BOLA2 PE=1 SV=1	0	8.308	31	3	6	3	86	10.1	6.52	4.94	3	0	645898	307651	2.09945
Q5MIZ7	PPP4R3B	Serine/threonine-protein phosphatase 4 regulatory subunit 3B OS=Homo sapiens OX=9606 GN=PPP4R3B PE=1 SV=2	0	4.304	1	1	1	1	849	97.4	4.96	1.96	1	0	1.72071e+07	8.22083e+06	2.09311
P26447	S100A4	Protein S100-A4 OS=Homo sapiens OX=9606 GN=S100A4 PE=1 SV=1	0	4.441	9	1	2	1	101	11.7	6.11	1.88	1	0	1.45105e+09	6.93903e+08	2.09114
Q9BUA3	SPINDOC	Spindlin interactor and repressor of chromatin-binding protein OS=Homo sapiens OX=9606 GN=SPINDOC PE=1 SV=3	0	28.871	25	6	7	6	381	41	5.01	16.85	6	0	2.03454e+06	973001	2.091
Q92734	TFG	Protein TFG OS=Homo sapiens OX=9606 GN=TFG PE=1 SV=2	0	5.645	7	1	1	1	400	43.4	5.1	3.57	1	0	421042	202280	2.08148
Q9NW64	RBM22	Pre-mRNA-splicing factor RBM22 OS=Homo sapiens OX=9606 GN=RBM22 PE=1 SV=1	0.001	2.516	3	1	1	1	420	46.9	8.54	1.63	1	0	537775	259888	2.06925
Q14247	CTTN	Src substrate cortactin OS=Homo sapiens OX=9606 GN=CTTN PE=1 SV=2	0	18.448	11	6	10	6	550	61.5	5.4	22.38	6	0	813830	394646	2.06218
P06744	GPI	Glucose-6-phosphate isomerase OS=Homo sapiens OX=9606 GN=GPI PE=1 SV=4	0.001	3.718	2	1	1	1	558	63.1	8.32	2.02	1	0	1.63768e+06	796347	2.0565
Q9Y3Z3	SAMHD1	Deoxynucleoside triphosphate triphosphohydrolase SAMHD1 OS=Homo sapiens OX=9606 GN=SAMHD1 PE=1 SV=2	0	5.24	3	2	2	2	626	72.2	7.14	4.01	2	0	469661	228821	2.05252
Q8IZU2	WDR17	WD repeat-containing protein 17 OS=Homo sapiens OX=9606 GN=WDR17 PE=2 SV=2	0	11.374	3	3	4	3	1322	147.6	6.46	4.25	3	0	4.00359e+07	1.95801e+07	2.04473
Q04637	EIF4G1	Eukaryotic translation initiation factor 4 gamma 1 OS=Homo sapiens OX=9606 GN=EIF4G1 PE=1 SV=4	0	22.162	3	5	9	5	1599	175.4	5.33	17.52	5	0	971269	476414	2.03871
Q8WU90	ZC3H15	Zinc finger CCCH domain-containing protein 15 OS=Homo sapiens OX=9606 GN=ZC3H15 PE=1 SV=1	0	8.527	5	2	2	2	426	48.6	5.31	5.55	2	0	1.16838e+07	5.7352e+06	2.03721
Q86UE8	TLK2	Serine/threonine-protein kinase tousled-like 2 OS=Homo sapiens OX=9606 GN=TLK2 PE=1 SV=2	0.001	2.378	1	1	3	1	772	87.6	8.41	2	1	0	844206	416946	2.02474
Q93034	CUL5	Cullin-5 OS=Homo sapiens OX=9606 GN=CUL5 PE=1 SV=4	0.027	1.053	2	1	1	1	780	90.9	7.94	0	1	0	707217	349313	2.02459
Q9Y6D0	SELENOK	Selenoprotein K OS=Homo sapiens OX=9606 GN=SELENOK PE=1 SV=3	0.001	2.94	14	1	1	1	94	10.6	10.86	2.11	1	0	1.74544e+06	870171	2.00586
