# Supplementary material for: CWF19L1 promotes T-cell cytotoxicity through the regulation of alternative splicing
Source: J Biol Chem. 2024 Nov 13;300(12):107982. doi: 10.1016/j.jbc.2024.107982 (PMC11665689; doi:10.1016/j.jbc.2024.107982)
Supplement: Dataset S2 [file mmc2.xlsx]

## Sheet: shNT-VS-shCWF19L1.SE
GeneID	exonStart_0base	exonEnd	upstreamES	upstreamEE	downstreamES	downstreamEE	IJC_SAMPLE_1	SJC_SAMPLE_1	IJC_SAMPLE_2	SJC_SAMPLE_2	IncFormLen	SkipFormLen	PValue	FDR	IncLevel1	IncLevel2	IncLevelDifference	Chr	Start	End	Strand	GeneSymbol	Description	GO_BP	GO_CC	GO_MF	KO	Pathway
ENSG00000124334	156001329	156001508	155997733	155997787	156002905	156002970	17,11	2,0	17,7	2,1	328	149	0.210718	1	0.794,1.0	0.794,0.761	0.119	X	155997696	156010817	+	IL9R	interleukin 9 receptor [Source:HGNC Symbol%3BAcc:HGNC:6030]	GO:0042127:regulation of cell proliferation;GO:0007165:signal transduction;	GO:0005615:extracellular space;GO:0005887:integral component of plasma membrane;GO:0005886:plasma membrane;	GO:0004919:interleukin-9 receptor activity;	K05073	;ko04060 Cytokine-cytokine receptor interaction;ko04630 JAK-STAT signaling pathway;ko04640 Hematopoietic cell lineage;
ENSG00000124334	156001407	156001508	155997705	155997787	156002881	156003019	25,22	1,0	14,17	0,0	250	149	1	1	0.937,1.0	1.0,1.0	-0.031	X	155997696	156010817	+	IL9R	interleukin 9 receptor [Source:HGNC Symbol%3BAcc:HGNC:6030]	GO:0042127:regulation of cell proliferation;GO:0007165:signal transduction;	GO:0005615:extracellular space;GO:0005887:integral component of plasma membrane;GO:0005886:plasma membrane;	GO:0004919:interleukin-9 receptor activity;	K05073	;ko04060 Cytokine-cytokine receptor interaction;ko04630 JAK-STAT signaling pathway;ko04640 Hematopoietic cell lineage;
ENSG00000124334	156001407	156001508	155997705	155997787	156004419	156004565	20,14	12,9	9,16	9,0	250	149	0.171309	0.988737	0.498,0.481	0.373,1.0	-0.197	X	155997696	156010817	+	IL9R	interleukin 9 receptor [Source:HGNC Symbol%3BAcc:HGNC:6030]	GO:0042127:regulation of cell proliferation;GO:0007165:signal transduction;	GO:0005615:extracellular space;GO:0005887:integral component of plasma membrane;GO:0005886:plasma membrane;	GO:0004919:interleukin-9 receptor activity;	K05073	;ko04060 Cytokine-cytokine receptor interaction;ko04630 JAK-STAT signaling pathway;ko04640 Hematopoietic cell lineage;
ENSG00000124334	156003676	156003855	156001407	156001508	156004419	156004565	12,21	0,1	9,17	0,1	328	149	1	1	1.0,0.905	1.0,0.885	0.01	X	155997696	156010817	+	IL9R	interleukin 9 receptor [Source:HGNC Symbol%3BAcc:HGNC:6030]	GO:0042127:regulation of cell proliferation;GO:0007165:signal transduction;	GO:0005615:extracellular space;GO:0005887:integral component of plasma membrane;GO:0005886:plasma membrane;	GO:0004919:interleukin-9 receptor activity;	K05073	;ko04060 Cytokine-cytokine receptor interaction;ko04630 JAK-STAT signaling pathway;ko04640 Hematopoietic cell lineage;
ENSG00000124334	156003676	156003855	156003448	156003560	156004419	156004565	36,49	4,1	28,38	3,5	328	149	0.189182	1	0.803,0.957	0.809,0.775	0.088	X	155997696	156010817	+	IL9R	interleukin 9 receptor [Source:HGNC Symbol%3BAcc:HGNC:6030]	GO:0042127:regulation of cell proliferation;GO:0007165:signal transduction;	GO:0005615:extracellular space;GO:0005887:integral component of plasma membrane;GO:0005886:plasma membrane;	GO:0004919:interleukin-9 receptor activity;	K05073	;ko04060 Cytokine-cytokine receptor interaction;ko04630 JAK-STAT signaling pathway;ko04640 Hematopoietic cell lineage;
ENSG00000124334	156003683	156003855	156003448	156003560	156004448	156004565	5,2	4,0	2,8	3,0	321	149	0.789791	1	0.367,1.0	0.236,1.0	0.066	X	155997696	156010817	+	IL9R	interleukin 9 receptor [Source:HGNC Symbol%3BAcc:HGNC:6030]	GO:0042127:regulation of cell proliferation;GO:0007165:signal transduction;	GO:0005615:extracellular space;GO:0005887:integral component of plasma membrane;GO:0005886:plasma membrane;	GO:0004919:interleukin-9 receptor activity;	K05073	;ko04060 Cytokine-cytokine receptor interaction;ko04630 JAK-STAT signaling pathway;ko04640 Hematopoietic cell lineage;
ENSG00000124334	156005277	156005479	156004419	156004565	156006082	156006188	66,68	0,3	35,41	1,0	351	149	0.457668	1	1.0,0.906	0.937,1.0	-0.015	X	155997696	156010817	+	IL9R	interleukin 9 receptor [Source:HGNC Symbol%3BAcc:HGNC:6030]	GO:0042127:regulation of cell proliferation;GO:0007165:signal transduction;	GO:0005615:extracellular space;GO:0005887:integral component of plasma membrane;GO:0005886:plasma membrane;	GO:0004919:interleukin-9 receptor activity;	K05073	;ko04060 Cytokine-cytokine receptor interaction;ko04630 JAK-STAT signaling pathway;ko04640 Hematopoietic cell lineage;
ENSG00000124334	156007522	156007607	156006082	156006188	156009815	156010817	28,16	2,1	12,18	1,0	234	149	0.179291	1	0.899,0.911	0.884,1.0	-0.037	X	155997696	156010817	+	IL9R	interleukin 9 receptor [Source:HGNC Symbol%3BAcc:HGNC:6030]	GO:0042127:regulation of cell proliferation;GO:0007165:signal transduction;	GO:0005615:extracellular space;GO:0005887:integral component of plasma membrane;GO:0005886:plasma membrane;	GO:0004919:interleukin-9 receptor activity;	K05073	;ko04060 Cytokine-cytokine receptor interaction;ko04630 JAK-STAT signaling pathway;ko04640 Hematopoietic cell lineage;
ENSG00000124333	155895622	155895680	155889457	155889547	155898111	155898249	46,45	1,0	35,52	1,0	207	149	1	1	0.971,1.0	0.962,1.0	0.005	X	155881345	155943769	+	VAMP7	vesicle associated membrane protein 7 [Source:HGNC Symbol%3BAcc:HGNC:11486]	GO:0017156:calcium ion-dependent exocytosis;GO:0006888:ER to Golgi vesicle-mediated transport;GO:0008333:endosome to lysosome transport;GO:0043308:eosinophil degranulation;GO:0006887:exocytosis;GO:0043320:natural killer cell degranulation;GO:0043312:neutrophil degranulation;GO:0006911:phagocytosis, engulfment;GO:1903595:positive regulation of histamine secretion by mast cell;GO:0015031:protein tr…	GO:0035577:azurophil granule membrane;GO:0030669:clathrin-coated endocytic vesicle membrane;GO:0005737:cytoplasm;GO:0005789:endoplasmic reticulum membrane;GO:0070062:extracellular exosome;GO:0030175:filopodium;GO:0030285:integral component of synaptic vesicle membrane;GO:0043231:intracellular membrane-bounded organelle;GO:0030027:lamellipodium;GO:0031902:late endosome membrane;GO:0005765:lysosoma…	GO:0005484:SNAP receptor activity;GO:0000149:SNARE binding;GO:0019905:syntaxin binding;	K08515	;ko04130 SNARE interactions in vesicular transport;
ENSG00000124333	155895622	155895680	155889457	155889612	155898111	155898249	138147	4,4	154158	3,0	207	149	0.0584078	0.535799	0.961,0.964	0.974,1.0	-0.025	X	155881345	155943769	+	VAMP7	vesicle associated membrane protein 7 [Source:HGNC Symbol%3BAcc:HGNC:11486]	GO:0017156:calcium ion-dependent exocytosis;GO:0006888:ER to Golgi vesicle-mediated transport;GO:0008333:endosome to lysosome transport;GO:0043308:eosinophil degranulation;GO:0006887:exocytosis;GO:0043320:natural killer cell degranulation;GO:0043312:neutrophil degranulation;GO:0006911:phagocytosis, engulfment;GO:1903595:positive regulation of histamine secretion by mast cell;GO:0015031:protein tr…	GO:0035577:azurophil granule membrane;GO:0030669:clathrin-coated endocytic vesicle membrane;GO:0005737:cytoplasm;GO:0005789:endoplasmic reticulum membrane;GO:0070062:extracellular exosome;GO:0030175:filopodium;GO:0030285:integral component of synaptic vesicle membrane;GO:0043231:intracellular membrane-bounded organelle;GO:0030027:lamellipodium;GO:0031902:late endosome membrane;GO:0005765:lysosoma…	GO:0005484:SNAP receptor activity;GO:0000149:SNARE binding;GO:0019905:syntaxin binding;	K08515	;ko04130 SNARE interactions in vesicular transport;
ENSG00000124333	155895622	155895680	155889457	155889633	155898111	155898249	48,52	4,0	39,54	0,0	207	149	0.220297	1	0.896,1.0	1.0,1.0	-0.052	X	155881345	155943769	+	VAMP7	vesicle associated membrane protein 7 [Source:HGNC Symbol%3BAcc:HGNC:11486]	GO:0017156:calcium ion-dependent exocytosis;GO:0006888:ER to Golgi vesicle-mediated transport;GO:0008333:endosome to lysosome transport;GO:0043308:eosinophil degranulation;GO:0006887:exocytosis;GO:0043320:natural killer cell degranulation;GO:0043312:neutrophil degranulation;GO:0006911:phagocytosis, engulfment;GO:1903595:positive regulation of histamine secretion by mast cell;GO:0015031:protein tr…	GO:0035577:azurophil granule membrane;GO:0030669:clathrin-coated endocytic vesicle membrane;GO:0005737:cytoplasm;GO:0005789:endoplasmic reticulum membrane;GO:0070062:extracellular exosome;GO:0030175:filopodium;GO:0030285:integral component of synaptic vesicle membrane;GO:0043231:intracellular membrane-bounded organelle;GO:0030027:lamellipodium;GO:0031902:late endosome membrane;GO:0005765:lysosoma…	GO:0005484:SNAP receptor activity;GO:0000149:SNARE binding;GO:0019905:syntaxin binding;	K08515	;ko04130 SNARE interactions in vesicular transport;
ENSG00000124333	155900496	155900587	155898111	155898249	155939700	155939793	104100	4,0	108102	0,0	240	149	0.874194	1	0.942,1.0	1.0,1.0	-0.029	X	155881345	155943769	+	VAMP7	vesicle associated membrane protein 7 [Source:HGNC Symbol%3BAcc:HGNC:11486]	GO:0017156:calcium ion-dependent exocytosis;GO:0006888:ER to Golgi vesicle-mediated transport;GO:0008333:endosome to lysosome transport;GO:0043308:eosinophil degranulation;GO:0006887:exocytosis;GO:0043320:natural killer cell degranulation;GO:0043312:neutrophil degranulation;GO:0006911:phagocytosis, engulfment;GO:1903595:positive regulation of histamine secretion by mast cell;GO:0015031:protein tr…	GO:0035577:azurophil granule membrane;GO:0030669:clathrin-coated endocytic vesicle membrane;GO:0005737:cytoplasm;GO:0005789:endoplasmic reticulum membrane;GO:0070062:extracellular exosome;GO:0030175:filopodium;GO:0030285:integral component of synaptic vesicle membrane;GO:0043231:intracellular membrane-bounded organelle;GO:0030027:lamellipodium;GO:0031902:late endosome membrane;GO:0005765:lysosoma…	GO:0005484:SNAP receptor activity;GO:0000149:SNARE binding;GO:0019905:syntaxin binding;	K08515	;ko04130 SNARE interactions in vesicular transport;
ENSG00000124333	155919812	155919880	155900496	155900587	155939700	155939790	262225	0,7	258247	5,7	217	149	0.240774	1	1.0,0.957	0.973,0.96	0.012	X	155881345	155943769	+	VAMP7	vesicle associated membrane protein 7 [Source:HGNC Symbol%3BAcc:HGNC:11486]	GO:0017156:calcium ion-dependent exocytosis;GO:0006888:ER to Golgi vesicle-mediated transport;GO:0008333:endosome to lysosome transport;GO:0043308:eosinophil degranulation;GO:0006887:exocytosis;GO:0043320:natural killer cell degranulation;GO:0043312:neutrophil degranulation;GO:0006911:phagocytosis, engulfment;GO:1903595:positive regulation of histamine secretion by mast cell;GO:0015031:protein tr…	GO:0035577:azurophil granule membrane;GO:0030669:clathrin-coated endocytic vesicle membrane;GO:0005737:cytoplasm;GO:0005789:endoplasmic reticulum membrane;GO:0070062:extracellular exosome;GO:0030175:filopodium;GO:0030285:integral component of synaptic vesicle membrane;GO:0043231:intracellular membrane-bounded organelle;GO:0030027:lamellipodium;GO:0031902:late endosome membrane;GO:0005765:lysosoma…	GO:0005484:SNAP receptor activity;GO:0000149:SNARE binding;GO:0019905:syntaxin binding;	K08515	;ko04130 SNARE interactions in vesicular transport;
ENSG00000214827	155065905	155066057	155065618	155065789	155070693	155071136	6,17	9,7	9,11	7,9	301	149	0.952168	1	0.248,0.546	0.389,0.377	0.014	X	155064034	155147937	-	MTCP1	mature T cell proliferation 1 [Source:HGNC Symbol%3BAcc:HGNC:7423]	GO:0033138:positive regulation of peptidyl-serine phosphorylation;GO:0071902:positive regulation of protein serine/threonine kinase activity;	GO:0032991:macromolecular complex;	GO:0019901:protein kinase binding;GO:0043539:protein serine/threonine kinase activator activity;	K16837	;ko04151 PI3K-Akt signaling pathway;
ENSG00000165775	155046508	155046584	155033402	155033553	155051669	155051732	135164	1,0	111108	0,8	225	149	0.00923221	0.1814	0.989,1.0	1.0,0.899	0.045	X	155025980	155060304	+	FUNDC2	FUN14 domain containing 2 [Source:HGNC Symbol%3BAcc:HGNC:24925]	GO:0000422:mitochondrion degradation;	GO:0031307:integral component of mitochondrial outer membrane;GO:0005739:mitochondrion;GO:0005634:nucleus;	-	K04613;K17985	-;ko04137 Mitophagy - animal;ko04140 Autophagy - animal;ko05010 Alzheimer disease;ko05014 Amyotrophic lateral sclerosis;ko05016 Huntington disease;ko05017 Spinocerebellar ataxia;ko05022 Pathways of neurodegeneration - multiple diseases;
ENSG00000130826	154765319	154765530	154764898	154764966	154765906	154765998	317301	1,0	241268	0,0	360	149	1	1	0.992,1.0	1.0,1.0	-0.004	X	154762742	154777689	+	DKC1	dyskerin pseudouridine synthase 1 [Source:HGNC Symbol%3BAcc:HGNC:2890]	GO:0000495:box H/ACA snoRNA 3'-end processing;GO:0033979:box H/ACA snoRNA metabolic process;GO:0000455:enzyme-directed rRNA pseudouridine synthesis;GO:1990481:mRNA pseudouridine synthesis;GO:0008284:positive regulation of cell proliferation;GO:0051973:positive regulation of telomerase activity;GO:0032212:positive regulation of telomere maintenance via telomerase;GO:0031118:rRNA pseudouridine synt…	GO:0031429:box H/ACA snoRNP complex;GO:0015030:Cajal body;GO:0005730:nucleolus;GO:0005654:nucleoplasm;GO:0005697:telomerase holoenzyme complex;GO:0072589:box H/ACA scaRNP complex;GO:0005737:cytoplasm;GO:0001650:fibrillar center;GO:0005634:nucleus;	GO:0034513:box H/ACA snoRNA binding;GO:0009982:pseudouridine synthase activity;GO:0003723:RNA binding;GO:0003720:telomerase activity;GO:0070034:telomeric RNA binding;GO:0046872:metal ion binding;GO:0003964:RNA-directed DNA polymerase activity;GO:0009036:Type II site-specific deoxyribonuclease activity;	K11131	;ko03008 Ribosome biogenesis in eukaryotes;
ENSG00000130826	154765443	154765530	154764898	154764966	154765906	154765998	964863	1,0	704770	0,0	236	149	1	1	0.998,1.0	1.0,1.0	-0.001	X	154762742	154777689	+	DKC1	dyskerin pseudouridine synthase 1 [Source:HGNC Symbol%3BAcc:HGNC:2890]	GO:0000495:box H/ACA snoRNA 3'-end processing;GO:0033979:box H/ACA snoRNA metabolic process;GO:0000455:enzyme-directed rRNA pseudouridine synthesis;GO:1990481:mRNA pseudouridine synthesis;GO:0008284:positive regulation of cell proliferation;GO:0051973:positive regulation of telomerase activity;GO:0032212:positive regulation of telomere maintenance via telomerase;GO:0031118:rRNA pseudouridine synt…	GO:0031429:box H/ACA snoRNP complex;GO:0015030:Cajal body;GO:0005730:nucleolus;GO:0005654:nucleoplasm;GO:0005697:telomerase holoenzyme complex;GO:0072589:box H/ACA scaRNP complex;GO:0005737:cytoplasm;GO:0001650:fibrillar center;GO:0005634:nucleus;	GO:0034513:box H/ACA snoRNA binding;GO:0009982:pseudouridine synthase activity;GO:0003723:RNA binding;GO:0003720:telomerase activity;GO:0070034:telomeric RNA binding;GO:0046872:metal ion binding;GO:0003964:RNA-directed DNA polymerase activity;GO:0009036:Type II site-specific deoxyribonuclease activity;	K11131	;ko03008 Ribosome biogenesis in eukaryotes;
ENSG00000130826	154766996	154767061	154766215	154766400	154767255	154767382	775704	18,13	720698	14,9	214	149	0.368636	1	0.968,0.974	0.973,0.982	-0.007	X	154762742	154777689	+	DKC1	dyskerin pseudouridine synthase 1 [Source:HGNC Symbol%3BAcc:HGNC:2890]	GO:0000495:box H/ACA snoRNA 3'-end processing;GO:0033979:box H/ACA snoRNA metabolic process;GO:0000455:enzyme-directed rRNA pseudouridine synthesis;GO:1990481:mRNA pseudouridine synthesis;GO:0008284:positive regulation of cell proliferation;GO:0051973:positive regulation of telomerase activity;GO:0032212:positive regulation of telomere maintenance via telomerase;GO:0031118:rRNA pseudouridine synt…	GO:0031429:box H/ACA snoRNP complex;GO:0015030:Cajal body;GO:0005730:nucleolus;GO:0005654:nucleoplasm;GO:0005697:telomerase holoenzyme complex;GO:0072589:box H/ACA scaRNP complex;GO:0005737:cytoplasm;GO:0001650:fibrillar center;GO:0005634:nucleus;	GO:0034513:box H/ACA snoRNA binding;GO:0009982:pseudouridine synthase activity;GO:0003723:RNA binding;GO:0003720:telomerase activity;GO:0070034:telomeric RNA binding;GO:0046872:metal ion binding;GO:0003964:RNA-directed DNA polymerase activity;GO:0009036:Type II site-specific deoxyribonuclease activity;	K11131	;ko03008 Ribosome biogenesis in eukaryotes;
ENSG00000130826	154768301	154768312	154767255	154767382	154769166	154769310	7,1	2,1	7,13	0,4	160	149	0.750659	1	0.765,0.482	1.0,0.752	-0.253	X	154762742	154777689	+	DKC1	dyskerin pseudouridine synthase 1 [Source:HGNC Symbol%3BAcc:HGNC:2890]	GO:0000495:box H/ACA snoRNA 3'-end processing;GO:0033979:box H/ACA snoRNA metabolic process;GO:0000455:enzyme-directed rRNA pseudouridine synthesis;GO:1990481:mRNA pseudouridine synthesis;GO:0008284:positive regulation of cell proliferation;GO:0051973:positive regulation of telomerase activity;GO:0032212:positive regulation of telomere maintenance via telomerase;GO:0031118:rRNA pseudouridine synt…	GO:0031429:box H/ACA snoRNP complex;GO:0015030:Cajal body;GO:0005730:nucleolus;GO:0005654:nucleoplasm;GO:0005697:telomerase holoenzyme complex;GO:0072589:box H/ACA scaRNP complex;GO:0005737:cytoplasm;GO:0001650:fibrillar center;GO:0005634:nucleus;	GO:0034513:box H/ACA snoRNA binding;GO:0009982:pseudouridine synthase activity;GO:0003723:RNA binding;GO:0003720:telomerase activity;GO:0070034:telomeric RNA binding;GO:0046872:metal ion binding;GO:0003964:RNA-directed DNA polymerase activity;GO:0009036:Type II site-specific deoxyribonuclease activity;	K11131	;ko03008 Ribosome biogenesis in eukaryotes;
ENSG00000130826	154768301	154768432	154767255	154767382	154769166	154769310	848723	2,1	722805	0,4	280	149	1	1	0.996,0.997	1.0,0.991	0.001	X	154762742	154777689	+	DKC1	dyskerin pseudouridine synthase 1 [Source:HGNC Symbol%3BAcc:HGNC:2890]	GO:0000495:box H/ACA snoRNA 3'-end processing;GO:0033979:box H/ACA snoRNA metabolic process;GO:0000455:enzyme-directed rRNA pseudouridine synthesis;GO:1990481:mRNA pseudouridine synthesis;GO:0008284:positive regulation of cell proliferation;GO:0051973:positive regulation of telomerase activity;GO:0032212:positive regulation of telomere maintenance via telomerase;GO:0031118:rRNA pseudouridine synt…	GO:0031429:box H/ACA snoRNP complex;GO:0015030:Cajal body;GO:0005730:nucleolus;GO:0005654:nucleoplasm;GO:0005697:telomerase holoenzyme complex;GO:0072589:box H/ACA scaRNP complex;GO:0005737:cytoplasm;GO:0001650:fibrillar center;GO:0005634:nucleus;	GO:0034513:box H/ACA snoRNA binding;GO:0009982:pseudouridine synthase activity;GO:0003723:RNA binding;GO:0003720:telomerase activity;GO:0070034:telomeric RNA binding;GO:0046872:metal ion binding;GO:0003964:RNA-directed DNA polymerase activity;GO:0009036:Type II site-specific deoxyribonuclease activity;	K11131	;ko03008 Ribosome biogenesis in eukaryotes;
ENSG00000130826	154768301	154768802	154767255	154767382	154769166	154769310	380313	2,1	352377	0,4	650	149	0.660234	1	0.978,0.986	1.0,0.956	0.004	X	154762742	154777689	+	DKC1	dyskerin pseudouridine synthase 1 [Source:HGNC Symbol%3BAcc:HGNC:2890]	GO:0000495:box H/ACA snoRNA 3'-end processing;GO:0033979:box H/ACA snoRNA metabolic process;GO:0000455:enzyme-directed rRNA pseudouridine synthesis;GO:1990481:mRNA pseudouridine synthesis;GO:0008284:positive regulation of cell proliferation;GO:0051973:positive regulation of telomerase activity;GO:0032212:positive regulation of telomere maintenance via telomerase;GO:0031118:rRNA pseudouridine synt…	GO:0031429:box H/ACA snoRNP complex;GO:0015030:Cajal body;GO:0005730:nucleolus;GO:0005654:nucleoplasm;GO:0005697:telomerase holoenzyme complex;GO:0072589:box H/ACA scaRNP complex;GO:0005737:cytoplasm;GO:0001650:fibrillar center;GO:0005634:nucleus;	GO:0034513:box H/ACA snoRNA binding;GO:0009982:pseudouridine synthase activity;GO:0003723:RNA binding;GO:0003720:telomerase activity;GO:0070034:telomeric RNA binding;GO:0046872:metal ion binding;GO:0003964:RNA-directed DNA polymerase activity;GO:0009036:Type II site-specific deoxyribonuclease activity;	K11131	;ko03008 Ribosome biogenesis in eukaryotes;
ENSG00000130826	154770758	154770879	154769046	154769310	154773130	154773249	1010962	1,0	792837	0,0	270	149	1	1	0.998,1.0	1.0,1.0	-0.001	X	154762742	154777689	+	DKC1	dyskerin pseudouridine synthase 1 [Source:HGNC Symbol%3BAcc:HGNC:2890]	GO:0000495:box H/ACA snoRNA 3'-end processing;GO:0033979:box H/ACA snoRNA metabolic process;GO:0000455:enzyme-directed rRNA pseudouridine synthesis;GO:1990481:mRNA pseudouridine synthesis;GO:0008284:positive regulation of cell proliferation;GO:0051973:positive regulation of telomerase activity;GO:0032212:positive regulation of telomere maintenance via telomerase;GO:0031118:rRNA pseudouridine synt…	GO:0031429:box H/ACA snoRNP complex;GO:0015030:Cajal body;GO:0005730:nucleolus;GO:0005654:nucleoplasm;GO:0005697:telomerase holoenzyme complex;GO:0072589:box H/ACA scaRNP complex;GO:0005737:cytoplasm;GO:0001650:fibrillar center;GO:0005634:nucleus;	GO:0034513:box H/ACA snoRNA binding;GO:0009982:pseudouridine synthase activity;GO:0003723:RNA binding;GO:0003720:telomerase activity;GO:0070034:telomeric RNA binding;GO:0046872:metal ion binding;GO:0003964:RNA-directed DNA polymerase activity;GO:0009036:Type II site-specific deoxyribonuclease activity;	K11131	;ko03008 Ribosome biogenesis in eukaryotes;
ENSG00000160211	154532941	154533128	154532566	154532802	154533575	154533641	562546	4,7	421461	2,1	336	149	0.121984	0.815678	0.984,0.972	0.989,0.995	-0.014	X	154517825	154547572	-	G6PD	glucose-6-phosphate dehydrogenase [Source:HGNC Symbol%3BAcc:HGNC:4057]	GO:0034599:cellular response to oxidative stress;GO:0006695:cholesterol biosynthetic process;GO:0043249:erythrocyte maturation;GO:0051156:glucose 6-phosphate metabolic process;GO:0006006:glucose metabolic process;GO:0006749:glutathione metabolic process;GO:0006629:lipid metabolic process;GO:0006739:NADP metabolic process;GO:0006740:NADPH regeneration;GO:0061052:negative regulation of cell growth …	GO:0034451:centriolar satellite;GO:0005737:cytoplasm;GO:0009898:cytoplasmic side of plasma membrane;GO:0005829:cytosol;GO:0070062:extracellular exosome;GO:0043231:intracellular membrane-bounded organelle;GO:0016020:membrane;GO:0005634:nucleus;	GO:0005536:glucose binding;GO:0004345:glucose-6-phosphate dehydrogenase activity;GO:0042802:identical protein binding;GO:0050661:NADP binding;GO:0042803:protein homodimerization activity;	K00036	;ko00030 Pentose phosphate pathway;ko00480 Glutathione metabolism;ko01100 Metabolic pathways;ko01200 Carbon metabolism;ko05230 Central carbon metabolism in cancer;
ENSG00000160211	154532941	154533491	154532566	154532802	154533575	154533669	310304	4,7	222275	2,1	699	149	0.0262205	0.332499	0.943,0.903	0.959,0.983	-0.048	X	154517825	154547572	-	G6PD	glucose-6-phosphate dehydrogenase [Source:HGNC Symbol%3BAcc:HGNC:4057]	GO:0034599:cellular response to oxidative stress;GO:0006695:cholesterol biosynthetic process;GO:0043249:erythrocyte maturation;GO:0051156:glucose 6-phosphate metabolic process;GO:0006006:glucose metabolic process;GO:0006749:glutathione metabolic process;GO:0006629:lipid metabolic process;GO:0006739:NADP metabolic process;GO:0006740:NADPH regeneration;GO:0061052:negative regulation of cell growth …	GO:0034451:centriolar satellite;GO:0005737:cytoplasm;GO:0009898:cytoplasmic side of plasma membrane;GO:0005829:cytosol;GO:0070062:extracellular exosome;GO:0043231:intracellular membrane-bounded organelle;GO:0016020:membrane;GO:0005634:nucleus;	GO:0005536:glucose binding;GO:0004345:glucose-6-phosphate dehydrogenase activity;GO:0042802:identical protein binding;GO:0050661:NADP binding;GO:0042803:protein homodimerization activity;	K00036	;ko00030 Pentose phosphate pathway;ko00480 Glutathione metabolism;ko01100 Metabolic pathways;ko01200 Carbon metabolism;ko05230 Central carbon metabolism in cancer;
ENSG00000071859	154448892	154448954	154448689	154448756	154449220	154449297	304249	0,0	261278	0,1	211	149	1	1	1.0,1.0	1.0,0.995	0.002	X	154444141	154450654	+	FAM50A	family with sequence similarity 50 member A [Source:HGNC Symbol%3BAcc:HGNC:18786]	GO:0006325:chromatin organization;GO:0006397:mRNA processing;GO:0043484:regulation of RNA splicing;GO:0008380:RNA splicing;GO:0007283:spermatogenesis;	GO:0005654:nucleoplasm;GO:0005634:nucleus;	GO:0003723:RNA binding;	K13119	-
ENSG00000071553	154434830	154435050	154434207	154434446	154435138	154435186	1,1	130129	0,0	180160	369	149	1	1	0.003,0.003	0.0,0.0	0.003	X	154428633	154436516	+	ATP6AP1	ATPase H+ transporting accessory protein 1 [Source:HGNC Symbol%3BAcc:HGNC:868]	GO:0006879:cellular iron ion homeostasis;GO:0036295:cellular response to increased oxygen levels;GO:0051656:establishment of organelle localization;GO:0045851:pH reduction;GO:0045780:positive regulation of bone resorption;GO:0070374:positive regulation of ERK1 and ERK2 cascade;GO:0045921:positive regulation of exocytosis;GO:0045669:positive regulation of osteoblast differentiation;GO:2001206:posi…	GO:0005789:endoplasmic reticulum membrane;GO:0033116:endoplasmic reticulum-Golgi intermediate compartment membrane;GO:0010008:endosome membrane;GO:0070062:extracellular exosome;GO:0016021:integral component of membrane;GO:0033181:plasma membrane proton-transporting V-type ATPase complex;GO:0016469:proton-transporting two-sector ATPase complex;GO:0033180:proton-transporting V-type ATPase, V1 domai…	GO:0005524:ATP binding;GO:0031267:small GTPase binding;	K03662	;ko00190 Oxidative phosphorylation;ko01100 Metabolic pathways;ko04142 Lysosome;ko04145 Phagosome;ko05110 Vibrio cholerae infection;ko05120 Epithelial cell signaling in Helicobacter pylori infection;ko05152 Tuberculosis;ko05161 Hepatitis B;ko05165 Human papillomavirus infection;ko05323 Rheumatoid arthritis;
ENSG00000071553	154434985	154435050	154434207	154434446	154435138	154435186	2,0	130129	0,0	180160	214	149	1	1	0.011,0.0	0.0,0.0	0.005	X	154428633	154436516	+	ATP6AP1	ATPase H+ transporting accessory protein 1 [Source:HGNC Symbol%3BAcc:HGNC:868]	GO:0006879:cellular iron ion homeostasis;GO:0036295:cellular response to increased oxygen levels;GO:0051656:establishment of organelle localization;GO:0045851:pH reduction;GO:0045780:positive regulation of bone resorption;GO:0070374:positive regulation of ERK1 and ERK2 cascade;GO:0045921:positive regulation of exocytosis;GO:0045669:positive regulation of osteoblast differentiation;GO:2001206:posi…	GO:0005789:endoplasmic reticulum membrane;GO:0033116:endoplasmic reticulum-Golgi intermediate compartment membrane;GO:0010008:endosome membrane;GO:0070062:extracellular exosome;GO:0016021:integral component of membrane;GO:0033181:plasma membrane proton-transporting V-type ATPase complex;GO:0016469:proton-transporting two-sector ATPase complex;GO:0033180:proton-transporting V-type ATPase, V1 domai…	GO:0005524:ATP binding;GO:0031267:small GTPase binding;	K03662	;ko00190 Oxidative phosphorylation;ko01100 Metabolic pathways;ko04142 Lysosome;ko04145 Phagosome;ko05110 Vibrio cholerae infection;ko05120 Epithelial cell signaling in Helicobacter pylori infection;ko05152 Tuberculosis;ko05161 Hepatitis B;ko05165 Human papillomavirus infection;ko05323 Rheumatoid arthritis;
ENSG00000013563	154409111	154409196	154405433	154405655	154411890	154412112	12,7	0,0	2,0	0,4	234	149	0.0022672	0.077514	1.0,1.0	1.0,0.0	0.5	X	154401236	154412112	-	DNASE1L1	deoxyribonuclease 1 like 1 [Source:HGNC Symbol%3BAcc:HGNC:2957]	GO:0006308:DNA catabolic process;GO:0000737:DNA catabolic process, endonucleolytic;GO:0006259:DNA metabolic process;	GO:0005783:endoplasmic reticulum;GO:0005576:extracellular region;GO:0005634:nucleus;GO:0035580:specific granule lumen;	GO:0004536:deoxyribonuclease activity;GO:0004530:deoxyribonuclease I activity;GO:0003677:DNA binding;	K11995;K13511	-;ko00564 Glycerophospholipid metabolism;
ENSG00000169057	154039791	154039903	154032434	154032557	154097603	154097625	0,0	11,14	0,2	11,2	261	149	0.67905	1	0.0,0.0	0.0,0.363	-0.181	X	154021573	154137103	-	MECP2	methyl-CpG binding protein 2 [Source:HGNC Symbol%3BAcc:HGNC:6990]	GO:0008344:adult locomotory behavior;GO:0001662:behavioral fear response;GO:0032048:cardiolipin metabolic process;GO:0006576:cellular biogenic amine metabolic process;GO:0021549:cerebellum development;GO:0006342:chromatin silencing;GO:0016358:dendrite development;GO:0060079:regulation of excitatory postsynaptic membrane potential;GO:0008211:glucocorticoid metabolic process;GO:0006541:glutamine me…	GO:0005813:centrosome;GO:0005829:cytosol;GO:0005615:extracellular space;GO:0000792:heterochromatin;GO:0005654:nucleoplasm;GO:0005634:nucleus;GO:0098794:postsynapse;GO:0070062:extracellular exosome;GO:0016020:membrane;	GO:0003682:chromatin binding;GO:0003677:DNA binding;GO:0003700:sequence-specific DNA binding transcription factor activity;GO:0010385:double-stranded methylated DNA binding;GO:0008327:methyl-CpG binding;GO:0003729:mRNA binding;GO:0019904:protein domain specific binding;GO:0047485:protein N-terminus binding;GO:0003723:RNA binding;GO:0035197:siRNA binding;GO:0003714:transcription corepressor activi…	K11588;K06588	-;ko04145 Phagosome;ko04151 PI3K-Akt signaling pathway;ko04510 Focal adhesion;ko04512 ECM-receptor interaction;ko04810 Regulation of actin cytoskeleton;ko05165 Human papillomavirus infection;ko05205 Proteoglycans in cancer;ko05410 Hypertrophic cardiomyopathy;ko05412 Arrhythmogenic right ventricular cardiomyopathy;ko05414 Dilated cardiomyopathy;
ENSG00000169057	154058398	154058548	154032465	154032557	154092183	154092307	0,2	60,57	0,0	46,65	299	149	1	1	0.0,0.017	0.0,0.0	0.009	X	154021573	154137103	-	MECP2	methyl-CpG binding protein 2 [Source:HGNC Symbol%3BAcc:HGNC:6990]	GO:0008344:adult locomotory behavior;GO:0001662:behavioral fear response;GO:0032048:cardiolipin metabolic process;GO:0006576:cellular biogenic amine metabolic process;GO:0021549:cerebellum development;GO:0006342:chromatin silencing;GO:0016358:dendrite development;GO:0060079:regulation of excitatory postsynaptic membrane potential;GO:0008211:glucocorticoid metabolic process;GO:0006541:glutamine me…	GO:0005813:centrosome;GO:0005829:cytosol;GO:0005615:extracellular space;GO:0000792:heterochromatin;GO:0005654:nucleoplasm;GO:0005634:nucleus;GO:0098794:postsynapse;GO:0070062:extracellular exosome;GO:0016020:membrane;	GO:0003682:chromatin binding;GO:0003677:DNA binding;GO:0003700:sequence-specific DNA binding transcription factor activity;GO:0010385:double-stranded methylated DNA binding;GO:0008327:methyl-CpG binding;GO:0003729:mRNA binding;GO:0019904:protein domain specific binding;GO:0047485:protein N-terminus binding;GO:0003723:RNA binding;GO:0035197:siRNA binding;GO:0003714:transcription corepressor activi…	K11588;K06588	-;ko04145 Phagosome;ko04151 PI3K-Akt signaling pathway;ko04510 Focal adhesion;ko04512 ECM-receptor interaction;ko04810 Regulation of actin cytoskeleton;ko05165 Human papillomavirus infection;ko05205 Proteoglycans in cancer;ko05410 Hypertrophic cardiomyopathy;ko05412 Arrhythmogenic right ventricular cardiomyopathy;ko05414 Dilated cardiomyopathy;
ENSG00000169057	154058398	154058566	154032206	154032557	154092183	154092307	0,2	60,57	0,0	46,65	317	149	1	1	0.0,0.016	0.0,0.0	0.008	X	154021573	154137103	-	MECP2	methyl-CpG binding protein 2 [Source:HGNC Symbol%3BAcc:HGNC:6990]	GO:0008344:adult locomotory behavior;GO:0001662:behavioral fear response;GO:0032048:cardiolipin metabolic process;GO:0006576:cellular biogenic amine metabolic process;GO:0021549:cerebellum development;GO:0006342:chromatin silencing;GO:0016358:dendrite development;GO:0060079:regulation of excitatory postsynaptic membrane potential;GO:0008211:glucocorticoid metabolic process;GO:0006541:glutamine me…	GO:0005813:centrosome;GO:0005829:cytosol;GO:0005615:extracellular space;GO:0000792:heterochromatin;GO:0005654:nucleoplasm;GO:0005634:nucleus;GO:0098794:postsynapse;GO:0070062:extracellular exosome;GO:0016020:membrane;	GO:0003682:chromatin binding;GO:0003677:DNA binding;GO:0003700:sequence-specific DNA binding transcription factor activity;GO:0010385:double-stranded methylated DNA binding;GO:0008327:methyl-CpG binding;GO:0003729:mRNA binding;GO:0019904:protein domain specific binding;GO:0047485:protein N-terminus binding;GO:0003723:RNA binding;GO:0035197:siRNA binding;GO:0003714:transcription corepressor activi…	K11588;K06588	-;ko04145 Phagosome;ko04151 PI3K-Akt signaling pathway;ko04510 Focal adhesion;ko04512 ECM-receptor interaction;ko04810 Regulation of actin cytoskeleton;ko05165 Human papillomavirus infection;ko05205 Proteoglycans in cancer;ko05410 Hypertrophic cardiomyopathy;ko05412 Arrhythmogenic right ventricular cardiomyopathy;ko05414 Dilated cardiomyopathy;
ENSG00000169057	154092183	154092307	154032206	154032557	154097603	154097663	109,81	11,14	73108	11,2	273	149	0.115904	0.791267	0.844,0.759	0.784,0.967	-0.074	X	154021573	154137103	-	MECP2	methyl-CpG binding protein 2 [Source:HGNC Symbol%3BAcc:HGNC:6990]	GO:0008344:adult locomotory behavior;GO:0001662:behavioral fear response;GO:0032048:cardiolipin metabolic process;GO:0006576:cellular biogenic amine metabolic process;GO:0021549:cerebellum development;GO:0006342:chromatin silencing;GO:0016358:dendrite development;GO:0060079:regulation of excitatory postsynaptic membrane potential;GO:0008211:glucocorticoid metabolic process;GO:0006541:glutamine me…	GO:0005813:centrosome;GO:0005829:cytosol;GO:0005615:extracellular space;GO:0000792:heterochromatin;GO:0005654:nucleoplasm;GO:0005634:nucleus;GO:0098794:postsynapse;GO:0070062:extracellular exosome;GO:0016020:membrane;	GO:0003682:chromatin binding;GO:0003677:DNA binding;GO:0003700:sequence-specific DNA binding transcription factor activity;GO:0010385:double-stranded methylated DNA binding;GO:0008327:methyl-CpG binding;GO:0003729:mRNA binding;GO:0019904:protein domain specific binding;GO:0047485:protein N-terminus binding;GO:0003723:RNA binding;GO:0035197:siRNA binding;GO:0003714:transcription corepressor activi…	K11588;K06588	-;ko04145 Phagosome;ko04151 PI3K-Akt signaling pathway;ko04510 Focal adhesion;ko04512 ECM-receptor interaction;ko04810 Regulation of actin cytoskeleton;ko05165 Human papillomavirus infection;ko05205 Proteoglycans in cancer;ko05410 Hypertrophic cardiomyopathy;ko05412 Arrhythmogenic right ventricular cardiomyopathy;ko05414 Dilated cardiomyopathy;
ENSG00000184216	154012528	154012678	154010505	154011917	154013042	154013343	219230	0,1	261202	1,0	299	149	1	1	1.0,0.991	0.992,1.0	0	X	154010506	154019902	-	IRAK1	interleukin 1 receptor associated kinase 1 [Source:HGNC Symbol%3BAcc:HGNC:6112]	GO:0007250:activation of NF-kappaB-inducing kinase activity;GO:0007568:aging;GO:0034605:cellular response to heat;GO:0071456:cellular response to hypoxia;GO:0071222:cellular response to lipopolysaccharide;GO:0019221:cytokine-mediated signaling pathway;GO:0045087:innate immune response;GO:0070498:interleukin-1-mediated signaling pathway;GO:0035556:intracellular signal transduction;GO:0007254:JNK c…	GO:0005737:cytoplasm;GO:0005829:cytosol;GO:0010008:endosome membrane;GO:0005811:lipid particle;GO:0005654:nucleoplasm;GO:0005634:nucleus;GO:0005886:plasma membrane;GO:0032991:macromolecular complex;	GO:0005524:ATP binding;GO:0031072:heat shock protein binding;GO:0042802:identical protein binding;GO:0016301:kinase activity;GO:0004704:NF-kappaB-inducing kinase activity;GO:0046982:protein heterodimerization activity;GO:0042803:protein homodimerization activity;GO:0004672:protein kinase activity;GO:0019901:protein kinase binding;GO:0004674:protein serine/threonine kinase activity;	K04730	;ko04010 MAPK signaling pathway;ko04064 NF-kappa B signaling pathway;ko04620 Toll-like receptor signaling pathway;ko04624 Toll and Imd signaling pathway;ko04722 Neurotrophin signaling pathway;ko05130 Pathogenic Escherichia coli infection;ko05132 Salmonella infection;ko05133 Pertussis;ko05135 Yersinia infection;ko05140 Leishmaniasis;ko05142 Chagas disease;ko05145 Toxoplasmosis;ko05152 Tuberculosis…
ENSG00000184216	154013042	154013343	154012528	154012678	154014041	154014278	188183	2,0	166179	1,0	450	149	1	1	0.969,1.0	0.982,1.0	-0.007	X	154010506	154019902	-	IRAK1	interleukin 1 receptor associated kinase 1 [Source:HGNC Symbol%3BAcc:HGNC:6112]	GO:0007250:activation of NF-kappaB-inducing kinase activity;GO:0007568:aging;GO:0034605:cellular response to heat;GO:0071456:cellular response to hypoxia;GO:0071222:cellular response to lipopolysaccharide;GO:0019221:cytokine-mediated signaling pathway;GO:0045087:innate immune response;GO:0070498:interleukin-1-mediated signaling pathway;GO:0035556:intracellular signal transduction;GO:0007254:JNK c…	GO:0005737:cytoplasm;GO:0005829:cytosol;GO:0010008:endosome membrane;GO:0005811:lipid particle;GO:0005654:nucleoplasm;GO:0005634:nucleus;GO:0005886:plasma membrane;GO:0032991:macromolecular complex;	GO:0005524:ATP binding;GO:0031072:heat shock protein binding;GO:0042802:identical protein binding;GO:0016301:kinase activity;GO:0004704:NF-kappaB-inducing kinase activity;GO:0046982:protein heterodimerization activity;GO:0042803:protein homodimerization activity;GO:0004672:protein kinase activity;GO:0019901:protein kinase binding;GO:0004674:protein serine/threonine kinase activity;	K04730	;ko04010 MAPK signaling pathway;ko04064 NF-kappa B signaling pathway;ko04620 Toll-like receptor signaling pathway;ko04624 Toll and Imd signaling pathway;ko04722 Neurotrophin signaling pathway;ko05130 Pathogenic Escherichia coli infection;ko05132 Salmonella infection;ko05133 Pertussis;ko05135 Yersinia infection;ko05140 Leishmaniasis;ko05142 Chagas disease;ko05145 Toxoplasmosis;ko05152 Tuberculosis…
ENSG00000184216	154013042	154013433	154012528	154012678	154014041	154014246	369346	2,0	341326	1,0	540	149	1	1	0.981,1.0	0.989,1.0	-0.004	X	154010506	154019902	-	IRAK1	interleukin 1 receptor associated kinase 1 [Source:HGNC Symbol%3BAcc:HGNC:6112]	GO:0007250:activation of NF-kappaB-inducing kinase activity;GO:0007568:aging;GO:0034605:cellular response to heat;GO:0071456:cellular response to hypoxia;GO:0071222:cellular response to lipopolysaccharide;GO:0019221:cytokine-mediated signaling pathway;GO:0045087:innate immune response;GO:0070498:interleukin-1-mediated signaling pathway;GO:0035556:intracellular signal transduction;GO:0007254:JNK c…	GO:0005737:cytoplasm;GO:0005829:cytosol;GO:0010008:endosome membrane;GO:0005811:lipid particle;GO:0005654:nucleoplasm;GO:0005634:nucleus;GO:0005886:plasma membrane;GO:0032991:macromolecular complex;	GO:0005524:ATP binding;GO:0031072:heat shock protein binding;GO:0042802:identical protein binding;GO:0016301:kinase activity;GO:0004704:NF-kappaB-inducing kinase activity;GO:0046982:protein heterodimerization activity;GO:0042803:protein homodimerization activity;GO:0004672:protein kinase activity;GO:0019901:protein kinase binding;GO:0004674:protein serine/threonine kinase activity;	K04730	;ko04010 MAPK signaling pathway;ko04064 NF-kappa B signaling pathway;ko04620 Toll-like receptor signaling pathway;ko04624 Toll and Imd signaling pathway;ko04722 Neurotrophin signaling pathway;ko05130 Pathogenic Escherichia coli infection;ko05132 Salmonella infection;ko05133 Pertussis;ko05135 Yersinia infection;ko05140 Leishmaniasis;ko05142 Chagas disease;ko05145 Toxoplasmosis;ko05152 Tuberculosis…
ENSG00000184216	154014041	154014278	154012528	154013433	154016031	154016073	440379	0,1	366352	1,1	386	149	1	1	1.0,0.993	0.993,0.993	0.003	X	154010506	154019902	-	IRAK1	interleukin 1 receptor associated kinase 1 [Source:HGNC Symbol%3BAcc:HGNC:6112]	GO:0007250:activation of NF-kappaB-inducing kinase activity;GO:0007568:aging;GO:0034605:cellular response to heat;GO:0071456:cellular response to hypoxia;GO:0071222:cellular response to lipopolysaccharide;GO:0019221:cytokine-mediated signaling pathway;GO:0045087:innate immune response;GO:0070498:interleukin-1-mediated signaling pathway;GO:0035556:intracellular signal transduction;GO:0007254:JNK c…	GO:0005737:cytoplasm;GO:0005829:cytosol;GO:0010008:endosome membrane;GO:0005811:lipid particle;GO:0005654:nucleoplasm;GO:0005634:nucleus;GO:0005886:plasma membrane;GO:0032991:macromolecular complex;	GO:0005524:ATP binding;GO:0031072:heat shock protein binding;GO:0042802:identical protein binding;GO:0016301:kinase activity;GO:0004704:NF-kappaB-inducing kinase activity;GO:0046982:protein heterodimerization activity;GO:0042803:protein homodimerization activity;GO:0004672:protein kinase activity;GO:0019901:protein kinase binding;GO:0004674:protein serine/threonine kinase activity;	K04730	;ko04010 MAPK signaling pathway;ko04064 NF-kappa B signaling pathway;ko04620 Toll-like receptor signaling pathway;ko04624 Toll and Imd signaling pathway;ko04722 Neurotrophin signaling pathway;ko05130 Pathogenic Escherichia coli infection;ko05132 Salmonella infection;ko05133 Pertussis;ko05135 Yersinia infection;ko05140 Leishmaniasis;ko05142 Chagas disease;ko05145 Toxoplasmosis;ko05152 Tuberculosis…
ENSG00000184216	154014041	154014278	154012528	154013433	154016436	154016644	235213	1,0	211183	0,0	386	149	1	1	0.989,1.0	1.0,1.0	-0.006	X	154010506	154019902	-	IRAK1	interleukin 1 receptor associated kinase 1 [Source:HGNC Symbol%3BAcc:HGNC:6112]	GO:0007250:activation of NF-kappaB-inducing kinase activity;GO:0007568:aging;GO:0034605:cellular response to heat;GO:0071456:cellular response to hypoxia;GO:0071222:cellular response to lipopolysaccharide;GO:0019221:cytokine-mediated signaling pathway;GO:0045087:innate immune response;GO:0070498:interleukin-1-mediated signaling pathway;GO:0035556:intracellular signal transduction;GO:0007254:JNK c…	GO:0005737:cytoplasm;GO:0005829:cytosol;GO:0010008:endosome membrane;GO:0005811:lipid particle;GO:0005654:nucleoplasm;GO:0005634:nucleus;GO:0005886:plasma membrane;GO:0032991:macromolecular complex;	GO:0005524:ATP binding;GO:0031072:heat shock protein binding;GO:0042802:identical protein binding;GO:0016301:kinase activity;GO:0004704:NF-kappaB-inducing kinase activity;GO:0046982:protein heterodimerization activity;GO:0042803:protein homodimerization activity;GO:0004672:protein kinase activity;GO:0019901:protein kinase binding;GO:0004674:protein serine/threonine kinase activity;	K04730	;ko04010 MAPK signaling pathway;ko04064 NF-kappa B signaling pathway;ko04620 Toll-like receptor signaling pathway;ko04624 Toll and Imd signaling pathway;ko04722 Neurotrophin signaling pathway;ko05130 Pathogenic Escherichia coli infection;ko05132 Salmonella infection;ko05133 Pertussis;ko05135 Yersinia infection;ko05140 Leishmaniasis;ko05142 Chagas disease;ko05145 Toxoplasmosis;ko05152 Tuberculosis…
ENSG00000184216	154014041	154014278	154013042	154013343	154016031	154016073	326281	0,0	258272	1,0	386	149	1	1	1.0,1.0	0.99,1.0	0.005	X	154010506	154019902	-	IRAK1	interleukin 1 receptor associated kinase 1 [Source:HGNC Symbol%3BAcc:HGNC:6112]	GO:0007250:activation of NF-kappaB-inducing kinase activity;GO:0007568:aging;GO:0034605:cellular response to heat;GO:0071456:cellular response to hypoxia;GO:0071222:cellular response to lipopolysaccharide;GO:0019221:cytokine-mediated signaling pathway;GO:0045087:innate immune response;GO:0070498:interleukin-1-mediated signaling pathway;GO:0035556:intracellular signal transduction;GO:0007254:JNK c…	GO:0005737:cytoplasm;GO:0005829:cytosol;GO:0010008:endosome membrane;GO:0005811:lipid particle;GO:0005654:nucleoplasm;GO:0005634:nucleus;GO:0005886:plasma membrane;GO:0032991:macromolecular complex;	GO:0005524:ATP binding;GO:0031072:heat shock protein binding;GO:0042802:identical protein binding;GO:0016301:kinase activity;GO:0004704:NF-kappaB-inducing kinase activity;GO:0046982:protein heterodimerization activity;GO:0042803:protein homodimerization activity;GO:0004672:protein kinase activity;GO:0019901:protein kinase binding;GO:0004674:protein serine/threonine kinase activity;	K04730	;ko04010 MAPK signaling pathway;ko04064 NF-kappa B signaling pathway;ko04620 Toll-like receptor signaling pathway;ko04624 Toll and Imd signaling pathway;ko04722 Neurotrophin signaling pathway;ko05130 Pathogenic Escherichia coli infection;ko05132 Salmonella infection;ko05133 Pertussis;ko05135 Yersinia infection;ko05140 Leishmaniasis;ko05142 Chagas disease;ko05145 Toxoplasmosis;ko05152 Tuberculosis…
ENSG00000184216	154016031	154016097	154013042	154013433	154016436	154016644	48,49	1,0	42,53	0,0	215	149	1	1	0.971,1.0	1.0,1.0	-0.014	X	154010506	154019902	-	IRAK1	interleukin 1 receptor associated kinase 1 [Source:HGNC Symbol%3BAcc:HGNC:6112]	GO:0007250:activation of NF-kappaB-inducing kinase activity;GO:0007568:aging;GO:0034605:cellular response to heat;GO:0071456:cellular response to hypoxia;GO:0071222:cellular response to lipopolysaccharide;GO:0019221:cytokine-mediated signaling pathway;GO:0045087:innate immune response;GO:0070498:interleukin-1-mediated signaling pathway;GO:0035556:intracellular signal transduction;GO:0007254:JNK c…	GO:0005737:cytoplasm;GO:0005829:cytosol;GO:0010008:endosome membrane;GO:0005811:lipid particle;GO:0005654:nucleoplasm;GO:0005634:nucleus;GO:0005886:plasma membrane;GO:0032991:macromolecular complex;	GO:0005524:ATP binding;GO:0031072:heat shock protein binding;GO:0042802:identical protein binding;GO:0016301:kinase activity;GO:0004704:NF-kappaB-inducing kinase activity;GO:0046982:protein heterodimerization activity;GO:0042803:protein homodimerization activity;GO:0004672:protein kinase activity;GO:0019901:protein kinase binding;GO:0004674:protein serine/threonine kinase activity;	K04730	;ko04010 MAPK signaling pathway;ko04064 NF-kappa B signaling pathway;ko04620 Toll-like receptor signaling pathway;ko04624 Toll and Imd signaling pathway;ko04722 Neurotrophin signaling pathway;ko05130 Pathogenic Escherichia coli infection;ko05132 Salmonella infection;ko05133 Pertussis;ko05135 Yersinia infection;ko05140 Leishmaniasis;ko05142 Chagas disease;ko05145 Toxoplasmosis;ko05152 Tuberculosis…
ENSG00000184216	154016031	154016097	154014041	154014278	154016436	154016644	254214	1,1	196219	0,1	215	149	1	1	0.994,0.993	1.0,0.993	-0.003	X	154010506	154019902	-	IRAK1	interleukin 1 receptor associated kinase 1 [Source:HGNC Symbol%3BAcc:HGNC:6112]	GO:0007250:activation of NF-kappaB-inducing kinase activity;GO:0007568:aging;GO:0034605:cellular response to heat;GO:0071456:cellular response to hypoxia;GO:0071222:cellular response to lipopolysaccharide;GO:0019221:cytokine-mediated signaling pathway;GO:0045087:innate immune response;GO:0070498:interleukin-1-mediated signaling pathway;GO:0035556:intracellular signal transduction;GO:0007254:JNK c…	GO:0005737:cytoplasm;GO:0005829:cytosol;GO:0010008:endosome membrane;GO:0005811:lipid particle;GO:0005654:nucleoplasm;GO:0005634:nucleus;GO:0005886:plasma membrane;GO:0032991:macromolecular complex;	GO:0005524:ATP binding;GO:0031072:heat shock protein binding;GO:0042802:identical protein binding;GO:0016301:kinase activity;GO:0004704:NF-kappaB-inducing kinase activity;GO:0046982:protein heterodimerization activity;GO:0042803:protein homodimerization activity;GO:0004672:protein kinase activity;GO:0019901:protein kinase binding;GO:0004674:protein serine/threonine kinase activity;	K04730	;ko04010 MAPK signaling pathway;ko04064 NF-kappa B signaling pathway;ko04620 Toll-like receptor signaling pathway;ko04624 Toll and Imd signaling pathway;ko04722 Neurotrophin signaling pathway;ko05130 Pathogenic Escherichia coli infection;ko05132 Salmonella infection;ko05133 Pertussis;ko05135 Yersinia infection;ko05140 Leishmaniasis;ko05142 Chagas disease;ko05145 Toxoplasmosis;ko05152 Tuberculosis…
ENSG00000172534	153949552	153949616	153947556	153949386	153950242	153950543	346327	2,0	286255	3,0	213	149	1	1	0.992,1.0	0.985,1.0	0.004	X	153947557	153971818	-	HCFC1	host cell factor C1 [Source:HGNC Symbol%3BAcc:HGNC:4839]	GO:0007049:cell cycle;GO:0071407:cellular response to organic cyclic compound;GO:0006338:chromatin remodeling;GO:0043984:histone H4-K16 acetylation;GO:0043981:histone H4-K5 acetylation;GO:0043982:histone H4-K8 acetylation;GO:0000122:negative regulation of transcription from RNA polymerase II promoter;GO:0045787:positive regulation of cell cycle;GO:0010628:positive regulation of gene expression;GO…	GO:0030424:axon;GO:0005737:cytoplasm;GO:0030425:dendrite;GO:0000123:histone acetyltransferase complex;GO:0035097:histone methyltransferase complex;GO:0016020:membrane;GO:0071339:MLL1 complex;GO:0043025:neuronal cell body;GO:0005654:nucleoplasm;GO:0005634:nucleus;GO:0032991:macromolecular complex;GO:0048188:Set1C/COMPASS complex;	GO:0045296:cadherin binding;GO:0003682:chromatin binding;GO:0042802:identical protein binding;GO:0030674:protein binding, bridging;GO:0003713:transcription coactivator activity;GO:0000978:RNA polymerase II core promoter proximal region sequence-specific DNA binding;	K14966	;ko04212 Longevity regulating pathway - worm;ko05168 Herpes simplex virus 1 infection;
ENSG00000172534	153958568	153958766	153958024	153958249	153959330	153959491	386352	10,6	275300	9,16	347	149	0.0348096	0.393966	0.943,0.962	0.929,0.89	0.043	X	153947557	153971818	-	HCFC1	host cell factor C1 [Source:HGNC Symbol%3BAcc:HGNC:4839]	GO:0007049:cell cycle;GO:0071407:cellular response to organic cyclic compound;GO:0006338:chromatin remodeling;GO:0043984:histone H4-K16 acetylation;GO:0043981:histone H4-K5 acetylation;GO:0043982:histone H4-K8 acetylation;GO:0000122:negative regulation of transcription from RNA polymerase II promoter;GO:0045787:positive regulation of cell cycle;GO:0010628:positive regulation of gene expression;GO…	GO:0030424:axon;GO:0005737:cytoplasm;GO:0030425:dendrite;GO:0000123:histone acetyltransferase complex;GO:0035097:histone methyltransferase complex;GO:0016020:membrane;GO:0071339:MLL1 complex;GO:0043025:neuronal cell body;GO:0005654:nucleoplasm;GO:0005634:nucleus;GO:0032991:macromolecular complex;GO:0048188:Set1C/COMPASS complex;	GO:0045296:cadherin binding;GO:0003682:chromatin binding;GO:0042802:identical protein binding;GO:0030674:protein binding, bridging;GO:0003713:transcription coactivator activity;GO:0000978:RNA polymerase II core promoter proximal region sequence-specific DNA binding;	K14966	;ko04212 Longevity regulating pathway - worm;ko05168 Herpes simplex virus 1 infection;
ENSG00000172534	153961541	153961648	153960234	153960414	153962221	153962306	409389	2,3	264346	1,7	256	149	0.24813	1	0.992,0.987	0.994,0.966	0.01	X	153947557	153971818	-	HCFC1	host cell factor C1 [Source:HGNC Symbol%3BAcc:HGNC:4839]	GO:0007049:cell cycle;GO:0071407:cellular response to organic cyclic compound;GO:0006338:chromatin remodeling;GO:0043984:histone H4-K16 acetylation;GO:0043981:histone H4-K5 acetylation;GO:0043982:histone H4-K8 acetylation;GO:0000122:negative regulation of transcription from RNA polymerase II promoter;GO:0045787:positive regulation of cell cycle;GO:0010628:positive regulation of gene expression;GO…	GO:0030424:axon;GO:0005737:cytoplasm;GO:0030425:dendrite;GO:0000123:histone acetyltransferase complex;GO:0035097:histone methyltransferase complex;GO:0016020:membrane;GO:0071339:MLL1 complex;GO:0043025:neuronal cell body;GO:0005654:nucleoplasm;GO:0005634:nucleus;GO:0032991:macromolecular complex;GO:0048188:Set1C/COMPASS complex;	GO:0045296:cadherin binding;GO:0003682:chromatin binding;GO:0042802:identical protein binding;GO:0030674:protein binding, bridging;GO:0003713:transcription coactivator activity;GO:0000978:RNA polymerase II core promoter proximal region sequence-specific DNA binding;	K14966	;ko04212 Longevity regulating pathway - worm;ko05168 Herpes simplex virus 1 infection;
ENSG00000172534	153963224	153963433	153962221	153962306	153964123	153964284	549527	0,1	445493	0,0	358	149	1	1	1.0,0.995	1.0,1.0	-0.002	X	153947557	153971818	-	HCFC1	host cell factor C1 [Source:HGNC Symbol%3BAcc:HGNC:4839]	GO:0007049:cell cycle;GO:0071407:cellular response to organic cyclic compound;GO:0006338:chromatin remodeling;GO:0043984:histone H4-K16 acetylation;GO:0043981:histone H4-K5 acetylation;GO:0043982:histone H4-K8 acetylation;GO:0000122:negative regulation of transcription from RNA polymerase II promoter;GO:0045787:positive regulation of cell cycle;GO:0010628:positive regulation of gene expression;GO…	GO:0030424:axon;GO:0005737:cytoplasm;GO:0030425:dendrite;GO:0000123:histone acetyltransferase complex;GO:0035097:histone methyltransferase complex;GO:0016020:membrane;GO:0071339:MLL1 complex;GO:0043025:neuronal cell body;GO:0005654:nucleoplasm;GO:0005634:nucleus;GO:0032991:macromolecular complex;GO:0048188:Set1C/COMPASS complex;	GO:0045296:cadherin binding;GO:0003682:chromatin binding;GO:0042802:identical protein binding;GO:0030674:protein binding, bridging;GO:0003713:transcription coactivator activity;GO:0000978:RNA polymerase II core promoter proximal region sequence-specific DNA binding;	K14966	;ko04212 Longevity regulating pathway - worm;ko05168 Herpes simplex virus 1 infection;
ENSG00000089820	153909740	153909924	153909442	153909535	153910011	153910085	111119	0,1	94,81	0,0	333	149	1	1	1.0,0.982	1.0,1.0	-0.009	X	153907367	153934999	-	ARHGAP4	Rho GTPase activating protein 4 [Source:HGNC Symbol%3BAcc:HGNC:674]	GO:0007010:cytoskeleton organization;GO:0030517:negative regulation of axon extension;GO:0030336:negative regulation of cell migration;GO:0010764:negative regulation of fibroblast migration;GO:0051056:regulation of small GTPase mediated signal transduction;GO:0007266:Rho protein signal transduction;	GO:0005737:cytoplasm;GO:0005829:cytosol;GO:0005794:Golgi apparatus;GO:0030426:growth cone;GO:0005874:microtubule;	GO:0005096:GTPase activator activity;GO:0042802:identical protein binding;	K07526;K00670	-
ENSG00000089820	153910170	153910404	153910011	153910085	153910505	153910611	193145	1,3	133152	1,2	383	149	0.736108	1	0.987,0.95	0.981,0.967	-0.006	X	153907367	153934999	-	ARHGAP4	Rho GTPase activating protein 4 [Source:HGNC Symbol%3BAcc:HGNC:674]	GO:0007010:cytoskeleton organization;GO:0030517:negative regulation of axon extension;GO:0030336:negative regulation of cell migration;GO:0010764:negative regulation of fibroblast migration;GO:0051056:regulation of small GTPase mediated signal transduction;GO:0007266:Rho protein signal transduction;	GO:0005737:cytoplasm;GO:0005829:cytosol;GO:0005794:Golgi apparatus;GO:0030426:growth cone;GO:0005874:microtubule;	GO:0005096:GTPase activator activity;GO:0042802:identical protein binding;	K07526;K00670	-
ENSG00000089820	153910921	153910999	153910699	153910834	153911128	153911189	124122	2,5	126111	0,0	227	149	0.0325577	0.378393	0.976,0.941	1.0,1.0	-0.042	X	153907367	153934999	-	ARHGAP4	Rho GTPase activating protein 4 [Source:HGNC Symbol%3BAcc:HGNC:674]	GO:0007010:cytoskeleton organization;GO:0030517:negative regulation of axon extension;GO:0030336:negative regulation of cell migration;GO:0010764:negative regulation of fibroblast migration;GO:0051056:regulation of small GTPase mediated signal transduction;GO:0007266:Rho protein signal transduction;	GO:0005737:cytoplasm;GO:0005829:cytosol;GO:0005794:Golgi apparatus;GO:0030426:growth cone;GO:0005874:microtubule;	GO:0005096:GTPase activator activity;GO:0042802:identical protein binding;	K07526;K00670	-
ENSG00000089820	153911128	153911189	153910921	153910999	153912699	153912737	122123	1,6	127110	0,0	210	149	0.0410178	0.433022	0.989,0.936	1.0,1.0	-0.037	X	153907367	153934999	-	ARHGAP4	Rho GTPase activating protein 4 [Source:HGNC Symbol%3BAcc:HGNC:674]	GO:0007010:cytoskeleton organization;GO:0030517:negative regulation of axon extension;GO:0030336:negative regulation of cell migration;GO:0010764:negative regulation of fibroblast migration;GO:0051056:regulation of small GTPase mediated signal transduction;GO:0007266:Rho protein signal transduction;	GO:0005737:cytoplasm;GO:0005829:cytosol;GO:0005794:Golgi apparatus;GO:0030426:growth cone;GO:0005874:microtubule;	GO:0005096:GTPase activator activity;GO:0042802:identical protein binding;	K07526;K00670	-
ENSG00000089820	153912699	153912802	153911128	153911189	153913023	153913051	191179	1,1	167132	0,1	252	149	1	1	0.991,0.991	1.0,0.987	-0.003	X	153907367	153934999	-	ARHGAP4	Rho GTPase activating protein 4 [Source:HGNC Symbol%3BAcc:HGNC:674]	GO:0007010:cytoskeleton organization;GO:0030517:negative regulation of axon extension;GO:0030336:negative regulation of cell migration;GO:0010764:negative regulation of fibroblast migration;GO:0051056:regulation of small GTPase mediated signal transduction;GO:0007266:Rho protein signal transduction;	GO:0005737:cytoplasm;GO:0005829:cytosol;GO:0005794:Golgi apparatus;GO:0030426:growth cone;GO:0005874:microtubule;	GO:0005096:GTPase activator activity;GO:0042802:identical protein binding;	K07526;K00670	-
ENSG00000089820	153913217	153913302	153913023	153913051	153913408	153913600	108152	3,0	136104	0,0	234	149	0.587608	1	0.958,1.0	1.0,1.0	-0.021	X	153907367	153934999	-	ARHGAP4	Rho GTPase activating protein 4 [Source:HGNC Symbol%3BAcc:HGNC:674]	GO:0007010:cytoskeleton organization;GO:0030517:negative regulation of axon extension;GO:0030336:negative regulation of cell migration;GO:0010764:negative regulation of fibroblast migration;GO:0051056:regulation of small GTPase mediated signal transduction;GO:0007266:Rho protein signal transduction;	GO:0005737:cytoplasm;GO:0005829:cytosol;GO:0005794:Golgi apparatus;GO:0030426:growth cone;GO:0005874:microtubule;	GO:0005096:GTPase activator activity;GO:0042802:identical protein binding;	K07526;K00670	-
ENSG00000089820	153913777	153913879	153913209	153913600	153918831	153919053	165154	0,3	121147	0,0	251	149	0.784493	1	1.0,0.968	1.0,1.0	-0.016	X	153907367	153934999	-	ARHGAP4	Rho GTPase activating protein 4 [Source:HGNC Symbol%3BAcc:HGNC:674]	GO:0007010:cytoskeleton organization;GO:0030517:negative regulation of axon extension;GO:0030336:negative regulation of cell migration;GO:0010764:negative regulation of fibroblast migration;GO:0051056:regulation of small GTPase mediated signal transduction;GO:0007266:Rho protein signal transduction;	GO:0005737:cytoplasm;GO:0005829:cytosol;GO:0005794:Golgi apparatus;GO:0030426:growth cone;GO:0005874:microtubule;	GO:0005096:GTPase activator activity;GO:0042802:identical protein binding;	K07526;K00670	-
ENSG00000089820	153913777	153913879	153913408	153913516	153918831	153919053	62,57	0,1	51,67	1,0	251	149	1	1	1.0,0.971	0.968,1.0	0.002	X	153907367	153934999	-	ARHGAP4	Rho GTPase activating protein 4 [Source:HGNC Symbol%3BAcc:HGNC:674]	GO:0007010:cytoskeleton organization;GO:0030517:negative regulation of axon extension;GO:0030336:negative regulation of cell migration;GO:0010764:negative regulation of fibroblast migration;GO:0051056:regulation of small GTPase mediated signal transduction;GO:0007266:Rho protein signal transduction;	GO:0005737:cytoplasm;GO:0005829:cytosol;GO:0005794:Golgi apparatus;GO:0030426:growth cone;GO:0005874:microtubule;	GO:0005096:GTPase activator activity;GO:0042802:identical protein binding;	K07526;K00670	-
ENSG00000089820	153919566	153919686	153919154	153919283	153920625	153920808	1,2	49,58	3,4	52,45	269	149	0.0924037	0.697018	0.011,0.019	0.031,0.047	-0.024	X	153907367	153934999	-	ARHGAP4	Rho GTPase activating protein 4 [Source:HGNC Symbol%3BAcc:HGNC:674]	GO:0007010:cytoskeleton organization;GO:0030517:negative regulation of axon extension;GO:0030336:negative regulation of cell migration;GO:0010764:negative regulation of fibroblast migration;GO:0051056:regulation of small GTPase mediated signal transduction;GO:0007266:Rho protein signal transduction;	GO:0005737:cytoplasm;GO:0005829:cytosol;GO:0005794:Golgi apparatus;GO:0030426:growth cone;GO:0005874:microtubule;	GO:0005096:GTPase activator activity;GO:0042802:identical protein binding;	K07526;K00670	-
ENSG00000067840	153806741	153806840	153806070	153806133	153830238	153830548	21,6	1,0	5,11	0,0	248	149	1	1	0.927,1.0	1.0,1.0	-0.036	X	153802166	153830565	-	PDZD4	PDZ domain containing 4 [Source:HGNC Symbol%3BAcc:HGNC:21167]	-	GO:0005938:cell cortex;	-	K15682	-
ENSG00000067840	153807896	153808139	153807278	153807369	153808341	153808595	0,1	3,0	1,0	3,3	392	149	1	1	0.0,1.0	0.112,0.0	0.444	X	153802166	153830565	-	PDZD4	PDZ domain containing 4 [Source:HGNC Symbol%3BAcc:HGNC:21167]	-	GO:0005938:cell cortex;	-	K15682	-
ENSG00000180879	153795927	153796126	153794675	153794754	153796433	153796552	2,0	398467	5,5	466468	348	149	1	1	0.002,0.0	0.005,0.005	-0.004	X	153793516	153798499	+	SSR4	signal sequence receptor subunit 4 [Source:HGNC Symbol%3BAcc:HGNC:11326]	-	GO:0012505:endomembrane system;GO:0005783:endoplasmic reticulum;GO:0070062:extracellular exosome;GO:0016021:integral component of membrane;GO:0005784:Sec61 translocon complex;	-	K04571;K00030	;ko04141 Protein processing in endoplasmic reticulum;;ko00020 Citrate cycle (TCA cycle);ko01100 Metabolic pathways;ko01200 Carbon metabolism;ko01210 2-Oxocarboxylic acid metabolism;ko01230 Biosynthesis of amino acids;
ENSG00000180879	153797457	153797532	153794658	153796552	153797724	153797814	639676	18,5	707733	7,9	224	149	0.178727	1	0.959,0.989	0.985,0.982	-0.01	X	153793516	153798499	+	SSR4	signal sequence receptor subunit 4 [Source:HGNC Symbol%3BAcc:HGNC:11326]	-	GO:0012505:endomembrane system;GO:0005783:endoplasmic reticulum;GO:0070062:extracellular exosome;GO:0016021:integral component of membrane;GO:0005784:Sec61 translocon complex;	-	K04571;K00030	;ko04141 Protein processing in endoplasmic reticulum;;ko00020 Citrate cycle (TCA cycle);ko01100 Metabolic pathways;ko01200 Carbon metabolism;ko01210 2-Oxocarboxylic acid metabolism;ko01230 Biosynthesis of amino acids;
ENSG00000067829	153786211	153786272	153785767	153785973	153786354	153786449	133130	1,1	151144	2,2	210	149	0.537068	1	0.99,0.989	0.982,0.981	0.008	X	153785766	153794512	-	IDH3G	isocitrate dehydrogenase (NAD(+)) 3 non-catalytic subunit gamma [Source:HGNC Symbol%3BAcc:HGNC:5386]	GO:0005975:carbohydrate metabolic process;GO:0006102:isocitrate metabolic process;GO:0006099:tricarboxylic acid cycle;	GO:0005759:mitochondrial matrix;GO:0005739:mitochondrion;GO:0005730:nucleolus;	GO:0005524:ATP binding;GO:0004449:isocitrate dehydrogenase (NAD+) activity;GO:0000287:magnesium ion binding;GO:0051287:NAD binding;	K00030	;ko00020 Citrate cycle (TCA cycle);ko01100 Metabolic pathways;ko01200 Carbon metabolism;ko01210 2-Oxocarboxylic acid metabolism;ko01230 Biosynthesis of amino acids;
ENSG00000067829	153786800	153786947	153785766	153786449	153787050	153787153	228218	2,0	245209	2,0	296	149	1	1	0.983,1.0	0.984,1.0	0	X	153785766	153794512	-	IDH3G	isocitrate dehydrogenase (NAD(+)) 3 non-catalytic subunit gamma [Source:HGNC Symbol%3BAcc:HGNC:5386]	GO:0005975:carbohydrate metabolic process;GO:0006102:isocitrate metabolic process;GO:0006099:tricarboxylic acid cycle;	GO:0005759:mitochondrial matrix;GO:0005739:mitochondrion;GO:0005730:nucleolus;	GO:0005524:ATP binding;GO:0004449:isocitrate dehydrogenase (NAD+) activity;GO:0000287:magnesium ion binding;GO:0051287:NAD binding;	K00030	;ko00020 Citrate cycle (TCA cycle);ko01100 Metabolic pathways;ko01200 Carbon metabolism;ko01210 2-Oxocarboxylic acid metabolism;ko01230 Biosynthesis of amino acids;
ENSG00000067829	153787463	153787597	153787050	153787153	153787822	153787955	261242	0,7	308287	0,0	283	149	0.239152	1	1.0,0.948	1.0,1.0	-0.026	X	153785766	153794512	-	IDH3G	isocitrate dehydrogenase (NAD(+)) 3 non-catalytic subunit gamma [Source:HGNC Symbol%3BAcc:HGNC:5386]	GO:0005975:carbohydrate metabolic process;GO:0006102:isocitrate metabolic process;GO:0006099:tricarboxylic acid cycle;	GO:0005759:mitochondrial matrix;GO:0005739:mitochondrion;GO:0005730:nucleolus;	GO:0005524:ATP binding;GO:0004449:isocitrate dehydrogenase (NAD+) activity;GO:0000287:magnesium ion binding;GO:0051287:NAD binding;	K00030	;ko00020 Citrate cycle (TCA cycle);ko01100 Metabolic pathways;ko01200 Carbon metabolism;ko01210 2-Oxocarboxylic acid metabolism;ko01230 Biosynthesis of amino acids;
ENSG00000067829	153789113	153789200	153788074	153788135	153789711	153789790	1,0	164174	1,1	167160	236	149	1	1	0.004,0.0	0.004,0.004	-0.002	X	153785766	153794512	-	IDH3G	isocitrate dehydrogenase (NAD(+)) 3 non-catalytic subunit gamma [Source:HGNC Symbol%3BAcc:HGNC:5386]	GO:0005975:carbohydrate metabolic process;GO:0006102:isocitrate metabolic process;GO:0006099:tricarboxylic acid cycle;	GO:0005759:mitochondrial matrix;GO:0005739:mitochondrion;GO:0005730:nucleolus;	GO:0005524:ATP binding;GO:0004449:isocitrate dehydrogenase (NAD+) activity;GO:0000287:magnesium ion binding;GO:0051287:NAD binding;	K00030	;ko00020 Citrate cycle (TCA cycle);ko01100 Metabolic pathways;ko01200 Carbon metabolism;ko01210 2-Oxocarboxylic acid metabolism;ko01230 Biosynthesis of amino acids;
ENSG00000198753	153775593	153775660	153775224	153775403	153775886	153775968	3,1	0,0	0,0	1,0	216	149	1	1	1.0,1.0	0.0,NA	1	X	153764196	153779346	+	PLXNB3	plexin B3 [Source:HGNC Symbol%3BAcc:HGNC:9105]	GO:0060326:cell chemotaxis;GO:0007156:homophilic cell adhesion via plasma membrane adhesion molecules;GO:0007162:negative regulation of cell adhesion;GO:0030336:negative regulation of cell migration;GO:0034260:negative regulation of GTPase activity;GO:0010593:negative regulation of lamellipodium assembly;GO:0050918:positive chemotaxis;GO:0050772:positive regulation of axonogenesis;GO:0001938:posi…	GO:0009986:cell surface;GO:0005887:integral component of plasma membrane;GO:0005886:plasma membrane;GO:0002116:semaphorin receptor complex;	GO:0098632:protein binding involved in cell-cell adhesion;GO:0019904:protein domain specific binding;GO:0051022:Rho GDP-dissociation inhibitor binding;GO:0017154:semaphorin receptor activity;	K06821	;ko04360 Axon guidance;
ENSG00000185825	153704820	153705101	153703958	153704094	153715541	153715689	3,4	484514	3,1	468451	430	149	1	1	0.002,0.003	0.002,0.001	0.001	X	153700492	153724565	-	BCAP31	B cell receptor associated protein 31 [Source:HGNC Symbol%3BAcc:HGNC:16695]	GO:0006915:apoptotic process;GO:0035584:calcium-mediated signaling using intracellular calcium source;GO:0006888:ER to Golgi vesicle-mediated transport;GO:0032471:negative regulation of endoplasmic reticulum calcium ion concentration;GO:0043280:positive regulation of cysteine-type endopeptidase activity involved in apoptotic process;GO:0007204:positive regulation of cytosolic calcium ion concentr…	GO:0030136:clathrin-coated vesicle;GO:0005829:cytosol;GO:0005783:endoplasmic reticulum;GO:0005789:endoplasmic reticulum membrane;GO:0033116:endoplasmic reticulum-Golgi intermediate compartment membrane;GO:0032580:Golgi cisterna membrane;GO:0071556:integral component of lumenal side of endoplasmic reticulum membrane;GO:0005887:integral component of plasma membrane;GO:0005811:lipid particle;GO:0016…	GO:0042288:MHC class I protein binding;GO:0044877:macromolecular complex binding;	K14009	;ko04141 Protein processing in endoplasmic reticulum;ko05165 Human papillomavirus infection;
ENSG00000185825	153723507	153723612	153723152	153723288	153724333	153724435	11,14	198245	12,23	201205	254	149	0.135708	0.866419	0.032,0.032	0.034,0.062	-0.016	X	153700492	153724565	-	BCAP31	B cell receptor associated protein 31 [Source:HGNC Symbol%3BAcc:HGNC:16695]	GO:0006915:apoptotic process;GO:0035584:calcium-mediated signaling using intracellular calcium source;GO:0006888:ER to Golgi vesicle-mediated transport;GO:0032471:negative regulation of endoplasmic reticulum calcium ion concentration;GO:0043280:positive regulation of cysteine-type endopeptidase activity involved in apoptotic process;GO:0007204:positive regulation of cytosolic calcium ion concentr…	GO:0030136:clathrin-coated vesicle;GO:0005829:cytosol;GO:0005783:endoplasmic reticulum;GO:0005789:endoplasmic reticulum membrane;GO:0033116:endoplasmic reticulum-Golgi intermediate compartment membrane;GO:0032580:Golgi cisterna membrane;GO:0071556:integral component of lumenal side of endoplasmic reticulum membrane;GO:0005887:integral component of plasma membrane;GO:0005811:lipid particle;GO:0016…	GO:0042288:MHC class I protein binding;GO:0044877:macromolecular complex binding;	K14009	;ko04141 Protein processing in endoplasmic reticulum;ko05165 Human papillomavirus infection;
ENSG00000262919	153592505	153592733	153587924	153588454	153594546	153594679	73,78	1,0	81,66	0,0	377	149	1	1	0.967,1.0	1.0,1.0	-0.016	X	153587925	153600045	-	CCNQ	cyclin Q [Source:HGNC Symbol%3BAcc:HGNC:28434]	GO:0006357:regulation of transcription from RNA polymerase II promoter;	GO:0005634:nucleus;	GO:0016538:cyclin-dependent protein serine/threonine kinase regulator activity;	-	-
ENSG00000262919	153592505	153592733	153587931	153588394	153594546	153594679	69,70	0,1	86,80	0,0	377	149	1	1	1.0,0.965	1.0,1.0	-0.018	X	153587925	153600045	-	CCNQ	cyclin Q [Source:HGNC Symbol%3BAcc:HGNC:28434]	GO:0006357:regulation of transcription from RNA polymerase II promoter;	GO:0005634:nucleus;	GO:0016538:cyclin-dependent protein serine/threonine kinase regulator activity;	-	-
ENSG00000262919	153594546	153594679	153592505	153592733	153596003	153596063	96,85	0,0	87,97	0,1	282	149	1	1	1.0,1.0	1.0,0.981	0.01	X	153587925	153600045	-	CCNQ	cyclin Q [Source:HGNC Symbol%3BAcc:HGNC:28434]	GO:0006357:regulation of transcription from RNA polymerase II promoter;	GO:0005634:nucleus;	GO:0016538:cyclin-dependent protein serine/threonine kinase regulator activity;	-	-
ENSG00000262919	153597421	153597706	153596003	153596187	153598961	153599116	4,2	9,17	7,1	8,3	434	149	0.110701	0.769558	0.132,0.039	0.231,0.103	-0.082	X	153587925	153600045	-	CCNQ	cyclin Q [Source:HGNC Symbol%3BAcc:HGNC:28434]	GO:0006357:regulation of transcription from RNA polymerase II promoter;	GO:0005634:nucleus;	GO:0016538:cyclin-dependent protein serine/threonine kinase regulator activity;	-	-
ENSG00000213397	153454393	153454508	153447667	153447909	153455541	153455648	52,51	1,0	57,45	0,0	264	149	1	1	0.967,1.0	1.0,1.0	-0.016	X	153447668	153495516	-	HAUS7	HAUS augmin like complex subunit 7 [Source:HGNC Symbol%3BAcc:HGNC:32979]	GO:0051301:cell division;GO:0007098:centrosome cycle;GO:0051225:spindle assembly;	GO:0005813:centrosome;GO:0005829:cytosol;GO:0070652:HAUS complex;GO:1990498:mitotic spindle microtubule;	GO:0051011:microtubule minus-end binding;GO:0031996:thioesterase binding;	K16590	-
ENSG00000213397	153454876	153455053	153454393	153454508	153455541	153455766	22,28	20,22	19,26	18,19	326	149	0.954143	1	0.335,0.368	0.325,0.385	-0.003	X	153447668	153495516	-	HAUS7	HAUS augmin like complex subunit 7 [Source:HGNC Symbol%3BAcc:HGNC:32979]	GO:0051301:cell division;GO:0007098:centrosome cycle;GO:0051225:spindle assembly;	GO:0005813:centrosome;GO:0005829:cytosol;GO:0070652:HAUS complex;GO:1990498:mitotic spindle microtubule;	GO:0051011:microtubule minus-end binding;GO:0031996:thioesterase binding;	K16590	-
ENSG00000029993	150987127	150987302	150986050	150986190	150987776	150987877	11771115	0,0	951960	2,0	324	149	1	1	1.0,1.0	0.995,1.0	0.002	X	150980509	150990771	+	HMGB3	high mobility group box 3 [Source:HGNC Symbol%3BAcc:HGNC:5004]	GO:0032392:DNA geometric change;GO:0006310:DNA recombination;GO:0045087:innate immune response;GO:0007275:multicellular organismal development;GO:0006357:regulation of transcription from RNA polymerase II promoter;	GO:0005694:chromosome;GO:0005737:cytoplasm;GO:0005634:nucleus;	GO:0008301:DNA binding, bending;GO:0003690:double-stranded DNA binding;GO:0000400:four-way junction DNA binding;GO:0003723:RNA binding;	K11296	-
ENSG00000102181	150828305	150829604	150816006	150816078	150831230	150831293	1,0	32,21	6,0	38,27	1448	149	1	1	0.003,0.0	0.016,0.0	-0.007	X	150766336	150898816	-	CD99L2	CD99 molecule like 2 [Source:HGNC Symbol%3BAcc:HGNC:18237]	GO:0007155:cell adhesion;	GO:0005925:focal adhesion;GO:0016021:integral component of membrane;GO:0005886:plasma membrane;GO:0030054:cell junction;	-	K06520	;ko04514 Cell adhesion molecules;ko04670 Leukocyte transendothelial migration;
ENSG00000197021	149934376	149934568	149934004	149934137	149937432	149937480	1,0	53,49	0,3	44,31	341	149	0.629919	1	0.008,0.0	0.0,0.041	-0.017	X	149929527	149938700	-	EOLA2	endothelium and lymphocyte associated ASCH domain 2 [Source:HGNC Symbol%3BAcc:HGNC:17402]	-	-	-	-	-
ENSG00000197021	149934376	149934573	149934004	149934137	149937432	149937480	1,0	53,49	0,3	44,31	346	149	0.64071	1	0.008,0.0	0.0,0.04	-0.016	X	149929527	149938700	-	EOLA2	endothelium and lymphocyte associated ASCH domain 2 [Source:HGNC Symbol%3BAcc:HGNC:17402]	-	-	-	-	-
ENSG00000269556	149603986	149604070	149600302	149600479	149608626	149608834	97,75	1,0	71,78	0,0	233	149	1	1	0.984,1.0	1.0,1.0	-0.008	X	149596556	149631912	-	TMEM185A	transmembrane protein 185A [Source:HGNC Symbol%3BAcc:HGNC:17125]	-	GO:0030425:dendrite;GO:0016021:integral component of membrane;	-	K12795	;ko04621 NOD-like receptor signaling pathway;
ENSG00000269556	149606730	149606809	149603986	149604070	149608626	149608829	0,0	64,41	1,3	40,57	228	149	0.622147	1	0.0,0.0	0.016,0.033	-0.025	X	149596556	149631912	-	TMEM185A	transmembrane protein 185A [Source:HGNC Symbol%3BAcc:HGNC:17125]	-	GO:0030425:dendrite;GO:0016021:integral component of membrane;	-	K12795	;ko04621 NOD-like receptor signaling pathway;
ENSG00000269556	149611286	149611463	149608626	149608834	149631542	149631698	64,58	4,1	45,51	3,3	326	149	0.502234	1	0.88,0.964	0.873,0.886	0.042	X	149596556	149631912	-	TMEM185A	transmembrane protein 185A [Source:HGNC Symbol%3BAcc:HGNC:17125]	-	GO:0030425:dendrite;GO:0016021:integral component of membrane;	-	K12795	;ko04621 NOD-like receptor signaling pathway;
ENSG00000241769	149536173	149536255	149533629	149534374	149538114	149538172	0,0	1,0	0,2	0,0	231	149	1	1	0.0,NA	NA,1.0	-1	X	149527591	149540959	-	EOLA1-DT	EOLA1 divergent transcript [Source:HGNC Symbol%3BAcc:HGNC:44265]	-	-	-	-	-
ENSG00000241769	149538723	149538906	149538114	149538172	149540694	149540813	1,0	1,0	0,0	0,1	332	149	1	1	0.31,NA	NA,0.0	0.31	X	149527591	149540959	-	EOLA1-DT	EOLA1 divergent transcript [Source:HGNC Symbol%3BAcc:HGNC:44265]	-	-	-	-	-
ENSG00000241489	149498106	149498307	149496345	149496516	149500948	149501037	396309	3,5	230212	1,3	350	149	0.478853	1	0.983,0.963	0.99,0.968	-0.006	X	149477104	149540926	-	-	novel protein	GO:0006027:glycosaminoglycan catabolic process;	GO:0043202:lysosomal lumen;GO:0005764:lysosome;	GO:0005509:calcium ion binding;GO:0004423:iduronate-2-sulfatase activity;GO:0008484:sulfuric ester hydrolase activity;	K01136	;ko00531 Glycosaminoglycan degradation;ko01100 Metabolic pathways;ko04142 Lysosome;
ENSG00000241489	149536173	149536213	149532881	149534374	149538114	149538172	0,0	1,0	0,1	0,0	189	149	1	1	0.0,NA	NA,1.0	-1	X	149477104	149540926	-	-	novel protein	GO:0006027:glycosaminoglycan catabolic process;	GO:0043202:lysosomal lumen;GO:0005764:lysosome;	GO:0005509:calcium ion binding;GO:0004423:iduronate-2-sulfatase activity;GO:0008484:sulfuric ester hydrolase activity;	K01136	;ko00531 Glycosaminoglycan degradation;ko01100 Metabolic pathways;ko04142 Lysosome;
ENSG00000010404	149491537	149491667	149490313	149490440	149496345	149496516	17,21	97100	22,18	40,59	279	149	0.00966167	0.186682	0.086,0.101	0.227,0.14	-0.09	X	149476988	149521096	-	IDS	iduronate 2-sulfatase [Source:HGNC Symbol%3BAcc:HGNC:5389]	GO:0006027:glycosaminoglycan catabolic process;	GO:0043202:lysosomal lumen;GO:0005764:lysosome;	GO:0005509:calcium ion binding;GO:0004423:iduronate-2-sulfatase activity;GO:0008484:sulfuric ester hydrolase activity;	K01136	;ko00531 Glycosaminoglycan degradation;ko01100 Metabolic pathways;ko04142 Lysosome;
ENSG00000010404	149502074	149502177	149500948	149501037	149503311	149503489	2,11	79,78	12,7	48,50	252	149	0.0298002	0.358363	0.015,0.077	0.129,0.076	-0.057	X	149476988	149521096	-	IDS	iduronate 2-sulfatase [Source:HGNC Symbol%3BAcc:HGNC:5389]	GO:0006027:glycosaminoglycan catabolic process;	GO:0043202:lysosomal lumen;GO:0005764:lysosome;	GO:0005509:calcium ion binding;GO:0004423:iduronate-2-sulfatase activity;GO:0008484:sulfuric ester hydrolase activity;	K01136	;ko00531 Glycosaminoglycan degradation;ko01100 Metabolic pathways;ko04142 Lysosome;
ENSG00000010404	149503311	149503489	149500948	149501037	149504156	149504219	137146	0,3	87,91	0,0	327	149	0.46604	1	1.0,0.957	1.0,1.0	-0.022	X	149476988	149521096	-	IDS	iduronate 2-sulfatase [Source:HGNC Symbol%3BAcc:HGNC:5389]	GO:0006027:glycosaminoglycan catabolic process;	GO:0043202:lysosomal lumen;GO:0005764:lysosome;	GO:0005509:calcium ion binding;GO:0004423:iduronate-2-sulfatase activity;GO:0008484:sulfuric ester hydrolase activity;	K01136	;ko00531 Glycosaminoglycan degradation;ko01100 Metabolic pathways;ko04142 Lysosome;
ENSG00000203879	154438475	154438630	154437153	154437299	154439005	154439140	1,3	0,0	4,1	1,0	304	149	1	1	1.0,1.0	0.662,1.0	0.169	X	154436913	154443467	+	GDI1	GDP dissociation inhibitor 1 [Source:HGNC Symbol%3BAcc:HGNC:4226]	GO:0050771:negative regulation of axonogenesis;GO:0090315:negative regulation of protein targeting to membrane;GO:0015031:protein transport;GO:0032482:Rab protein signal transduction;GO:0045773:positive regulation of axon extension;GO:0051592:response to calcium ion;GO:0007165:signal transduction;GO:0016192:vesicle-mediated transport;	GO:0005794:Golgi apparatus;GO:0030424:axon;GO:0005737:cytoplasm;GO:0005829:cytosol;GO:0030496:midbody;GO:0043209:myelin sheath;GO:0043025:neuronal cell body;GO:0032991:macromolecular complex;	GO:0005096:GTPase activator activity;GO:0005093:Rab GDP-dissociation inhibitor activity;GO:0005092:GDP-dissociation inhibitor activity;GO:0031267:small GTPase binding;	K17255	-
ENSG00000203879	154438522	154438630	154436912	154437299	154439005	154439052	78,64	0,0	90,75	1,0	257	149	1	1	1.0,1.0	0.981,1.0	0.01	X	154436913	154443467	+	GDI1	GDP dissociation inhibitor 1 [Source:HGNC Symbol%3BAcc:HGNC:4226]	GO:0050771:negative regulation of axonogenesis;GO:0090315:negative regulation of protein targeting to membrane;GO:0015031:protein transport;GO:0032482:Rab protein signal transduction;GO:0045773:positive regulation of axon extension;GO:0051592:response to calcium ion;GO:0007165:signal transduction;GO:0016192:vesicle-mediated transport;	GO:0005794:Golgi apparatus;GO:0030424:axon;GO:0005737:cytoplasm;GO:0005829:cytosol;GO:0030496:midbody;GO:0043209:myelin sheath;GO:0043025:neuronal cell body;GO:0032991:macromolecular complex;	GO:0005096:GTPase activator activity;GO:0005093:Rab GDP-dissociation inhibitor activity;GO:0005092:GDP-dissociation inhibitor activity;GO:0031267:small GTPase binding;	K17255	-
ENSG00000203879	154438764	154438864	154438005	154438630	154439005	154439052	324279	3,0	300239	4,1	249	149	0.617707	1	0.985,1.0	0.978,0.993	0.007	X	154436913	154443467	+	GDI1	GDP dissociation inhibitor 1 [Source:HGNC Symbol%3BAcc:HGNC:4226]	GO:0050771:negative regulation of axonogenesis;GO:0090315:negative regulation of protein targeting to membrane;GO:0015031:protein transport;GO:0032482:Rab protein signal transduction;GO:0045773:positive regulation of axon extension;GO:0051592:response to calcium ion;GO:0007165:signal transduction;GO:0016192:vesicle-mediated transport;	GO:0005794:Golgi apparatus;GO:0030424:axon;GO:0005737:cytoplasm;GO:0005829:cytosol;GO:0030496:midbody;GO:0043209:myelin sheath;GO:0043025:neuronal cell body;GO:0032991:macromolecular complex;	GO:0005096:GTPase activator activity;GO:0005093:Rab GDP-dissociation inhibitor activity;GO:0005092:GDP-dissociation inhibitor activity;GO:0031267:small GTPase binding;	K17255	-
ENSG00000203879	154442110	154442255	154440523	154441794	154442373	154442428	447396	1,0	451415	0,2	294	149	1	1	0.996,1.0	1.0,0.991	0.002	X	154436913	154443467	+	GDI1	GDP dissociation inhibitor 1 [Source:HGNC Symbol%3BAcc:HGNC:4226]	GO:0050771:negative regulation of axonogenesis;GO:0090315:negative regulation of protein targeting to membrane;GO:0015031:protein transport;GO:0032482:Rab protein signal transduction;GO:0045773:positive regulation of axon extension;GO:0051592:response to calcium ion;GO:0007165:signal transduction;GO:0016192:vesicle-mediated transport;	GO:0005794:Golgi apparatus;GO:0030424:axon;GO:0005737:cytoplasm;GO:0005829:cytosol;GO:0030496:midbody;GO:0043209:myelin sheath;GO:0043025:neuronal cell body;GO:0032991:macromolecular complex;	GO:0005096:GTPase activator activity;GO:0005093:Rab GDP-dissociation inhibitor activity;GO:0005092:GDP-dissociation inhibitor activity;GO:0031267:small GTPase binding;	K17255	-
ENSG00000234062	136921243	136922776	136909394	136909780	136993485	136993655	20,26	1,0	19,13	0,1	1682	149	1	1	0.639,1.0	1.0,0.535	0.052	X	136909369	137069407	+	TM9SF5P	transmembrane 9 superfamily member 5%2C pseudogene [Source:HGNC Symbol%3BAcc:HGNC:55623]	GO:0072657:protein localization to membrane;	GO:0005856:cytoskeleton;GO:0005768:endosome;GO:0010008:endosome membrane;GO:0070062:extracellular exosome;GO:0005794:Golgi apparatus;GO:0005887:integral component of plasma membrane;GO:0016020:membrane;	-	K17086	-
ENSG00000234062	136925246	136925379	136909392	136909780	136993485	136993655	6,3	1,0	4,2	0,1	282	149	1	1	0.76,1.0	1.0,0.514	0.123	X	136909369	137069407	+	TM9SF5P	transmembrane 9 superfamily member 5%2C pseudogene [Source:HGNC Symbol%3BAcc:HGNC:55623]	GO:0072657:protein localization to membrane;	GO:0005856:cytoskeleton;GO:0005768:endosome;GO:0010008:endosome membrane;GO:0070062:extracellular exosome;GO:0005794:Golgi apparatus;GO:0005887:integral component of plasma membrane;GO:0016020:membrane;	-	K17086	-
ENSG00000234062	136925246	136925379	136921243	136922776	136993485	136993655	9,8	1,0	4,5	0,0	282	149	1	1	0.826,1.0	1.0,1.0	-0.087	X	136909369	137069407	+	TM9SF5P	transmembrane 9 superfamily member 5%2C pseudogene [Source:HGNC Symbol%3BAcc:HGNC:55623]	GO:0072657:protein localization to membrane;	GO:0005856:cytoskeleton;GO:0005768:endosome;GO:0010008:endosome membrane;GO:0070062:extracellular exosome;GO:0005794:Golgi apparatus;GO:0005887:integral component of plasma membrane;GO:0016020:membrane;	-	K17086	-
ENSG00000234062	136925246	136925379	136921243	136922776	137021411	137022143	6,6	0,0	1,3	1,0	282	149	1	1	1.0,1.0	0.346,1.0	0.327	X	136909369	137069407	+	TM9SF5P	transmembrane 9 superfamily member 5%2C pseudogene [Source:HGNC Symbol%3BAcc:HGNC:55623]	GO:0072657:protein localization to membrane;	GO:0005856:cytoskeleton;GO:0005768:endosome;GO:0010008:endosome membrane;GO:0070062:extracellular exosome;GO:0005794:Golgi apparatus;GO:0005887:integral component of plasma membrane;GO:0016020:membrane;	-	K17086	-
ENSG00000234062	136994846	136994995	136925246	136925379	137021411	137022141	4,4	4,1	0,2	1,0	298	149	0.277829	1	0.333,0.667	0.0,1.0	0	X	136909369	137069407	+	TM9SF5P	transmembrane 9 superfamily member 5%2C pseudogene [Source:HGNC Symbol%3BAcc:HGNC:55623]	GO:0072657:protein localization to membrane;	GO:0005856:cytoskeleton;GO:0005768:endosome;GO:0010008:endosome membrane;GO:0070062:extracellular exosome;GO:0005794:Golgi apparatus;GO:0005887:integral component of plasma membrane;GO:0016020:membrane;	-	K17086	-
ENSG00000234062	137002324	137002493	136994846	136994995	137021411	137021479	0,0	4,2	0,5	0,2	318	149	1	1	0.0,0.0	NA,0.539	-0.539	X	136909369	137069407	+	TM9SF5P	transmembrane 9 superfamily member 5%2C pseudogene [Source:HGNC Symbol%3BAcc:HGNC:55623]	GO:0072657:protein localization to membrane;	GO:0005856:cytoskeleton;GO:0005768:endosome;GO:0010008:endosome membrane;GO:0070062:extracellular exosome;GO:0005794:Golgi apparatus;GO:0005887:integral component of plasma membrane;GO:0016020:membrane;	-	K17086	-
ENSG00000129675	136677935	136677956	136676623	136676717	136679534	136679660	376344	3,0	353407	2,2	170	149	1	1	0.991,1.0	0.994,0.994	0.002	X	136665547	136780932	-	ARHGEF6	Rac/Cdc42 guanine nucleotide exchange factor 6 [Source:HGNC Symbol%3BAcc:HGNC:685]	GO:0006915:apoptotic process;GO:0007254:JNK cascade;GO:0030032:lamellipodium assembly;	GO:0005829:cytosol;GO:0030027:lamellipodium;	GO:0005096:GTPase activator activity;GO:0005085:guanyl-nucleotide exchange factor activity;	K05729	;ko04810 Regulation of actin cytoskeleton;ko05212 Pancreatic cancer;
ENSG00000129675	136679534	136679660	136676623	136676717	136680730	136680876	373354	0,0	327357	0,1	275	149	1	1	1.0,1.0	1.0,0.995	0.002	X	136665547	136780932	-	ARHGEF6	Rac/Cdc42 guanine nucleotide exchange factor 6 [Source:HGNC Symbol%3BAcc:HGNC:685]	GO:0006915:apoptotic process;GO:0007254:JNK cascade;GO:0030032:lamellipodium assembly;	GO:0005829:cytosol;GO:0030027:lamellipodium;	GO:0005096:GTPase activator activity;GO:0005085:guanyl-nucleotide exchange factor activity;	K05729	;ko04810 Regulation of actin cytoskeleton;ko05212 Pancreatic cancer;
ENSG00000102241	136500157	136500205	136499597	136499778	136500663	136500818	607529	0,2	548586	0,4	197	149	1	1	1.0,0.995	1.0,0.991	0.002	X	136497079	136512346	+	HTATSF1	HIV-1 Tat specific factor 1 [Source:HGNC Symbol%3BAcc:HGNC:5276]	GO:0000398:mRNA splicing, via spliceosome;GO:0032784:regulation of DNA-templated transcription, elongation;GO:0006357:regulation of transcription from RNA polymerase II promoter;GO:0019079:viral genome replication;	GO:0005654:nucleoplasm;GO:0005634:nucleus;GO:0005686:U2 snRNP;GO:0005684:U2-type spliceosomal complex;	GO:0003723:RNA binding;	K13093	-
ENSG00000102241	136504363	136504463	136502777	136502941	136509090	136509180	776679	0,0	665777	0,1	249	149	1	1	1.0,1.0	1.0,0.998	0.001	X	136497079	136512346	+	HTATSF1	HIV-1 Tat specific factor 1 [Source:HGNC Symbol%3BAcc:HGNC:5276]	GO:0000398:mRNA splicing, via spliceosome;GO:0032784:regulation of DNA-templated transcription, elongation;GO:0006357:regulation of transcription from RNA polymerase II promoter;GO:0019079:viral genome replication;	GO:0005654:nucleoplasm;GO:0005634:nucleus;GO:0005686:U2 snRNP;GO:0005684:U2-type spliceosomal complex;	GO:0003723:RNA binding;	K13093	-
ENSG00000129680	136220764	136220963	136219592	136219671	136222392	136222486	307309	2,0	380375	2,6	348	149	0.16556	0.970868	0.985,1.0	0.988,0.964	0.016	X	136213220	136256482	-	MAP7D3	MAP7 domain containing 3 [Source:HGNC Symbol%3BAcc:HGNC:25742]	GO:0000226:microtubule cytoskeleton organization;GO:0046785:microtubule polymerization;	GO:0005737:cytoplasm;GO:0016020:membrane;GO:0015630:microtubule cytoskeleton;GO:0005819:spindle;	GO:0008017:microtubule binding;GO:0015631:tubulin binding;	K16807	-
ENSG00000129680	136231543	136232097	136230838	136230966	136236243	136236339	202182	0,0	217246	1,0	703	149	1	1	1.0,1.0	0.979,1.0	0.01	X	136213220	136256482	-	MAP7D3	MAP7 domain containing 3 [Source:HGNC Symbol%3BAcc:HGNC:25742]	GO:0000226:microtubule cytoskeleton organization;GO:0046785:microtubule polymerization;	GO:0005737:cytoplasm;GO:0016020:membrane;GO:0015630:microtubule cytoskeleton;GO:0005819:spindle;	GO:0008017:microtubule binding;GO:0015631:tubulin binding;	K16807	-
ENSG00000129680	136231543	136232220	136230838	136230966	136236243	136236339	396367	0,0	408431	1,0	826	149	1	1	1.0,1.0	0.987,1.0	0.006	X	136213220	136256482	-	MAP7D3	MAP7 domain containing 3 [Source:HGNC Symbol%3BAcc:HGNC:25742]	GO:0000226:microtubule cytoskeleton organization;GO:0046785:microtubule polymerization;	GO:0005737:cytoplasm;GO:0016020:membrane;GO:0015630:microtubule cytoskeleton;GO:0005819:spindle;	GO:0008017:microtubule binding;GO:0015631:tubulin binding;	K16807	-
ENSG00000129680	136240381	136240486	136236243	136236339	136241159	136241277	174161	0,2	218197	0,0	254	149	1	1	1.0,0.979	1.0,1.0	-0.01	X	136213220	136256482	-	MAP7D3	MAP7 domain containing 3 [Source:HGNC Symbol%3BAcc:HGNC:25742]	GO:0000226:microtubule cytoskeleton organization;GO:0046785:microtubule polymerization;	GO:0005737:cytoplasm;GO:0016020:membrane;GO:0015630:microtubule cytoskeleton;GO:0005819:spindle;	GO:0008017:microtubule binding;GO:0015631:tubulin binding;	K16807	-
ENSG00000101928	134891478	134891640	134887631	134889192	134896816	134897034	40,41	24,26	31,28	17,19	311	149	0.974898	1	0.444,0.43	0.466,0.414	-0.003	X	134887632	134915257	-	MOSPD1	motile sperm domain containing 1 [Source:HGNC Symbol%3BAcc:HGNC:25235]	GO:0030154:cell differentiation;GO:0000122:negative regulation of transcription from RNA polymerase II promoter;GO:0045944:positive regulation of transcription from RNA polymerase II promoter;	GO:0005737:cytoplasm;GO:0005789:endoplasmic reticulum membrane;GO:0000139:Golgi membrane;GO:0016021:integral component of membrane;GO:0005634:nucleus;GO:0048471:perinuclear region of cytoplasm;	-	-	-
ENSG00000101928	134899089	134899165	134896813	134897034	134899279	134899534	71,70	6,7	56,42	1,3	225	149	0.0650294	0.568608	0.887,0.869	0.974,0.903	-0.06	X	134887632	134915257	-	MOSPD1	motile sperm domain containing 1 [Source:HGNC Symbol%3BAcc:HGNC:25235]	GO:0030154:cell differentiation;GO:0000122:negative regulation of transcription from RNA polymerase II promoter;GO:0045944:positive regulation of transcription from RNA polymerase II promoter;	GO:0005737:cytoplasm;GO:0005789:endoplasmic reticulum membrane;GO:0000139:Golgi membrane;GO:0016021:integral component of membrane;GO:0005634:nucleus;GO:0048471:perinuclear region of cytoplasm;	-	-	-
ENSG00000156500	134838726	134839603	134829225	134829282	134845204	134845248	15,18	3,2	17,4	0,4	1026	149	0.842778	1	0.421,0.567	1.0,0.127	-0.07	X	134796395	134854835	+	PABIR3	PABIR family member 3 [Source:HGNC Symbol%3BAcc:HGNC:25202]	-	GO:0005829:cytosol;GO:0070062:extracellular exosome;GO:0016020:membrane;	GO:0004865:protein serine/threonine phosphatase inhibitor activity;GO:0042803:protein homodimerization activity;	K17985;K15696;K12194	-;ko04144 Endocytosis;ko04217 Necroptosis;
ENSG00000156500	134847382	134847475	134845346	134845401	134852799	134852896	0,2	2,1	0,6	0,0	242	149	1	1	0.0,0.552	NA,1.0	-0.724	X	134796395	134854835	+	PABIR3	PABIR family member 3 [Source:HGNC Symbol%3BAcc:HGNC:25202]	-	GO:0005829:cytosol;GO:0070062:extracellular exosome;GO:0016020:membrane;	GO:0004865:protein serine/threonine phosphatase inhibitor activity;GO:0042803:protein homodimerization activity;	K17985;K15696;K12194	-;ko04144 Endocytosis;ko04217 Necroptosis;
ENSG00000156500	134847882	134847971	134847382	134847475	134849166	134849228	0,0	2,0	2,0	3,2	238	149	1	1	0.0,NA	0.294,0.0	-0.147	X	134796395	134854835	+	PABIR3	PABIR family member 3 [Source:HGNC Symbol%3BAcc:HGNC:25202]	-	GO:0005829:cytosol;GO:0070062:extracellular exosome;GO:0016020:membrane;	GO:0004865:protein serine/threonine phosphatase inhibitor activity;GO:0042803:protein homodimerization activity;	K17985;K15696;K12194	-;ko04144 Endocytosis;ko04217 Necroptosis;
ENSG00000156500	134847882	134847971	134847382	134847475	134852799	134852896	0,0	0,1	2,0	0,2	238	149	1	1	NA,0.0	1.0,0.0	-0.5	X	134796395	134854835	+	PABIR3	PABIR family member 3 [Source:HGNC Symbol%3BAcc:HGNC:25202]	-	GO:0005829:cytosol;GO:0070062:extracellular exosome;GO:0016020:membrane;	GO:0004865:protein serine/threonine phosphatase inhibitor activity;GO:0042803:protein homodimerization activity;	K17985;K15696;K12194	-;ko04144 Endocytosis;ko04217 Necroptosis;
ENSG00000156500	134847885	134847971	134847382	134847475	134849166	134849228	0,0	2,0	1,0	3,2	235	149	1	1	0.0,NA	0.174,0.0	-0.087	X	134796395	134854835	+	PABIR3	PABIR family member 3 [Source:HGNC Symbol%3BAcc:HGNC:25202]	-	GO:0005829:cytosol;GO:0070062:extracellular exosome;GO:0016020:membrane;	GO:0004865:protein serine/threonine phosphatase inhibitor activity;GO:0042803:protein homodimerization activity;	K17985;K15696;K12194	-;ko04144 Endocytosis;ko04217 Necroptosis;
ENSG00000156500	134849166	134849228	134847382	134847475	134852799	134852896	3,0	0,1	3,3	0,2	211	149	0.582219	1	1.0,0.0	1.0,0.514	-0.257	X	134796395	134854835	+	PABIR3	PABIR family member 3 [Source:HGNC Symbol%3BAcc:HGNC:25202]	-	GO:0005829:cytosol;GO:0070062:extracellular exosome;GO:0016020:membrane;	GO:0004865:protein serine/threonine phosphatase inhibitor activity;GO:0042803:protein homodimerization activity;	K17985;K15696;K12194	-;ko04144 Endocytosis;ko04217 Necroptosis;
ENSG00000156500	134849166	134849228	134847882	134847971	134852799	134852896	1,0	0,0	0,1	1,0	211	149	1	1	1.0,NA	0.0,1.0	0.5	X	134796395	134854835	+	PABIR3	PABIR family member 3 [Source:HGNC Symbol%3BAcc:HGNC:25202]	-	GO:0005829:cytosol;GO:0070062:extracellular exosome;GO:0016020:membrane;	GO:0004865:protein serine/threonine phosphatase inhibitor activity;GO:0042803:protein homodimerization activity;	K17985;K15696;K12194	-;ko04144 Endocytosis;ko04217 Necroptosis;
ENSG00000156500	134852799	134852896	134849166	134849228	134854090	134854183	2,0	1,0	7,3	1,0	246	149	1	1	0.548,NA	0.809,1.0	-0.357	X	134796395	134854835	+	PABIR3	PABIR family member 3 [Source:HGNC Symbol%3BAcc:HGNC:25202]	-	GO:0005829:cytosol;GO:0070062:extracellular exosome;GO:0016020:membrane;	GO:0004865:protein serine/threonine phosphatase inhibitor activity;GO:0042803:protein homodimerization activity;	K17985;K15696;K12194	-;ko04144 Endocytosis;ko04217 Necroptosis;
ENSG00000156504	134772142	134772283	134771095	134771354	134781820	134781917	165133	42,22	123120	39,25	290	149	0.387432	1	0.669,0.756	0.618,0.712	0.047	X	134769566	134797232	-	PABIR2	PABIR family member 2 [Source:HGNC Symbol%3BAcc:HGNC:30490]	-	-	GO:0004865:protein serine/threonine phosphatase inhibitor activity;	-	-
ENSG00000156504	134789579	134789636	134789222	134789266	134793814	134793893	57,46	97,72	46,49	53,77	206	149	0.386847	1	0.298,0.316	0.386,0.315	-0.044	X	134769566	134797232	-	PABIR2	PABIR family member 2 [Source:HGNC Symbol%3BAcc:HGNC:30490]	-	-	GO:0004865:protein serine/threonine phosphatase inhibitor activity;	-	-
ENSG00000156504	134796107	134796355	134793814	134793893	134797120	134797187	137,95	0,0	86,99	2,0	397	149	0.410715	1	1.0,1.0	0.942,1.0	0.029	X	134769566	134797232	-	PABIR2	PABIR family member 2 [Source:HGNC Symbol%3BAcc:HGNC:30490]	-	-	GO:0004865:protein serine/threonine phosphatase inhibitor activity;	-	-
ENSG00000223749	134545951	134546156	134544425	134544797	134546551	134546623	3,0	1,1	0,3	0,7	354	149	1	1	0.558,0.0	NA,0.153	0.126	X	134543119	134546642	-	MIR503HG	MIR503 host gene [Source:HGNC Symbol%3BAcc:HGNC:28258]	-	-	-	-	-
ENSG00000165704	134498607	134498684	134498389	134498436	134500029	134500668	1049980	2,0	765739	0,0	226	149	1	1	0.997,1.0	1.0,1.0	-0.002	X	134460165	134520513	+	HPRT1	hypoxanthine phosphoribosyltransferase 1 [Source:HGNC Symbol%3BAcc:HGNC:5157]	GO:0006168:adenine salvage;GO:0021954:central nervous system neuron development;GO:0021895:cerebral cortex neuron differentiation;GO:0048813:dendrite morphogenesis;GO:0042417:dopamine metabolic process;GO:0046038:GMP catabolic process;GO:0032263:GMP salvage;GO:0007625:grooming behavior;GO:0006178:guanine salvage;GO:0046100:hypoxanthine metabolic process;GO:0043103:hypoxanthine salvage;GO:0046040:…	GO:0005737:cytoplasm;GO:0005829:cytosol;GO:0070062:extracellular exosome;	GO:0052657:guanine phosphoribosyltransferase activity;GO:0004422:hypoxanthine phosphoribosyltransferase activity;GO:0042802:identical protein binding;GO:0000287:magnesium ion binding;GO:0000166:nucleotide binding;	K00760	;ko00230 Purine metabolism;ko00983 Drug metabolism - other enzymes;ko01100 Metabolic pathways;
ENSG00000156531	134378004	134378106	134377571	134377755	134393500	134393634	354340	3,2	373383	11,8	251	149	0.00307201	0.0931885	0.986,0.99	0.953,0.966	0.028	X	134373288	134428791	+	PHF6	PHD finger protein 6 [Source:HGNC Symbol%3BAcc:HGNC:18145]	GO:0001835:blastocyst hatching;GO:0000122:negative regulation of transcription from RNA polymerase II promoter;	GO:0000776:kinetochore;GO:0005730:nucleolus;GO:0005654:nucleoplasm;	GO:0003677:DNA binding;GO:0042393:histone binding;GO:0042826:histone deacetylase binding;GO:0046872:metal ion binding;GO:0051219:phosphoprotein binding;GO:0043021:ribonucleoprotein complex binding;GO:0097110:scaffold protein binding;GO:0015631:tubulin binding;	K15696;K17985	-;ko04137 Mitophagy - animal;ko04140 Autophagy - animal;ko05010 Alzheimer disease;ko05014 Amyotrophic lateral sclerosis;ko05016 Huntington disease;ko05017 Spinocerebellar ataxia;ko05022 Pathways of neurodegeneration - multiple diseases;
ENSG00000156531	134394160	134394228	134393908	134393952	134413490	134413657	0,1	235221	3,0	217150	217	149	1	1	0.0,0.003	0.009,0.0	-0.003	X	134373288	134428791	+	PHF6	PHD finger protein 6 [Source:HGNC Symbol%3BAcc:HGNC:18145]	GO:0001835:blastocyst hatching;GO:0000122:negative regulation of transcription from RNA polymerase II promoter;	GO:0000776:kinetochore;GO:0005730:nucleolus;GO:0005654:nucleoplasm;	GO:0003677:DNA binding;GO:0042393:histone binding;GO:0042826:histone deacetylase binding;GO:0046872:metal ion binding;GO:0051219:phosphoprotein binding;GO:0043021:ribonucleoprotein complex binding;GO:0097110:scaffold protein binding;GO:0015631:tubulin binding;	K15696;K17985	-;ko04137 Mitophagy - animal;ko04140 Autophagy - animal;ko05010 Alzheimer disease;ko05014 Amyotrophic lateral sclerosis;ko05016 Huntington disease;ko05017 Spinocerebellar ataxia;ko05022 Pathways of neurodegeneration - multiple diseases;
ENSG00000134602	132054630	132054861	132023507	132023659	132063432	132063489	487412	14,14	331353	3,8	380	149	0.0408444	0.432076	0.932,0.92	0.977,0.945	-0.035	X	132023302	132075943	+	STK26	serine/threonine kinase 26 [Source:HGNC Symbol%3BAcc:HGNC:18174]	GO:0006915:apoptotic process;GO:0009267:cellular response to starvation;GO:0030033:microvillus assembly;GO:0030336:negative regulation of cell migration;GO:0046777:protein autophosphorylation;GO:0006468:protein phosphorylation;GO:0042981:regulation of apoptotic process;GO:1903205:regulation of hydrogen peroxide-induced cell death;GO:0042542:response to hydrogen peroxide;	GO:0016324:apical plasma membrane;GO:0071944:cell periphery;GO:0005737:cytoplasm;GO:0005829:cytosol;GO:0070062:extracellular exosome;GO:0005794:Golgi apparatus;GO:0000139:Golgi membrane;GO:0005798:Golgi-associated vesicle;GO:0016020:membrane;GO:0048471:perinuclear region of cytoplasm;GO:0012506:vesicle membrane;	GO:0005524:ATP binding;GO:0042802:identical protein binding;GO:0000287:magnesium ion binding;GO:0042803:protein homodimerization activity;GO:0004672:protein kinase activity;	K08838	-
ENSG00000134602	132055455	132055521	132054630	132054861	132063432	132063489	1,4	264228	0,2	172168	215	149	1	1	0.003,0.012	0.0,0.008	0.003	X	132023302	132075943	+	STK26	serine/threonine kinase 26 [Source:HGNC Symbol%3BAcc:HGNC:18174]	GO:0006915:apoptotic process;GO:0009267:cellular response to starvation;GO:0030033:microvillus assembly;GO:0030336:negative regulation of cell migration;GO:0046777:protein autophosphorylation;GO:0006468:protein phosphorylation;GO:0042981:regulation of apoptotic process;GO:1903205:regulation of hydrogen peroxide-induced cell death;GO:0042542:response to hydrogen peroxide;	GO:0016324:apical plasma membrane;GO:0071944:cell periphery;GO:0005737:cytoplasm;GO:0005829:cytosol;GO:0070062:extracellular exosome;GO:0005794:Golgi apparatus;GO:0000139:Golgi membrane;GO:0005798:Golgi-associated vesicle;GO:0016020:membrane;GO:0048471:perinuclear region of cytoplasm;GO:0012506:vesicle membrane;	GO:0005524:ATP binding;GO:0042802:identical protein binding;GO:0000287:magnesium ion binding;GO:0042803:protein homodimerization activity;GO:0004672:protein kinase activity;	K08838	-
ENSG00000134602	132063432	132063489	132054630	132054861	132068214	132068323	384361	1,4	255250	1,8	206	149	0.136594	0.869773	0.996,0.985	0.995,0.958	0.014	X	132023302	132075943	+	STK26	serine/threonine kinase 26 [Source:HGNC Symbol%3BAcc:HGNC:18174]	GO:0006915:apoptotic process;GO:0009267:cellular response to starvation;GO:0030033:microvillus assembly;GO:0030336:negative regulation of cell migration;GO:0046777:protein autophosphorylation;GO:0006468:protein phosphorylation;GO:0042981:regulation of apoptotic process;GO:1903205:regulation of hydrogen peroxide-induced cell death;GO:0042542:response to hydrogen peroxide;	GO:0016324:apical plasma membrane;GO:0071944:cell periphery;GO:0005737:cytoplasm;GO:0005829:cytosol;GO:0070062:extracellular exosome;GO:0005794:Golgi apparatus;GO:0000139:Golgi membrane;GO:0005798:Golgi-associated vesicle;GO:0016020:membrane;GO:0048471:perinuclear region of cytoplasm;GO:0012506:vesicle membrane;	GO:0005524:ATP binding;GO:0042802:identical protein binding;GO:0000287:magnesium ion binding;GO:0042803:protein homodimerization activity;GO:0004672:protein kinase activity;	K08838	-
ENSG00000134602	132069477	132069663	132068411	132068569	132071068	132071217	698756	1,0	470583	0,3	335	149	1	1	0.997,1.0	1.0,0.989	0.004	X	132023302	132075943	+	STK26	serine/threonine kinase 26 [Source:HGNC Symbol%3BAcc:HGNC:18174]	GO:0006915:apoptotic process;GO:0009267:cellular response to starvation;GO:0030033:microvillus assembly;GO:0030336:negative regulation of cell migration;GO:0046777:protein autophosphorylation;GO:0006468:protein phosphorylation;GO:0042981:regulation of apoptotic process;GO:1903205:regulation of hydrogen peroxide-induced cell death;GO:0042542:response to hydrogen peroxide;	GO:0016324:apical plasma membrane;GO:0071944:cell periphery;GO:0005737:cytoplasm;GO:0005829:cytosol;GO:0070062:extracellular exosome;GO:0005794:Golgi apparatus;GO:0000139:Golgi membrane;GO:0005798:Golgi-associated vesicle;GO:0016020:membrane;GO:0048471:perinuclear region of cytoplasm;GO:0012506:vesicle membrane;	GO:0005524:ATP binding;GO:0042802:identical protein binding;GO:0000287:magnesium ion binding;GO:0042803:protein homodimerization activity;GO:0004672:protein kinase activity;	K08838	-
ENSG00000134602	132072267	132072361	132071068	132071217	132072812	132072875	688636	4,4	423456	2,2	243	149	1	1	0.991,0.99	0.992,0.993	-0.002	X	132023302	132075943	+	STK26	serine/threonine kinase 26 [Source:HGNC Symbol%3BAcc:HGNC:18174]	GO:0006915:apoptotic process;GO:0009267:cellular response to starvation;GO:0030033:microvillus assembly;GO:0030336:negative regulation of cell migration;GO:0046777:protein autophosphorylation;GO:0006468:protein phosphorylation;GO:0042981:regulation of apoptotic process;GO:1903205:regulation of hydrogen peroxide-induced cell death;GO:0042542:response to hydrogen peroxide;	GO:0016324:apical plasma membrane;GO:0071944:cell periphery;GO:0005737:cytoplasm;GO:0005829:cytosol;GO:0070062:extracellular exosome;GO:0005794:Golgi apparatus;GO:0000139:Golgi membrane;GO:0005798:Golgi-associated vesicle;GO:0016020:membrane;GO:0048471:perinuclear region of cytoplasm;GO:0012506:vesicle membrane;	GO:0005524:ATP binding;GO:0042802:identical protein binding;GO:0000287:magnesium ion binding;GO:0042803:protein homodimerization activity;GO:0004672:protein kinase activity;	K08838	-
ENSG00000165675	130669964	130670198	130667529	130667742	130679541	130679748	80,93	0,4	131142	0,1	383	149	0.164336	0.966687	1.0,0.9	1.0,0.982	-0.041	X	130622325	130903234	-	ENOX2	ecto-NOX disulfide-thiol exchanger 2 [Source:HGNC Symbol%3BAcc:HGNC:2259]	GO:0022900:electron transport chain;GO:0040008:regulation of growth;GO:0007624:ultradian rhythm;	GO:0005829:cytosol;GO:0009897:external side of plasma membrane;GO:0005615:extracellular space;	GO:0003676:nucleic acid binding;GO:0015035:protein disulfide oxidoreductase activity;	-	-
ENSG00000165675	130679541	130679748	130669964	130670198	130688862	130689018	77106	0,1	141104	5,0	356	149	0.0902831	0.688821	1.0,0.978	0.922,1.0	0.028	X	130622325	130903234	-	ENOX2	ecto-NOX disulfide-thiol exchanger 2 [Source:HGNC Symbol%3BAcc:HGNC:2259]	GO:0022900:electron transport chain;GO:0040008:regulation of growth;GO:0007624:ultradian rhythm;	GO:0005829:cytosol;GO:0009897:external side of plasma membrane;GO:0005615:extracellular space;	GO:0003676:nucleic acid binding;GO:0015035:protein disulfide oxidoreductase activity;	-	-
ENSG00000165675	130709242	130709331	130703119	130703254	130783546	130783690	14,14	19,13	13,8	15,16	238	149	0.49735	1	0.316,0.403	0.352,0.238	0.065	X	130622325	130903234	-	ENOX2	ecto-NOX disulfide-thiol exchanger 2 [Source:HGNC Symbol%3BAcc:HGNC:2259]	GO:0022900:electron transport chain;GO:0040008:regulation of growth;GO:0007624:ultradian rhythm;	GO:0005829:cytosol;GO:0009897:external side of plasma membrane;GO:0005615:extracellular space;	GO:0003676:nucleic acid binding;GO:0015035:protein disulfide oxidoreductase activity;	-	-
ENSG00000165675	130709242	130709331	130703119	130703254	130901683	130901731	7,11	2,4	1,3	0,0	238	149	0.000118928	0.0125903	0.687,0.633	1.0,1.0	-0.34	X	130622325	130903234	-	ENOX2	ecto-NOX disulfide-thiol exchanger 2 [Source:HGNC Symbol%3BAcc:HGNC:2259]	GO:0022900:electron transport chain;GO:0040008:regulation of growth;GO:0007624:ultradian rhythm;	GO:0005829:cytosol;GO:0009897:external side of plasma membrane;GO:0005615:extracellular space;	GO:0003676:nucleic acid binding;GO:0015035:protein disulfide oxidoreductase activity;	-	-
ENSG00000165675	130783546	130783690	130703119	130703254	130901683	130901731	38,27	2,4	28,31	0,0	293	149	0.000749039	0.0398624	0.906,0.774	1.0,1.0	-0.16	X	130622325	130903234	-	ENOX2	ecto-NOX disulfide-thiol exchanger 2 [Source:HGNC Symbol%3BAcc:HGNC:2259]	GO:0022900:electron transport chain;GO:0040008:regulation of growth;GO:0007624:ultradian rhythm;	GO:0005829:cytosol;GO:0009897:external side of plasma membrane;GO:0005615:extracellular space;	GO:0003676:nucleic acid binding;GO:0015035:protein disulfide oxidoreductase activity;	-	-
ENSG00000165675	130783546	130783690	130709242	130709331	130901683	130901731	26,18	0,1	26,21	1,1	293	149	0.207598	1	1.0,0.902	0.93,0.914	0.029	X	130622325	130903234	-	ENOX2	ecto-NOX disulfide-thiol exchanger 2 [Source:HGNC Symbol%3BAcc:HGNC:2259]	GO:0022900:electron transport chain;GO:0040008:regulation of growth;GO:0007624:ultradian rhythm;	GO:0005829:cytosol;GO:0009897:external side of plasma membrane;GO:0005615:extracellular space;	GO:0003676:nucleic acid binding;GO:0015035:protein disulfide oxidoreductase activity;	-	-
ENSG00000165675	130809170	130809261	130783546	130783690	130901683	130901731	0,0	19,15	1,1	14,16	240	149	0.291102	1	0.0,0.0	0.042,0.037	-0.04	X	130622325	130903234	-	ENOX2	ecto-NOX disulfide-thiol exchanger 2 [Source:HGNC Symbol%3BAcc:HGNC:2259]	GO:0022900:electron transport chain;GO:0040008:regulation of growth;GO:0007624:ultradian rhythm;	GO:0005829:cytosol;GO:0009897:external side of plasma membrane;GO:0005615:extracellular space;	GO:0003676:nucleic acid binding;GO:0015035:protein disulfide oxidoreductase activity;	-	-
ENSG00000102078	130340106	130340344	130339887	130339976	130345181	130345275	2,3	17,8	9,0	16,19	387	149	0.71691	1	0.043,0.126	0.178,0.0	-0.005	X	130339888	130373361	+	SLC25A14	solute carrier family 25 member 14 [Source:HGNC Symbol%3BAcc:HGNC:10984]	GO:0009060:aerobic respiration;GO:0071423:malate transmembrane transport;GO:0006839:mitochondrial transport;GO:0015729:oxaloacetate transport;GO:0035435:phosphate ion transmembrane transport;GO:0071422:succinate transmembrane transport;GO:0008272:sulfate transport;GO:0015709:thiosulfate transport;	GO:0005887:integral component of plasma membrane;GO:0005743:mitochondrial inner membrane;GO:0005739:mitochondrion;	GO:0015297:antiporter activity;GO:0015140:malate transmembrane transporter activity;GO:0015131:oxaloacetate transmembrane transporter activity;GO:0015141:succinate transmembrane transporter activity;GO:0015116:sulfate transmembrane transporter activity;GO:0015117:thiosulfate transmembrane transporter activity;	K15106	-
ENSG00000102078	130340106	130340353	130339912	130339976	130345181	130345275	1,5	17,8	12,2	16,19	396	149	0.297181	1	0.022,0.19	0.22,0.038	-0.023	X	130339888	130373361	+	SLC25A14	solute carrier family 25 member 14 [Source:HGNC Symbol%3BAcc:HGNC:10984]	GO:0009060:aerobic respiration;GO:0071423:malate transmembrane transport;GO:0006839:mitochondrial transport;GO:0015729:oxaloacetate transport;GO:0035435:phosphate ion transmembrane transport;GO:0071422:succinate transmembrane transport;GO:0008272:sulfate transport;GO:0015709:thiosulfate transport;	GO:0005887:integral component of plasma membrane;GO:0005743:mitochondrial inner membrane;GO:0005739:mitochondrion;	GO:0015297:antiporter activity;GO:0015140:malate transmembrane transporter activity;GO:0015131:oxaloacetate transmembrane transporter activity;GO:0015141:succinate transmembrane transporter activity;GO:0015116:sulfate transmembrane transporter activity;GO:0015117:thiosulfate transmembrane transporter activity;	K15106	-
ENSG00000102078	130346543	130346691	130345181	130345275	130349250	130349345	101,87	0,4	75,91	0,1	297	149	0.285783	1	1.0,0.916	1.0,0.979	-0.032	X	130339888	130373361	+	SLC25A14	solute carrier family 25 member 14 [Source:HGNC Symbol%3BAcc:HGNC:10984]	GO:0009060:aerobic respiration;GO:0071423:malate transmembrane transport;GO:0006839:mitochondrial transport;GO:0015729:oxaloacetate transport;GO:0035435:phosphate ion transmembrane transport;GO:0071422:succinate transmembrane transport;GO:0008272:sulfate transport;GO:0015709:thiosulfate transport;	GO:0005887:integral component of plasma membrane;GO:0005743:mitochondrial inner membrane;GO:0005739:mitochondrion;	GO:0015297:antiporter activity;GO:0015140:malate transmembrane transporter activity;GO:0015131:oxaloacetate transmembrane transporter activity;GO:0015141:succinate transmembrane transporter activity;GO:0015116:sulfate transmembrane transporter activity;GO:0015117:thiosulfate transmembrane transporter activity;	K15106	-
ENSG00000102078	130349823	130349867	130349250	130349345	130350645	130350731	16,20	40,38	21,11	44,36	193	149	0.618912	1	0.236,0.289	0.269,0.191	0.032	X	130339888	130373361	+	SLC25A14	solute carrier family 25 member 14 [Source:HGNC Symbol%3BAcc:HGNC:10984]	GO:0009060:aerobic respiration;GO:0071423:malate transmembrane transport;GO:0006839:mitochondrial transport;GO:0015729:oxaloacetate transport;GO:0035435:phosphate ion transmembrane transport;GO:0071422:succinate transmembrane transport;GO:0008272:sulfate transport;GO:0015709:thiosulfate transport;	GO:0005887:integral component of plasma membrane;GO:0005743:mitochondrial inner membrane;GO:0005739:mitochondrion;	GO:0015297:antiporter activity;GO:0015140:malate transmembrane transporter activity;GO:0015131:oxaloacetate transmembrane transporter activity;GO:0015141:succinate transmembrane transporter activity;GO:0015116:sulfate transmembrane transporter activity;GO:0015117:thiosulfate transmembrane transporter activity;	K15106	-
ENSG00000102078	130350645	130350731	130349247	130349345	130358639	130358735	73,70	6,15	80,72	7,9	235	149	0.40509	1	0.885,0.747	0.879,0.835	-0.041	X	130339888	130373361	+	SLC25A14	solute carrier family 25 member 14 [Source:HGNC Symbol%3BAcc:HGNC:10984]	GO:0009060:aerobic respiration;GO:0071423:malate transmembrane transport;GO:0006839:mitochondrial transport;GO:0015729:oxaloacetate transport;GO:0035435:phosphate ion transmembrane transport;GO:0071422:succinate transmembrane transport;GO:0008272:sulfate transport;GO:0015709:thiosulfate transport;	GO:0005887:integral component of plasma membrane;GO:0005743:mitochondrial inner membrane;GO:0005739:mitochondrion;	GO:0015297:antiporter activity;GO:0015140:malate transmembrane transporter activity;GO:0015131:oxaloacetate transmembrane transporter activity;GO:0015141:succinate transmembrane transporter activity;GO:0015116:sulfate transmembrane transporter activity;GO:0015117:thiosulfate transmembrane transporter activity;	K15106	-
ENSG00000102078	130359046	130359139	130358639	130358735	130364627	130364752	2,3	47,70	8,4	59,61	242	149	0.0677844	0.582228	0.026,0.026	0.077,0.039	-0.032	X	130339888	130373361	+	SLC25A14	solute carrier family 25 member 14 [Source:HGNC Symbol%3BAcc:HGNC:10984]	GO:0009060:aerobic respiration;GO:0071423:malate transmembrane transport;GO:0006839:mitochondrial transport;GO:0015729:oxaloacetate transport;GO:0035435:phosphate ion transmembrane transport;GO:0071422:succinate transmembrane transport;GO:0008272:sulfate transport;GO:0015709:thiosulfate transport;	GO:0005887:integral component of plasma membrane;GO:0005743:mitochondrial inner membrane;GO:0005739:mitochondrion;	GO:0015297:antiporter activity;GO:0015140:malate transmembrane transporter activity;GO:0015131:oxaloacetate transmembrane transporter activity;GO:0015141:succinate transmembrane transporter activity;GO:0015116:sulfate transmembrane transporter activity;GO:0015117:thiosulfate transmembrane transporter activity;	K15106	-
ENSG00000056277	130226758	130226905	130220348	130220480	130227681	130227782	48,45	1,3	42,30	3,5	296	149	0.0948581	0.707801	0.96,0.883	0.876,0.751	0.108	X	130202707	130268899	-	ZNF280C	zinc finger protein 280C [Source:HGNC Symbol%3BAcc:HGNC:25955]	GO:0006355:regulation of transcription, DNA-templated;	GO:0005634:nucleus;	GO:0000981:sequence-specific DNA binding RNA polymerase II transcription factor activity;GO:0046872:metal ion binding;GO:0000978:RNA polymerase II core promoter proximal region sequence-specific DNA binding;	K17985	;ko04137 Mitophagy - animal;ko04140 Autophagy - animal;ko05010 Alzheimer disease;ko05014 Amyotrophic lateral sclerosis;ko05016 Huntington disease;ko05017 Spinocerebellar ataxia;ko05022 Pathways of neurodegeneration - multiple diseases;
ENSG00000056277	130227681	130227782	130220348	130220480	130228976	130229134	26,21	1,0	18,21	0,0	250	149	1	1	0.939,1.0	1.0,1.0	-0.03	X	130202707	130268899	-	ZNF280C	zinc finger protein 280C [Source:HGNC Symbol%3BAcc:HGNC:25955]	GO:0006355:regulation of transcription, DNA-templated;	GO:0005634:nucleus;	GO:0000981:sequence-specific DNA binding RNA polymerase II transcription factor activity;GO:0046872:metal ion binding;GO:0000978:RNA polymerase II core promoter proximal region sequence-specific DNA binding;	K17985	;ko04137 Mitophagy - animal;ko04140 Autophagy - animal;ko05010 Alzheimer disease;ko05014 Amyotrophic lateral sclerosis;ko05016 Huntington disease;ko05017 Spinocerebellar ataxia;ko05022 Pathways of neurodegeneration - multiple diseases;
ENSG00000102034	130081255	130081539	130074580	130074752	130110619	130110716	34,30	2,2	18,19	0,0	433	149	0.00802386	0.166878	0.854,0.838	1.0,1.0	-0.154	X	130063955	130110716	-	ELF4	E74 like ETS transcription factor 4 [Source:HGNC Symbol%3BAcc:HGNC:3319]	GO:0030154:cell differentiation;GO:0045087:innate immune response;GO:0001787:natural killer cell proliferation;GO:0001866:NK T cell proliferation;GO:0045944:positive regulation of transcription from RNA polymerase II promoter;GO:0045893:positive regulation of transcription, DNA-templated;GO:0006357:regulation of transcription from RNA polymerase II promoter;	GO:0000785:chromatin;GO:0016604:nuclear body;GO:0005654:nucleoplasm;GO:0005634:nucleus;GO:0016605:PML body;	GO:0001228:RNA polymerase II transcription regulatory region sequence-specific DNA binding transcription factor activity involved in positive regulation of transcription;GO:0000981:sequence-specific DNA binding RNA polymerase II transcription factor activity;GO:0000978:RNA polymerase II core promoter proximal region sequence-specific DNA binding;	K09428	;ko04214 Apoptosis - fly;
ENSG00000122121	129742107	129742181	129738948	129739262	129743960	129744071	4,3	2,0	2,19	0,2	223	149	0.630343	1	0.572,1.0	1.0,0.864	-0.146	X	129738949	129769536	+	XPNPEP2	X-prolyl aminopeptidase 2 [Source:HGNC Symbol%3BAcc:HGNC:12823]	-	GO:0031225:anchored component of membrane;GO:0070062:extracellular exosome;GO:0005576:extracellular region;GO:0016020:membrane;GO:0005886:plasma membrane;	GO:0004177:aminopeptidase activity;GO:0046872:metal ion binding;GO:0070006:metalloaminopeptidase activity;	K14208	;ko04974 Protein digestion and absorption;
ENSG00000122121	129747606	129747753	129746594	129746681	129750467	129750569	22,22	0,0	16,18	0,3	296	149	0.14577	0.903021	1.0,1.0	1.0,0.751	0.125	X	129738949	129769536	+	XPNPEP2	X-prolyl aminopeptidase 2 [Source:HGNC Symbol%3BAcc:HGNC:12823]	-	GO:0031225:anchored component of membrane;GO:0070062:extracellular exosome;GO:0005576:extracellular region;GO:0016020:membrane;GO:0005886:plasma membrane;	GO:0004177:aminopeptidase activity;GO:0046872:metal ion binding;GO:0070006:metalloaminopeptidase activity;	K14208	;ko04974 Protein digestion and absorption;
ENSG00000122126	129549647	129549917	129548562	129548601	129557324	129557435	0,0	23,21	1,0	37,25	419	149	1	1	0.0,0.0	0.01,0.0	-0.005	X	129539849	129592561	+	OCRL	OCRL inositol polyphosphate-5-phosphatase [Source:HGNC Symbol%3BAcc:HGNC:8108]	GO:0060271:cilium morphogenesis;GO:0046855:inositol phosphate dephosphorylation;GO:0043647:inositol phosphate metabolic process;GO:0006629:lipid metabolic process;GO:0061024:membrane organization;GO:0006661:phosphatidylinositol biosynthetic process;GO:0046856:phosphatidylinositol dephosphorylation;GO:0043087:regulation of GTPase activity;GO:0007165:signal transduction;	GO:0005905:coated pit;GO:0030136:clathrin-coated vesicle;GO:0005737:cytoplasm;GO:0005829:cytosol;GO:0005769:early endosome;GO:0031901:early endosome membrane;GO:0005795:Golgi stack;GO:0005798:Golgi-associated vesicle;GO:0005764:lysosome;GO:0016020:membrane;GO:0005634:nucleus;GO:0030670:phagocytic vesicle membrane;GO:0001750:photoreceptor outer segment;GO:0005886:plasma membrane;GO:0005802:trans-G…	GO:0005096:GTPase activator activity;GO:0052745:inositol phosphate phosphatase activity;GO:0052659:inositol-1,3,4,5-tetrakisphosphate 5-phosphatase activity;GO:0052658:inositol-1,4,5-trisphosphate 5-phosphatase activity;GO:0004445:inositol-polyphosphate 5-phosphatase activity;GO:0034596:phosphatidylinositol phosphate 4-phosphatase activity;GO:0034485:phosphatidylinositol-3,4,5-trisphosphate 5-pho…	K01099	;ko00562 Inositol phosphate metabolism;ko01100 Metabolic pathways;ko04070 Phosphatidylinositol signaling system;
ENSG00000122126	129553235	129554446	129548562	129548601	129557324	129557435	14,20	23,21	22,15	37,25	1360	149	0.464598	1	0.063,0.094	0.061,0.062	0.017	X	129539849	129592561	+	OCRL	OCRL inositol polyphosphate-5-phosphatase [Source:HGNC Symbol%3BAcc:HGNC:8108]	GO:0060271:cilium morphogenesis;GO:0046855:inositol phosphate dephosphorylation;GO:0043647:inositol phosphate metabolic process;GO:0006629:lipid metabolic process;GO:0061024:membrane organization;GO:0006661:phosphatidylinositol biosynthetic process;GO:0046856:phosphatidylinositol dephosphorylation;GO:0043087:regulation of GTPase activity;GO:0007165:signal transduction;	GO:0005905:coated pit;GO:0030136:clathrin-coated vesicle;GO:0005737:cytoplasm;GO:0005829:cytosol;GO:0005769:early endosome;GO:0031901:early endosome membrane;GO:0005795:Golgi stack;GO:0005798:Golgi-associated vesicle;GO:0005764:lysosome;GO:0016020:membrane;GO:0005634:nucleus;GO:0030670:phagocytic vesicle membrane;GO:0001750:photoreceptor outer segment;GO:0005886:plasma membrane;GO:0005802:trans-G…	GO:0005096:GTPase activator activity;GO:0052745:inositol phosphate phosphatase activity;GO:0052659:inositol-1,3,4,5-tetrakisphosphate 5-phosphatase activity;GO:0052658:inositol-1,4,5-trisphosphate 5-phosphatase activity;GO:0004445:inositol-polyphosphate 5-phosphatase activity;GO:0034596:phosphatidylinositol phosphate 4-phosphatase activity;GO:0034485:phosphatidylinositol-3,4,5-trisphosphate 5-pho…	K01099	;ko00562 Inositol phosphate metabolism;ko01100 Metabolic pathways;ko04070 Phosphatidylinositol signaling system;
ENSG00000122126	129557860	129557950	129557324	129557435	129558632	129558753	42,23	9,5	53,55	2,0	239	149	6.86174e-06	0.00158334	0.744,0.741	0.943,1.0	-0.229	X	129539849	129592561	+	OCRL	OCRL inositol polyphosphate-5-phosphatase [Source:HGNC Symbol%3BAcc:HGNC:8108]	GO:0060271:cilium morphogenesis;GO:0046855:inositol phosphate dephosphorylation;GO:0043647:inositol phosphate metabolic process;GO:0006629:lipid metabolic process;GO:0061024:membrane organization;GO:0006661:phosphatidylinositol biosynthetic process;GO:0046856:phosphatidylinositol dephosphorylation;GO:0043087:regulation of GTPase activity;GO:0007165:signal transduction;	GO:0005905:coated pit;GO:0030136:clathrin-coated vesicle;GO:0005737:cytoplasm;GO:0005829:cytosol;GO:0005769:early endosome;GO:0031901:early endosome membrane;GO:0005795:Golgi stack;GO:0005798:Golgi-associated vesicle;GO:0005764:lysosome;GO:0016020:membrane;GO:0005634:nucleus;GO:0030670:phagocytic vesicle membrane;GO:0001750:photoreceptor outer segment;GO:0005886:plasma membrane;GO:0005802:trans-G…	GO:0005096:GTPase activator activity;GO:0052745:inositol phosphate phosphatase activity;GO:0052659:inositol-1,3,4,5-tetrakisphosphate 5-phosphatase activity;GO:0052658:inositol-1,4,5-trisphosphate 5-phosphatase activity;GO:0004445:inositol-polyphosphate 5-phosphatase activity;GO:0034596:phosphatidylinositol phosphate 4-phosphatase activity;GO:0034485:phosphatidylinositol-3,4,5-trisphosphate 5-pho…	K01099	;ko00562 Inositol phosphate metabolism;ko01100 Metabolic pathways;ko04070 Phosphatidylinositol signaling system;
ENSG00000122126	129584343	129584367	129576316	129576552	129587001	129587118	21,13	14,11	10,11	22,26	173	149	0.00200873	0.0721161	0.564,0.504	0.281,0.267	0.26	X	129539849	129592561	+	OCRL	OCRL inositol polyphosphate-5-phosphatase [Source:HGNC Symbol%3BAcc:HGNC:8108]	GO:0060271:cilium morphogenesis;GO:0046855:inositol phosphate dephosphorylation;GO:0043647:inositol phosphate metabolic process;GO:0006629:lipid metabolic process;GO:0061024:membrane organization;GO:0006661:phosphatidylinositol biosynthetic process;GO:0046856:phosphatidylinositol dephosphorylation;GO:0043087:regulation of GTPase activity;GO:0007165:signal transduction;	GO:0005905:coated pit;GO:0030136:clathrin-coated vesicle;GO:0005737:cytoplasm;GO:0005829:cytosol;GO:0005769:early endosome;GO:0031901:early endosome membrane;GO:0005795:Golgi stack;GO:0005798:Golgi-associated vesicle;GO:0005764:lysosome;GO:0016020:membrane;GO:0005634:nucleus;GO:0030670:phagocytic vesicle membrane;GO:0001750:photoreceptor outer segment;GO:0005886:plasma membrane;GO:0005802:trans-G…	GO:0005096:GTPase activator activity;GO:0052745:inositol phosphate phosphatase activity;GO:0052659:inositol-1,3,4,5-tetrakisphosphate 5-phosphatase activity;GO:0052658:inositol-1,4,5-trisphosphate 5-phosphatase activity;GO:0004445:inositol-polyphosphate 5-phosphatase activity;GO:0034596:phosphatidylinositol phosphate 4-phosphatase activity;GO:0034485:phosphatidylinositol-3,4,5-trisphosphate 5-pho…	K01099	;ko00562 Inositol phosphate metabolism;ko01100 Metabolic pathways;ko04070 Phosphatidylinositol signaling system;
ENSG00000122126	129589236	129589364	129588885	129589013	129589844	129589956	2,0	13,22	0,0	30,19	277	149	0.610809	1	0.076,0.0	0.0,0.0	0.038	X	129539849	129592561	+	OCRL	OCRL inositol polyphosphate-5-phosphatase [Source:HGNC Symbol%3BAcc:HGNC:8108]	GO:0060271:cilium morphogenesis;GO:0046855:inositol phosphate dephosphorylation;GO:0043647:inositol phosphate metabolic process;GO:0006629:lipid metabolic process;GO:0061024:membrane organization;GO:0006661:phosphatidylinositol biosynthetic process;GO:0046856:phosphatidylinositol dephosphorylation;GO:0043087:regulation of GTPase activity;GO:0007165:signal transduction;	GO:0005905:coated pit;GO:0030136:clathrin-coated vesicle;GO:0005737:cytoplasm;GO:0005829:cytosol;GO:0005769:early endosome;GO:0031901:early endosome membrane;GO:0005795:Golgi stack;GO:0005798:Golgi-associated vesicle;GO:0005764:lysosome;GO:0016020:membrane;GO:0005634:nucleus;GO:0030670:phagocytic vesicle membrane;GO:0001750:photoreceptor outer segment;GO:0005886:plasma membrane;GO:0005802:trans-G…	GO:0005096:GTPase activator activity;GO:0052745:inositol phosphate phosphatase activity;GO:0052659:inositol-1,3,4,5-tetrakisphosphate 5-phosphatase activity;GO:0052658:inositol-1,4,5-trisphosphate 5-phosphatase activity;GO:0004445:inositol-polyphosphate 5-phosphatase activity;GO:0034596:phosphatidylinositol phosphate 4-phosphatase activity;GO:0034485:phosphatidylinositol-3,4,5-trisphosphate 5-pho…	K01099	;ko00562 Inositol phosphate metabolism;ko01100 Metabolic pathways;ko04070 Phosphatidylinositol signaling system;
ENSG00000122126	129589844	129589956	129588885	129589013	129590145	129592338	34,50	0,0	61,47	0,2	261	149	0.443439	1	1.0,1.0	1.0,0.931	0.034	X	129539849	129592561	+	OCRL	OCRL inositol polyphosphate-5-phosphatase [Source:HGNC Symbol%3BAcc:HGNC:8108]	GO:0060271:cilium morphogenesis;GO:0046855:inositol phosphate dephosphorylation;GO:0043647:inositol phosphate metabolic process;GO:0006629:lipid metabolic process;GO:0061024:membrane organization;GO:0006661:phosphatidylinositol biosynthetic process;GO:0046856:phosphatidylinositol dephosphorylation;GO:0043087:regulation of GTPase activity;GO:0007165:signal transduction;	GO:0005905:coated pit;GO:0030136:clathrin-coated vesicle;GO:0005737:cytoplasm;GO:0005829:cytosol;GO:0005769:early endosome;GO:0031901:early endosome membrane;GO:0005795:Golgi stack;GO:0005798:Golgi-associated vesicle;GO:0005764:lysosome;GO:0016020:membrane;GO:0005634:nucleus;GO:0030670:phagocytic vesicle membrane;GO:0001750:photoreceptor outer segment;GO:0005886:plasma membrane;GO:0005802:trans-G…	GO:0005096:GTPase activator activity;GO:0052745:inositol phosphate phosphatase activity;GO:0052659:inositol-1,3,4,5-tetrakisphosphate 5-phosphatase activity;GO:0052658:inositol-1,4,5-trisphosphate 5-phosphatase activity;GO:0004445:inositol-polyphosphate 5-phosphatase activity;GO:0034596:phosphatidylinositol phosphate 4-phosphatase activity;GO:0034485:phosphatidylinositol-3,4,5-trisphosphate 5-pho…	K01099	;ko00562 Inositol phosphate metabolism;ko01100 Metabolic pathways;ko04070 Phosphatidylinositol signaling system;
ENSG00000183918	124346584	124346779	124346415	124346486	124365760	124365824	259229	59,51	295269	42,46	344	149	0.0454777	0.461214	0.655,0.66	0.753,0.717	-0.078	X	124227868	124373197	+	SH2D1A	SH2 domain containing 1A [Source:HGNC Symbol%3BAcc:HGNC:10820]	GO:0002250:adaptive immune response;GO:0007267:cell-cell signaling;GO:0006968:cellular defense response;GO:0006959:humoral immune response;GO:0045087:innate immune response;GO:0050860:negative regulation of T cell receptor signaling pathway;GO:0045954:positive regulation of natural killer cell mediated cytotoxicity;GO:0050776:regulation of immune response;	GO:0005737:cytoplasm;GO:0005829:cytosol;	-	K07990	;ko04650 Natural killer cell mediated cytotoxicity;
ENSG00000183918	124365760	124365824	124345173	124346779	124370230	124370320	128,98	2,0	143131	0,0	213	149	1	1	0.978,1.0	1.0,1.0	-0.011	X	124227868	124373197	+	SH2D1A	SH2 domain containing 1A [Source:HGNC Symbol%3BAcc:HGNC:10820]	GO:0002250:adaptive immune response;GO:0007267:cell-cell signaling;GO:0006968:cellular defense response;GO:0006959:humoral immune response;GO:0045087:innate immune response;GO:0050860:negative regulation of T cell receptor signaling pathway;GO:0045954:positive regulation of natural killer cell mediated cytotoxicity;GO:0050776:regulation of immune response;	GO:0005737:cytoplasm;GO:0005829:cytosol;	-	K07990	;ko04650 Natural killer cell mediated cytotoxicity;
ENSG00000183918	124367589	124367661	124365760	124365824	124370175	124370320	4,1	255226	4,10	265252	221	149	0.183431	1	0.01,0.003	0.01,0.026	-0.011	X	124227868	124373197	+	SH2D1A	SH2 domain containing 1A [Source:HGNC Symbol%3BAcc:HGNC:10820]	GO:0002250:adaptive immune response;GO:0007267:cell-cell signaling;GO:0006968:cellular defense response;GO:0006959:humoral immune response;GO:0045087:innate immune response;GO:0050860:negative regulation of T cell receptor signaling pathway;GO:0045954:positive regulation of natural killer cell mediated cytotoxicity;GO:0050776:regulation of immune response;	GO:0005737:cytoplasm;GO:0005829:cytosol;	-	K07990	;ko04650 Natural killer cell mediated cytotoxicity;
ENSG00000101972	123962078	123962106	123961725	123961856	124022530	124022552	37,24	72,79	18,19	78,87	177	149	0.0259639	0.330847	0.302,0.204	0.163,0.155	0.094	X	123960212	124422664	+	STAG2	stromal antigen 2 [Source:HGNC Symbol%3BAcc:HGNC:11355]	GO:0051301:cell division;GO:0051321:meiotic cell cycle;GO:0090307:mitotic spindle assembly;GO:0007062:sister chromatid cohesion;GO:0007157:heterophilic cell-cell adhesion via plasma membrane cell adhesion molecules;GO:0006955:immune response;GO:0008285:negative regulation of cell proliferation;GO:0007399:nervous system development;GO:0048666:neuron development;GO:0007218:neuropeptide signaling pa…	GO:0000785:chromatin;GO:0005694:chromosome;GO:0000775:chromosome, centromeric region;GO:0008278:cohesin complex;GO:0005829:cytosol;GO:0016020:membrane;GO:0097431:mitotic spindle pole;GO:0016363:nuclear matrix;GO:0005654:nucleoplasm;GO:0005634:nucleus;GO:0005737:cytoplasm;GO:0005856:cytoskeleton;GO:0005783:endoplasmic reticulum;GO:0005576:extracellular region;GO:0005794:Golgi apparatus;GO:0005887:…	GO:0003682:chromatin binding;GO:0050839:cell adhesion molecule binding;GO:0008201:heparin binding;GO:0046982:protein heterodimerization activity;GO:0042803:protein homodimerization activity;	K06671;K17985	;ko04110 Cell cycle;;ko04137 Mitophagy - animal;ko04140 Autophagy - animal;ko05010 Alzheimer disease;ko05014 Amyotrophic lateral sclerosis;ko05016 Huntington disease;ko05017 Spinocerebellar ataxia;ko05022 Pathways of neurodegeneration - multiple diseases;
ENSG00000101972	124003466	124003747	123960694	123960866	124021366	124021431	3,0	20,24	0,2	25,20	430	149	0.540142	1	0.049,0.0	0.0,0.033	0.008	X	123960212	124422664	+	STAG2	stromal antigen 2 [Source:HGNC Symbol%3BAcc:HGNC:11355]	GO:0051301:cell division;GO:0051321:meiotic cell cycle;GO:0090307:mitotic spindle assembly;GO:0007062:sister chromatid cohesion;GO:0007157:heterophilic cell-cell adhesion via plasma membrane cell adhesion molecules;GO:0006955:immune response;GO:0008285:negative regulation of cell proliferation;GO:0007399:nervous system development;GO:0048666:neuron development;GO:0007218:neuropeptide signaling pa…	GO:0000785:chromatin;GO:0005694:chromosome;GO:0000775:chromosome, centromeric region;GO:0008278:cohesin complex;GO:0005829:cytosol;GO:0016020:membrane;GO:0097431:mitotic spindle pole;GO:0016363:nuclear matrix;GO:0005654:nucleoplasm;GO:0005634:nucleus;GO:0005737:cytoplasm;GO:0005856:cytoskeleton;GO:0005783:endoplasmic reticulum;GO:0005576:extracellular region;GO:0005794:Golgi apparatus;GO:0005887:…	GO:0003682:chromatin binding;GO:0050839:cell adhesion molecule binding;GO:0008201:heparin binding;GO:0046982:protein heterodimerization activity;GO:0042803:protein homodimerization activity;	K06671;K17985	;ko04110 Cell cycle;;ko04137 Mitophagy - animal;ko04140 Autophagy - animal;ko05010 Alzheimer disease;ko05014 Amyotrophic lateral sclerosis;ko05016 Huntington disease;ko05017 Spinocerebellar ataxia;ko05022 Pathways of neurodegeneration - multiple diseases;
ENSG00000101972	124003466	124003747	123960694	123960866	124022530	124022671	3,2	114121	0,0	127143	430	149	1	1	0.009,0.006	0.0,0.0	0.007	X	123960212	124422664	+	STAG2	stromal antigen 2 [Source:HGNC Symbol%3BAcc:HGNC:11355]	GO:0051301:cell division;GO:0051321:meiotic cell cycle;GO:0090307:mitotic spindle assembly;GO:0007062:sister chromatid cohesion;GO:0007157:heterophilic cell-cell adhesion via plasma membrane cell adhesion molecules;GO:0006955:immune response;GO:0008285:negative regulation of cell proliferation;GO:0007399:nervous system development;GO:0048666:neuron development;GO:0007218:neuropeptide signaling pa…	GO:0000785:chromatin;GO:0005694:chromosome;GO:0000775:chromosome, centromeric region;GO:0008278:cohesin complex;GO:0005829:cytosol;GO:0016020:membrane;GO:0097431:mitotic spindle pole;GO:0016363:nuclear matrix;GO:0005654:nucleoplasm;GO:0005634:nucleus;GO:0005737:cytoplasm;GO:0005856:cytoskeleton;GO:0005783:endoplasmic reticulum;GO:0005576:extracellular region;GO:0005794:Golgi apparatus;GO:0005887:…	GO:0003682:chromatin binding;GO:0050839:cell adhesion molecule binding;GO:0008201:heparin binding;GO:0046982:protein heterodimerization activity;GO:0042803:protein homodimerization activity;	K06671;K17985	;ko04110 Cell cycle;;ko04137 Mitophagy - animal;ko04140 Autophagy - animal;ko05010 Alzheimer disease;ko05014 Amyotrophic lateral sclerosis;ko05016 Huntington disease;ko05017 Spinocerebellar ataxia;ko05022 Pathways of neurodegeneration - multiple diseases;
ENSG00000101972	124021366	124021431	123960518	123960866	124022530	124022671	50,77	114121	56,61	127143	214	149	0.259258	1	0.234,0.307	0.235,0.229	0.039	X	123960212	124422664	+	STAG2	stromal antigen 2 [Source:HGNC Symbol%3BAcc:HGNC:11355]	GO:0051301:cell division;GO:0051321:meiotic cell cycle;GO:0090307:mitotic spindle assembly;GO:0007062:sister chromatid cohesion;GO:0007157:heterophilic cell-cell adhesion via plasma membrane cell adhesion molecules;GO:0006955:immune response;GO:0008285:negative regulation of cell proliferation;GO:0007399:nervous system development;GO:0048666:neuron development;GO:0007218:neuropeptide signaling pa…	GO:0000785:chromatin;GO:0005694:chromosome;GO:0000775:chromosome, centromeric region;GO:0008278:cohesin complex;GO:0005829:cytosol;GO:0016020:membrane;GO:0097431:mitotic spindle pole;GO:0016363:nuclear matrix;GO:0005654:nucleoplasm;GO:0005634:nucleus;GO:0005737:cytoplasm;GO:0005856:cytoskeleton;GO:0005783:endoplasmic reticulum;GO:0005576:extracellular region;GO:0005794:Golgi apparatus;GO:0005887:…	GO:0003682:chromatin binding;GO:0050839:cell adhesion molecule binding;GO:0008201:heparin binding;GO:0046982:protein heterodimerization activity;GO:0042803:protein homodimerization activity;	K06671;K17985	;ko04110 Cell cycle;;ko04137 Mitophagy - animal;ko04140 Autophagy - animal;ko05010 Alzheimer disease;ko05014 Amyotrophic lateral sclerosis;ko05016 Huntington disease;ko05017 Spinocerebellar ataxia;ko05022 Pathways of neurodegeneration - multiple diseases;
ENSG00000101972	124021366	124021431	123961705	123961856	124022530	124022671	47,72	72,79	46,59	78,87	214	149	0.308824	1	0.312,0.388	0.291,0.321	0.044	X	123960212	124422664	+	STAG2	stromal antigen 2 [Source:HGNC Symbol%3BAcc:HGNC:11355]	GO:0051301:cell division;GO:0051321:meiotic cell cycle;GO:0090307:mitotic spindle assembly;GO:0007062:sister chromatid cohesion;GO:0007157:heterophilic cell-cell adhesion via plasma membrane cell adhesion molecules;GO:0006955:immune response;GO:0008285:negative regulation of cell proliferation;GO:0007399:nervous system development;GO:0048666:neuron development;GO:0007218:neuropeptide signaling pa…	GO:0000785:chromatin;GO:0005694:chromosome;GO:0000775:chromosome, centromeric region;GO:0008278:cohesin complex;GO:0005829:cytosol;GO:0016020:membrane;GO:0097431:mitotic spindle pole;GO:0016363:nuclear matrix;GO:0005654:nucleoplasm;GO:0005634:nucleus;GO:0005737:cytoplasm;GO:0005856:cytoskeleton;GO:0005783:endoplasmic reticulum;GO:0005576:extracellular region;GO:0005794:Golgi apparatus;GO:0005887:…	GO:0003682:chromatin binding;GO:0050839:cell adhesion molecule binding;GO:0008201:heparin binding;GO:0046982:protein heterodimerization activity;GO:0042803:protein homodimerization activity;	K06671;K17985	;ko04110 Cell cycle;;ko04137 Mitophagy - animal;ko04140 Autophagy - animal;ko05010 Alzheimer disease;ko05014 Amyotrophic lateral sclerosis;ko05016 Huntington disease;ko05017 Spinocerebellar ataxia;ko05022 Pathways of neurodegeneration - multiple diseases;
ENSG00000101972	124021366	124021431	123962093	123962106	124022530	124022671	43,63	47,38	35,49	26,32	214	149	0.576455	1	0.389,0.536	0.484,0.516	-0.037	X	123960212	124422664	+	STAG2	stromal antigen 2 [Source:HGNC Symbol%3BAcc:HGNC:11355]	GO:0051301:cell division;GO:0051321:meiotic cell cycle;GO:0090307:mitotic spindle assembly;GO:0007062:sister chromatid cohesion;GO:0007157:heterophilic cell-cell adhesion via plasma membrane cell adhesion molecules;GO:0006955:immune response;GO:0008285:negative regulation of cell proliferation;GO:0007399:nervous system development;GO:0048666:neuron development;GO:0007218:neuropeptide signaling pa…	GO:0000785:chromatin;GO:0005694:chromosome;GO:0000775:chromosome, centromeric region;GO:0008278:cohesin complex;GO:0005829:cytosol;GO:0016020:membrane;GO:0097431:mitotic spindle pole;GO:0016363:nuclear matrix;GO:0005654:nucleoplasm;GO:0005634:nucleus;GO:0005737:cytoplasm;GO:0005856:cytoskeleton;GO:0005783:endoplasmic reticulum;GO:0005576:extracellular region;GO:0005794:Golgi apparatus;GO:0005887:…	GO:0003682:chromatin binding;GO:0050839:cell adhesion molecule binding;GO:0008201:heparin binding;GO:0046982:protein heterodimerization activity;GO:0042803:protein homodimerization activity;	K06671;K17985	;ko04110 Cell cycle;;ko04137 Mitophagy - animal;ko04140 Autophagy - animal;ko05010 Alzheimer disease;ko05014 Amyotrophic lateral sclerosis;ko05016 Huntington disease;ko05017 Spinocerebellar ataxia;ko05022 Pathways of neurodegeneration - multiple diseases;
ENSG00000101972	124021366	124021431	124003466	124003747	124022530	124022671	30,53	0,2	31,43	0,0	214	149	0.342099	1	1.0,0.949	1.0,1.0	-0.026	X	123960212	124422664	+	STAG2	stromal antigen 2 [Source:HGNC Symbol%3BAcc:HGNC:11355]	GO:0051301:cell division;GO:0051321:meiotic cell cycle;GO:0090307:mitotic spindle assembly;GO:0007062:sister chromatid cohesion;GO:0007157:heterophilic cell-cell adhesion via plasma membrane cell adhesion molecules;GO:0006955:immune response;GO:0008285:negative regulation of cell proliferation;GO:0007399:nervous system development;GO:0048666:neuron development;GO:0007218:neuropeptide signaling pa…	GO:0000785:chromatin;GO:0005694:chromosome;GO:0000775:chromosome, centromeric region;GO:0008278:cohesin complex;GO:0005829:cytosol;GO:0016020:membrane;GO:0097431:mitotic spindle pole;GO:0016363:nuclear matrix;GO:0005654:nucleoplasm;GO:0005634:nucleus;GO:0005737:cytoplasm;GO:0005856:cytoskeleton;GO:0005783:endoplasmic reticulum;GO:0005576:extracellular region;GO:0005794:Golgi apparatus;GO:0005887:…	GO:0003682:chromatin binding;GO:0050839:cell adhesion molecule binding;GO:0008201:heparin binding;GO:0046982:protein heterodimerization activity;GO:0042803:protein homodimerization activity;	K06671;K17985	;ko04110 Cell cycle;;ko04137 Mitophagy - animal;ko04140 Autophagy - animal;ko05010 Alzheimer disease;ko05014 Amyotrophic lateral sclerosis;ko05016 Huntington disease;ko05017 Spinocerebellar ataxia;ko05022 Pathways of neurodegeneration - multiple diseases;
ENSG00000101972	124026564	124026687	124025839	124025918	124030960	124031125	26,39	405455	42,35	444408	272	149	0.368385	1	0.034,0.045	0.049,0.045	-0.007	X	123960212	124422664	+	STAG2	stromal antigen 2 [Source:HGNC Symbol%3BAcc:HGNC:11355]	GO:0051301:cell division;GO:0051321:meiotic cell cycle;GO:0090307:mitotic spindle assembly;GO:0007062:sister chromatid cohesion;GO:0007157:heterophilic cell-cell adhesion via plasma membrane cell adhesion molecules;GO:0006955:immune response;GO:0008285:negative regulation of cell proliferation;GO:0007399:nervous system development;GO:0048666:neuron development;GO:0007218:neuropeptide signaling pa…	GO:0000785:chromatin;GO:0005694:chromosome;GO:0000775:chromosome, centromeric region;GO:0008278:cohesin complex;GO:0005829:cytosol;GO:0016020:membrane;GO:0097431:mitotic spindle pole;GO:0016363:nuclear matrix;GO:0005654:nucleoplasm;GO:0005634:nucleus;GO:0005737:cytoplasm;GO:0005856:cytoskeleton;GO:0005783:endoplasmic reticulum;GO:0005576:extracellular region;GO:0005794:Golgi apparatus;GO:0005887:…	GO:0003682:chromatin binding;GO:0050839:cell adhesion molecule binding;GO:0008201:heparin binding;GO:0046982:protein heterodimerization activity;GO:0042803:protein homodimerization activity;	K06671;K17985	;ko04110 Cell cycle;;ko04137 Mitophagy - animal;ko04140 Autophagy - animal;ko05010 Alzheimer disease;ko05014 Amyotrophic lateral sclerosis;ko05016 Huntington disease;ko05017 Spinocerebellar ataxia;ko05022 Pathways of neurodegeneration - multiple diseases;
ENSG00000101972	124037526	124037623	124030960	124031125	124042568	124042645	603601	0,3	592593	0,0	246	149	1	1	1.0,0.992	1.0,1.0	-0.004	X	123960212	124422664	+	STAG2	stromal antigen 2 [Source:HGNC Symbol%3BAcc:HGNC:11355]	GO:0051301:cell division;GO:0051321:meiotic cell cycle;GO:0090307:mitotic spindle assembly;GO:0007062:sister chromatid cohesion;GO:0007157:heterophilic cell-cell adhesion via plasma membrane cell adhesion molecules;GO:0006955:immune response;GO:0008285:negative regulation of cell proliferation;GO:0007399:nervous system development;GO:0048666:neuron development;GO:0007218:neuropeptide signaling pa…	GO:0000785:chromatin;GO:0005694:chromosome;GO:0000775:chromosome, centromeric region;GO:0008278:cohesin complex;GO:0005829:cytosol;GO:0016020:membrane;GO:0097431:mitotic spindle pole;GO:0016363:nuclear matrix;GO:0005654:nucleoplasm;GO:0005634:nucleus;GO:0005737:cytoplasm;GO:0005856:cytoskeleton;GO:0005783:endoplasmic reticulum;GO:0005576:extracellular region;GO:0005794:Golgi apparatus;GO:0005887:…	GO:0003682:chromatin binding;GO:0050839:cell adhesion molecule binding;GO:0008201:heparin binding;GO:0046982:protein heterodimerization activity;GO:0042803:protein homodimerization activity;	K06671;K17985	;ko04110 Cell cycle;;ko04137 Mitophagy - animal;ko04140 Autophagy - animal;ko05010 Alzheimer disease;ko05014 Amyotrophic lateral sclerosis;ko05016 Huntington disease;ko05017 Spinocerebellar ataxia;ko05022 Pathways of neurodegeneration - multiple diseases;
ENSG00000101972	124051314	124051394	124051120	124051219	124056127	124056235	506503	0,0	424482	1,0	229	149	1	1	1.0,1.0	0.996,1.0	0.002	X	123960212	124422664	+	STAG2	stromal antigen 2 [Source:HGNC Symbol%3BAcc:HGNC:11355]	GO:0051301:cell division;GO:0051321:meiotic cell cycle;GO:0090307:mitotic spindle assembly;GO:0007062:sister chromatid cohesion;GO:0007157:heterophilic cell-cell adhesion via plasma membrane cell adhesion molecules;GO:0006955:immune response;GO:0008285:negative regulation of cell proliferation;GO:0007399:nervous system development;GO:0048666:neuron development;GO:0007218:neuropeptide signaling pa…	GO:0000785:chromatin;GO:0005694:chromosome;GO:0000775:chromosome, centromeric region;GO:0008278:cohesin complex;GO:0005829:cytosol;GO:0016020:membrane;GO:0097431:mitotic spindle pole;GO:0016363:nuclear matrix;GO:0005654:nucleoplasm;GO:0005634:nucleus;GO:0005737:cytoplasm;GO:0005856:cytoskeleton;GO:0005783:endoplasmic reticulum;GO:0005576:extracellular region;GO:0005794:Golgi apparatus;GO:0005887:…	GO:0003682:chromatin binding;GO:0050839:cell adhesion molecule binding;GO:0008201:heparin binding;GO:0046982:protein heterodimerization activity;GO:0042803:protein homodimerization activity;	K06671;K17985	;ko04110 Cell cycle;;ko04137 Mitophagy - animal;ko04140 Autophagy - animal;ko05010 Alzheimer disease;ko05014 Amyotrophic lateral sclerosis;ko05016 Huntington disease;ko05017 Spinocerebellar ataxia;ko05022 Pathways of neurodegeneration - multiple diseases;
ENSG00000101972	124056127	124056235	124051314	124051394	124057865	124057977	619618	0,10	555578	4,4	257	149	0.756066	1	1.0,0.973	0.988,0.988	-0.002	X	123960212	124422664	+	STAG2	stromal antigen 2 [Source:HGNC Symbol%3BAcc:HGNC:11355]	GO:0051301:cell division;GO:0051321:meiotic cell cycle;GO:0090307:mitotic spindle assembly;GO:0007062:sister chromatid cohesion;GO:0007157:heterophilic cell-cell adhesion via plasma membrane cell adhesion molecules;GO:0006955:immune response;GO:0008285:negative regulation of cell proliferation;GO:0007399:nervous system development;GO:0048666:neuron development;GO:0007218:neuropeptide signaling pa…	GO:0000785:chromatin;GO:0005694:chromosome;GO:0000775:chromosome, centromeric region;GO:0008278:cohesin complex;GO:0005829:cytosol;GO:0016020:membrane;GO:0097431:mitotic spindle pole;GO:0016363:nuclear matrix;GO:0005654:nucleoplasm;GO:0005634:nucleus;GO:0005737:cytoplasm;GO:0005856:cytoskeleton;GO:0005783:endoplasmic reticulum;GO:0005576:extracellular region;GO:0005794:Golgi apparatus;GO:0005887:…	GO:0003682:chromatin binding;GO:0050839:cell adhesion molecule binding;GO:0008201:heparin binding;GO:0046982:protein heterodimerization activity;GO:0042803:protein homodimerization activity;	K06671;K17985	;ko04110 Cell cycle;;ko04137 Mitophagy - animal;ko04140 Autophagy - animal;ko05010 Alzheimer disease;ko05014 Amyotrophic lateral sclerosis;ko05016 Huntington disease;ko05017 Spinocerebellar ataxia;ko05022 Pathways of neurodegeneration - multiple diseases;
ENSG00000101972	124081379	124081528	124077956	124078058	124083420	124083549	12061077	1,0	891980	0,0	298	149	1	1	0.998,1.0	1.0,1.0	-0.001	X	123960212	124422664	+	STAG2	stromal antigen 2 [Source:HGNC Symbol%3BAcc:HGNC:11355]	GO:0051301:cell division;GO:0051321:meiotic cell cycle;GO:0090307:mitotic spindle assembly;GO:0007062:sister chromatid cohesion;GO:0007157:heterophilic cell-cell adhesion via plasma membrane cell adhesion molecules;GO:0006955:immune response;GO:0008285:negative regulation of cell proliferation;GO:0007399:nervous system development;GO:0048666:neuron development;GO:0007218:neuropeptide signaling pa…	GO:0000785:chromatin;GO:0005694:chromosome;GO:0000775:chromosome, centromeric region;GO:0008278:cohesin complex;GO:0005829:cytosol;GO:0016020:membrane;GO:0097431:mitotic spindle pole;GO:0016363:nuclear matrix;GO:0005654:nucleoplasm;GO:0005634:nucleus;GO:0005737:cytoplasm;GO:0005856:cytoskeleton;GO:0005783:endoplasmic reticulum;GO:0005576:extracellular region;GO:0005794:Golgi apparatus;GO:0005887:…	GO:0003682:chromatin binding;GO:0050839:cell adhesion molecule binding;GO:0008201:heparin binding;GO:0046982:protein heterodimerization activity;GO:0042803:protein homodimerization activity;	K06671;K17985	;ko04110 Cell cycle;;ko04137 Mitophagy - animal;ko04140 Autophagy - animal;ko05010 Alzheimer disease;ko05014 Amyotrophic lateral sclerosis;ko05016 Huntington disease;ko05017 Spinocerebellar ataxia;ko05022 Pathways of neurodegeneration - multiple diseases;
ENSG00000101972	124083420	124083549	124081379	124081528	124086546	124086770	1053929	1,1	867853	3,1	278	149	1	1	0.998,0.998	0.994,0.998	0.002	X	123960212	124422664	+	STAG2	stromal antigen 2 [Source:HGNC Symbol%3BAcc:HGNC:11355]	GO:0051301:cell division;GO:0051321:meiotic cell cycle;GO:0090307:mitotic spindle assembly;GO:0007062:sister chromatid cohesion;GO:0007157:heterophilic cell-cell adhesion via plasma membrane cell adhesion molecules;GO:0006955:immune response;GO:0008285:negative regulation of cell proliferation;GO:0007399:nervous system development;GO:0048666:neuron development;GO:0007218:neuropeptide signaling pa…	GO:0000785:chromatin;GO:0005694:chromosome;GO:0000775:chromosome, centromeric region;GO:0008278:cohesin complex;GO:0005829:cytosol;GO:0016020:membrane;GO:0097431:mitotic spindle pole;GO:0016363:nuclear matrix;GO:0005654:nucleoplasm;GO:0005634:nucleus;GO:0005737:cytoplasm;GO:0005856:cytoskeleton;GO:0005783:endoplasmic reticulum;GO:0005576:extracellular region;GO:0005794:Golgi apparatus;GO:0005887:…	GO:0003682:chromatin binding;GO:0050839:cell adhesion molecule binding;GO:0008201:heparin binding;GO:0046982:protein heterodimerization activity;GO:0042803:protein homodimerization activity;	K06671;K17985	;ko04110 Cell cycle;;ko04137 Mitophagy - animal;ko04140 Autophagy - animal;ko05010 Alzheimer disease;ko05014 Amyotrophic lateral sclerosis;ko05016 Huntington disease;ko05017 Spinocerebellar ataxia;ko05022 Pathways of neurodegeneration - multiple diseases;
ENSG00000101972	124090853	124090964	124090574	124090764	124094017	124094144	182196	516453	174168	450479	260	149	0.658321	1	0.168,0.199	0.181,0.167	0.01	X	123960212	124422664	+	STAG2	stromal antigen 2 [Source:HGNC Symbol%3BAcc:HGNC:11355]	GO:0051301:cell division;GO:0051321:meiotic cell cycle;GO:0090307:mitotic spindle assembly;GO:0007062:sister chromatid cohesion;GO:0007157:heterophilic cell-cell adhesion via plasma membrane cell adhesion molecules;GO:0006955:immune response;GO:0008285:negative regulation of cell proliferation;GO:0007399:nervous system development;GO:0048666:neuron development;GO:0007218:neuropeptide signaling pa…	GO:0000785:chromatin;GO:0005694:chromosome;GO:0000775:chromosome, centromeric region;GO:0008278:cohesin complex;GO:0005829:cytosol;GO:0016020:membrane;GO:0097431:mitotic spindle pole;GO:0016363:nuclear matrix;GO:0005654:nucleoplasm;GO:0005634:nucleus;GO:0005737:cytoplasm;GO:0005856:cytoskeleton;GO:0005783:endoplasmic reticulum;GO:0005576:extracellular region;GO:0005794:Golgi apparatus;GO:0005887:…	GO:0003682:chromatin binding;GO:0050839:cell adhesion molecule binding;GO:0008201:heparin binding;GO:0046982:protein heterodimerization activity;GO:0042803:protein homodimerization activity;	K06671;K17985	;ko04110 Cell cycle;;ko04137 Mitophagy - animal;ko04140 Autophagy - animal;ko05010 Alzheimer disease;ko05014 Amyotrophic lateral sclerosis;ko05016 Huntington disease;ko05017 Spinocerebellar ataxia;ko05022 Pathways of neurodegeneration - multiple diseases;
ENSG00000232119	120605406	120605559	120604100	120604247	120606078	120606136	800732	2,0	752796	1,0	302	149	1	1	0.995,1.0	0.997,1.0	-0.001	X	120594010	120621159	+	MCTS1	MCTS1 re-initiation and release factor [Source:HGNC Symbol%3BAcc:HGNC:23357]	GO:0007049:cell cycle;GO:0006974:cellular response to DNA damage stimulus;GO:0001731:formation of translation preinitiation complex;GO:0075522:IRES-dependent viral translational initiation;GO:0040008:regulation of growth;GO:0032790:ribosome disassembly;GO:0002188:translation reinitiation;	GO:0022627:cytosolic small ribosomal subunit;GO:0005886:plasma membrane;GO:0005737:cytoplasm;GO:0005829:cytosol;	GO:0003723:RNA binding;GO:0003743:translation initiation factor activity;	K07575	-
ENSG00000232119	120606078	120606176	120605403	120605559	120612182	120612312	353306	0,1	351336	0,0	247	149	1	1	1.0,0.995	1.0,1.0	-0.002	X	120594010	120621159	+	MCTS1	MCTS1 re-initiation and release factor [Source:HGNC Symbol%3BAcc:HGNC:23357]	GO:0007049:cell cycle;GO:0006974:cellular response to DNA damage stimulus;GO:0001731:formation of translation preinitiation complex;GO:0075522:IRES-dependent viral translational initiation;GO:0040008:regulation of growth;GO:0032790:ribosome disassembly;GO:0002188:translation reinitiation;	GO:0022627:cytosolic small ribosomal subunit;GO:0005886:plasma membrane;GO:0005737:cytoplasm;GO:0005829:cytosol;	GO:0003723:RNA binding;GO:0003743:translation initiation factor activity;	K07575	-
ENSG00000232119	120608224	120608463	120606078	120606176	120612182	120612387	301346	3,1	285352	0,0	388	149	0.606609	1	0.975,0.993	1.0,1.0	-0.016	X	120594010	120621159	+	MCTS1	MCTS1 re-initiation and release factor [Source:HGNC Symbol%3BAcc:HGNC:23357]	GO:0007049:cell cycle;GO:0006974:cellular response to DNA damage stimulus;GO:0001731:formation of translation preinitiation complex;GO:0075522:IRES-dependent viral translational initiation;GO:0040008:regulation of growth;GO:0032790:ribosome disassembly;GO:0002188:translation reinitiation;	GO:0022627:cytosolic small ribosomal subunit;GO:0005886:plasma membrane;GO:0005737:cytoplasm;GO:0005829:cytosol;	GO:0003723:RNA binding;GO:0003743:translation initiation factor activity;	K07575	-
ENSG00000232119	120611010	120611078	120608224	120608463	120612182	120612312	77,94	0,0	81,85	3,3	217	149	0.034051	0.389095	1.0,1.0	0.949,0.951	0.05	X	120594010	120621159	+	MCTS1	MCTS1 re-initiation and release factor [Source:HGNC Symbol%3BAcc:HGNC:23357]	GO:0007049:cell cycle;GO:0006974:cellular response to DNA damage stimulus;GO:0001731:formation of translation preinitiation complex;GO:0075522:IRES-dependent viral translational initiation;GO:0040008:regulation of growth;GO:0032790:ribosome disassembly;GO:0002188:translation reinitiation;	GO:0022627:cytosolic small ribosomal subunit;GO:0005886:plasma membrane;GO:0005737:cytoplasm;GO:0005829:cytosol;	GO:0003723:RNA binding;GO:0003743:translation initiation factor activity;	K07575	-
ENSG00000158290	120528759	120528821	120526409	120526856	120530101	120530254	0,0	180165	0,1	146192	211	149	1	1	0.0,0.0	0.0,0.004	-0.002	X	120505920	120604074	-	CUL4B	cullin 4B [Source:HGNC Symbol%3BAcc:HGNC:2555]	GO:0006974:cellular response to DNA damage stimulus;GO:0000082:G1/S transition of mitotic cell cycle;GO:0035518:histone H2A monoubiquitination;GO:0031175:neuron projection development;GO:0010498:proteasomal protein catabolic process;GO:0016567:protein ubiquitination;GO:0042254:ribosome biogenesis;GO:0031146:SCF-dependent proteasomal ubiquitin-dependent protein catabolic process;GO:0070914:UV-dama…	GO:0080008:Cul4-RING E3 ubiquitin ligase complex;GO:0031465:Cul4B-RING E3 ubiquitin ligase complex;GO:0031461:cullin-RING ubiquitin ligase complex;GO:0005829:cytosol;GO:0070062:extracellular exosome;GO:0005654:nucleoplasm;GO:0019005:SCF ubiquitin ligase complex;GO:0031464:Cul4A-RING E3 ubiquitin ligase complex;	GO:0031625:ubiquitin protein ligase binding;GO:0004842:ubiquitin-protein transferase activity;	K10609	;ko03420 Nucleotide excision repair;ko04120 Ubiquitin mediated proteolysis;ko05170 Human immunodeficiency virus 1 infection;
ENSG00000158290	120534480	120534586	120532335	120532594	120535829	120535943	293260	1,0	238245	0,0	255	149	1	1	0.994,1.0	1.0,1.0	-0.003	X	120505920	120604074	-	CUL4B	cullin 4B [Source:HGNC Symbol%3BAcc:HGNC:2555]	GO:0006974:cellular response to DNA damage stimulus;GO:0000082:G1/S transition of mitotic cell cycle;GO:0035518:histone H2A monoubiquitination;GO:0031175:neuron projection development;GO:0010498:proteasomal protein catabolic process;GO:0016567:protein ubiquitination;GO:0042254:ribosome biogenesis;GO:0031146:SCF-dependent proteasomal ubiquitin-dependent protein catabolic process;GO:0070914:UV-dama…	GO:0080008:Cul4-RING E3 ubiquitin ligase complex;GO:0031465:Cul4B-RING E3 ubiquitin ligase complex;GO:0031461:cullin-RING ubiquitin ligase complex;GO:0005829:cytosol;GO:0070062:extracellular exosome;GO:0005654:nucleoplasm;GO:0019005:SCF ubiquitin ligase complex;GO:0031464:Cul4A-RING E3 ubiquitin ligase complex;	GO:0031625:ubiquitin protein ligase binding;GO:0004842:ubiquitin-protein transferase activity;	K10609	;ko03420 Nucleotide excision repair;ko04120 Ubiquitin mediated proteolysis;ko05170 Human immunodeficiency virus 1 infection;
ENSG00000158290	120535829	120535943	120534480	120534586	120536926	120537034	318264	0,1	250232	0,0	263	149	1	1	1.0,0.993	1.0,1.0	-0.004	X	120505920	120604074	-	CUL4B	cullin 4B [Source:HGNC Symbol%3BAcc:HGNC:2555]	GO:0006974:cellular response to DNA damage stimulus;GO:0000082:G1/S transition of mitotic cell cycle;GO:0035518:histone H2A monoubiquitination;GO:0031175:neuron projection development;GO:0010498:proteasomal protein catabolic process;GO:0016567:protein ubiquitination;GO:0042254:ribosome biogenesis;GO:0031146:SCF-dependent proteasomal ubiquitin-dependent protein catabolic process;GO:0070914:UV-dama…	GO:0080008:Cul4-RING E3 ubiquitin ligase complex;GO:0031465:Cul4B-RING E3 ubiquitin ligase complex;GO:0031461:cullin-RING ubiquitin ligase complex;GO:0005829:cytosol;GO:0070062:extracellular exosome;GO:0005654:nucleoplasm;GO:0019005:SCF ubiquitin ligase complex;GO:0031464:Cul4A-RING E3 ubiquitin ligase complex;	GO:0031625:ubiquitin protein ligase binding;GO:0004842:ubiquitin-protein transferase activity;	K10609	;ko03420 Nucleotide excision repair;ko04120 Ubiquitin mediated proteolysis;ko05170 Human immunodeficiency virus 1 infection;
ENSG00000158290	120542965	120543033	120541601	120541720	120543726	120543809	229176	0,0	164198	0,1	217	149	1	1	1.0,1.0	1.0,0.993	0.004	X	120505920	120604074	-	CUL4B	cullin 4B [Source:HGNC Symbol%3BAcc:HGNC:2555]	GO:0006974:cellular response to DNA damage stimulus;GO:0000082:G1/S transition of mitotic cell cycle;GO:0035518:histone H2A monoubiquitination;GO:0031175:neuron projection development;GO:0010498:proteasomal protein catabolic process;GO:0016567:protein ubiquitination;GO:0042254:ribosome biogenesis;GO:0031146:SCF-dependent proteasomal ubiquitin-dependent protein catabolic process;GO:0070914:UV-dama…	GO:0080008:Cul4-RING E3 ubiquitin ligase complex;GO:0031465:Cul4B-RING E3 ubiquitin ligase complex;GO:0031461:cullin-RING ubiquitin ligase complex;GO:0005829:cytosol;GO:0070062:extracellular exosome;GO:0005654:nucleoplasm;GO:0019005:SCF ubiquitin ligase complex;GO:0031464:Cul4A-RING E3 ubiquitin ligase complex;	GO:0031625:ubiquitin protein ligase binding;GO:0004842:ubiquitin-protein transferase activity;	K10609	;ko03420 Nucleotide excision repair;ko04120 Ubiquitin mediated proteolysis;ko05170 Human immunodeficiency virus 1 infection;
ENSG00000158290	120544480	120544550	120544113	120544203	120545443	120545517	76,56	0,0	56,72	0,1	219	149	1	1	1.0,1.0	1.0,0.98	0.01	X	120505920	120604074	-	CUL4B	cullin 4B [Source:HGNC Symbol%3BAcc:HGNC:2555]	GO:0006974:cellular response to DNA damage stimulus;GO:0000082:G1/S transition of mitotic cell cycle;GO:0035518:histone H2A monoubiquitination;GO:0031175:neuron projection development;GO:0010498:proteasomal protein catabolic process;GO:0016567:protein ubiquitination;GO:0042254:ribosome biogenesis;GO:0031146:SCF-dependent proteasomal ubiquitin-dependent protein catabolic process;GO:0070914:UV-dama…	GO:0080008:Cul4-RING E3 ubiquitin ligase complex;GO:0031465:Cul4B-RING E3 ubiquitin ligase complex;GO:0031461:cullin-RING ubiquitin ligase complex;GO:0005829:cytosol;GO:0070062:extracellular exosome;GO:0005654:nucleoplasm;GO:0019005:SCF ubiquitin ligase complex;GO:0031464:Cul4A-RING E3 ubiquitin ligase complex;	GO:0031625:ubiquitin protein ligase binding;GO:0004842:ubiquitin-protein transferase activity;	K10609	;ko03420 Nucleotide excision repair;ko04120 Ubiquitin mediated proteolysis;ko05170 Human immunodeficiency virus 1 infection;
ENSG00000158290	120544480	120544643	120544113	120544203	120545443	120545517	276195	0,0	220227	0,1	312	149	1	1	1.0,1.0	1.0,0.991	0.004	X	120505920	120604074	-	CUL4B	cullin 4B [Source:HGNC Symbol%3BAcc:HGNC:2555]	GO:0006974:cellular response to DNA damage stimulus;GO:0000082:G1/S transition of mitotic cell cycle;GO:0035518:histone H2A monoubiquitination;GO:0031175:neuron projection development;GO:0010498:proteasomal protein catabolic process;GO:0016567:protein ubiquitination;GO:0042254:ribosome biogenesis;GO:0031146:SCF-dependent proteasomal ubiquitin-dependent protein catabolic process;GO:0070914:UV-dama…	GO:0080008:Cul4-RING E3 ubiquitin ligase complex;GO:0031465:Cul4B-RING E3 ubiquitin ligase complex;GO:0031461:cullin-RING ubiquitin ligase complex;GO:0005829:cytosol;GO:0070062:extracellular exosome;GO:0005654:nucleoplasm;GO:0019005:SCF ubiquitin ligase complex;GO:0031464:Cul4A-RING E3 ubiquitin ligase complex;	GO:0031625:ubiquitin protein ligase binding;GO:0004842:ubiquitin-protein transferase activity;	K10609	;ko03420 Nucleotide excision repair;ko04120 Ubiquitin mediated proteolysis;ko05170 Human immunodeficiency virus 1 infection;
ENSG00000158290	120554907	120554953	120547135	120547239	120557923	120558039	0,0	121105	1,0	81,92	195	149	1	1	0.0,0.0	0.009,0.0	-0.004	X	120505920	120604074	-	CUL4B	cullin 4B [Source:HGNC Symbol%3BAcc:HGNC:2555]	GO:0006974:cellular response to DNA damage stimulus;GO:0000082:G1/S transition of mitotic cell cycle;GO:0035518:histone H2A monoubiquitination;GO:0031175:neuron projection development;GO:0010498:proteasomal protein catabolic process;GO:0016567:protein ubiquitination;GO:0042254:ribosome biogenesis;GO:0031146:SCF-dependent proteasomal ubiquitin-dependent protein catabolic process;GO:0070914:UV-dama…	GO:0080008:Cul4-RING E3 ubiquitin ligase complex;GO:0031465:Cul4B-RING E3 ubiquitin ligase complex;GO:0031461:cullin-RING ubiquitin ligase complex;GO:0005829:cytosol;GO:0070062:extracellular exosome;GO:0005654:nucleoplasm;GO:0019005:SCF ubiquitin ligase complex;GO:0031464:Cul4A-RING E3 ubiquitin ligase complex;	GO:0031625:ubiquitin protein ligase binding;GO:0004842:ubiquitin-protein transferase activity;	K10609	;ko03420 Nucleotide excision repair;ko04120 Ubiquitin mediated proteolysis;ko05170 Human immunodeficiency virus 1 infection;
ENSG00000005893	120439075	120439293	120431247	120431462	120441729	120441894	354369	61,58	316335	73,49	367	149	0.517255	1	0.702,0.721	0.637,0.735	0.026	X	120426148	120469365	-	LAMP2	lysosomal associated membrane protein 2 [Source:HGNC Symbol%3BAcc:HGNC:6501]	GO:0097352:autophagosome maturation;GO:0009267:cellular response to starvation;GO:0061684:chaperone-mediated autophagy;GO:0072594:establishment of protein localization to organelle;GO:0031333:negative regulation of protein complex assembly;GO:0017038:protein import;GO:0050821:protein stabilization;GO:0006605:protein targeting;GO:0031647:regulation of protein stability;	GO:0044754:autolysosome;GO:0035577:azurophil granule membrane;GO:0070062:extracellular exosome;GO:0005615:extracellular space;GO:0097637:integral component of autophagosome membrane;GO:0005770:late endosome;GO:0031902:late endosome membrane;GO:0043202:lysosomal lumen;GO:0005765:lysosomal membrane;GO:0005764:lysosome;GO:0016020:membrane;GO:0045121:membrane raft;GO:0048471:perinuclear region of cyt…	GO:0019899:enzyme binding;	K06528	;ko04140 Autophagy - animal;ko04142 Lysosome;ko04145 Phagosome;ko05152 Tuberculosis;
ENSG00000125351	119837756	119838051	119834021	119835027	119838366	119838527	517413	0,0	299259	0,2	444	149	1	1	1.0,1.0	1.0,0.978	0.011	X	119834022	119852998	-	UPF3B	UPF3B regulator of nonsense mediated mRNA decay [Source:HGNC Symbol%3BAcc:HGNC:20439]	GO:0051028:mRNA transport;GO:0000184:nuclear-transcribed mRNA catabolic process, nonsense-mediated decay;GO:0045727:positive regulation of translation;	GO:0034451:centriolar satellite;GO:0005737:cytoplasm;GO:0005829:cytosol;GO:0035145:exon-exon junction complex;GO:0005730:nucleolus;GO:0005654:nucleoplasm;GO:0005634:nucleus;	GO:0003729:mRNA binding;GO:0003723:RNA binding;GO:0017056:structural constituent of nuclear pore;	K14328	;ko03013 RNA transport;ko03015 mRNA surveillance pathway;
ENSG00000125351	119840593	119840684	119838265	119838527	119841075	119841258	5,9	109122	3,4	89,94	240	149	0.243407	1	0.028,0.044	0.02,0.026	0.013	X	119834022	119852998	-	UPF3B	UPF3B regulator of nonsense mediated mRNA decay [Source:HGNC Symbol%3BAcc:HGNC:20439]	GO:0051028:mRNA transport;GO:0000184:nuclear-transcribed mRNA catabolic process, nonsense-mediated decay;GO:0045727:positive regulation of translation;	GO:0034451:centriolar satellite;GO:0005737:cytoplasm;GO:0005829:cytosol;GO:0035145:exon-exon junction complex;GO:0005730:nucleolus;GO:0005654:nucleoplasm;GO:0005634:nucleus;	GO:0003729:mRNA binding;GO:0003723:RNA binding;GO:0017056:structural constituent of nuclear pore;	K14328	;ko03013 RNA transport;ko03015 mRNA surveillance pathway;
ENSG00000125351	119840645	119840684	119838366	119838527	119841075	119841258	36,61	109122	25,40	89,94	188	149	0.439699	1	0.207,0.284	0.182,0.252	0.028	X	119834022	119852998	-	UPF3B	UPF3B regulator of nonsense mediated mRNA decay [Source:HGNC Symbol%3BAcc:HGNC:20439]	GO:0051028:mRNA transport;GO:0000184:nuclear-transcribed mRNA catabolic process, nonsense-mediated decay;GO:0045727:positive regulation of translation;	GO:0034451:centriolar satellite;GO:0005737:cytoplasm;GO:0005829:cytosol;GO:0035145:exon-exon junction complex;GO:0005730:nucleolus;GO:0005654:nucleoplasm;GO:0005634:nucleus;	GO:0003729:mRNA binding;GO:0003723:RNA binding;GO:0017056:structural constituent of nuclear pore;	K14328	;ko03013 RNA transport;ko03015 mRNA surveillance pathway;
ENSG00000125351	119843190	119843301	119841734	119841778	119845197	119845254	179219	1,0	138142	2,2	260	149	0.592545	1	0.99,1.0	0.975,0.976	0.019	X	119834022	119852998	-	UPF3B	UPF3B regulator of nonsense mediated mRNA decay [Source:HGNC Symbol%3BAcc:HGNC:20439]	GO:0051028:mRNA transport;GO:0000184:nuclear-transcribed mRNA catabolic process, nonsense-mediated decay;GO:0045727:positive regulation of translation;	GO:0034451:centriolar satellite;GO:0005737:cytoplasm;GO:0005829:cytosol;GO:0035145:exon-exon junction complex;GO:0005730:nucleolus;GO:0005654:nucleoplasm;GO:0005634:nucleus;	GO:0003729:mRNA binding;GO:0003723:RNA binding;GO:0017056:structural constituent of nuclear pore;	K14328	;ko03013 RNA transport;ko03015 mRNA surveillance pathway;
ENSG00000125351	119845197	119845296	119843190	119843301	119851494	119851601	174182	2,6	125106	0,1	248	149	0.0405998	0.430948	0.981,0.948	1.0,0.985	-0.028	X	119834022	119852998	-	UPF3B	UPF3B regulator of nonsense mediated mRNA decay [Source:HGNC Symbol%3BAcc:HGNC:20439]	GO:0051028:mRNA transport;GO:0000184:nuclear-transcribed mRNA catabolic process, nonsense-mediated decay;GO:0045727:positive regulation of translation;	GO:0034451:centriolar satellite;GO:0005737:cytoplasm;GO:0005829:cytosol;GO:0035145:exon-exon junction complex;GO:0005730:nucleolus;GO:0005654:nucleoplasm;GO:0005634:nucleus;	GO:0003729:mRNA binding;GO:0003723:RNA binding;GO:0017056:structural constituent of nuclear pore;	K14328	;ko03013 RNA transport;ko03015 mRNA surveillance pathway;
ENSG00000125354	119618712	119618786	119616711	119616742	119625334	119625379	67,56	31,27	46,42	34,38	223	149	0.0229231	0.30736	0.591,0.581	0.475,0.425	0.136	X	119615724	119693370	-	SEPTIN6	septin 6 [Source:HGNC Symbol%3BAcc:HGNC:15848]	GO:0030154:cell differentiation;GO:0034613:cellular protein localization;GO:0060271:cilium morphogenesis;GO:0061640:cytoskeleton-dependent cytokinesis;GO:0000281:mitotic cytokinesis;GO:0007283:spermatogenesis;	GO:0043679:axon terminus;GO:0032153:cell division site;GO:0032154:cleavage furrow;GO:0000776:kinetochore;GO:0015630:microtubule cytoskeleton;GO:0030496:midbody;GO:0032173:septin collar;GO:0031105:septin complex;GO:0005940:septin ring;GO:0097227:sperm annulus;GO:0005819:spindle;GO:0008021:synaptic vesicle;	GO:0005525:GTP binding;GO:0003924:GTPase activity;GO:0060090:binding, bridging;	K16939	;ko05100 Bacterial invasion of epithelial cells;ko05131 Shigellosis;
ENSG00000125354	119625334	119625379	119615723	119616742	119629317	119629508	407391	51,43	395455	84,64	194	149	0.020868	0.29145	0.86,0.875	0.783,0.845	0.053	X	119615724	119693370	-	SEPTIN6	septin 6 [Source:HGNC Symbol%3BAcc:HGNC:15848]	GO:0030154:cell differentiation;GO:0034613:cellular protein localization;GO:0060271:cilium morphogenesis;GO:0061640:cytoskeleton-dependent cytokinesis;GO:0000281:mitotic cytokinesis;GO:0007283:spermatogenesis;	GO:0043679:axon terminus;GO:0032153:cell division site;GO:0032154:cleavage furrow;GO:0000776:kinetochore;GO:0015630:microtubule cytoskeleton;GO:0030496:midbody;GO:0032173:septin collar;GO:0031105:septin complex;GO:0005940:septin ring;GO:0097227:sperm annulus;GO:0005819:spindle;GO:0008021:synaptic vesicle;	GO:0005525:GTP binding;GO:0003924:GTPase activity;GO:0060090:binding, bridging;	K16939	;ko05100 Bacterial invasion of epithelial cells;ko05131 Shigellosis;
ENSG00000125354	119625334	119625379	119616944	119620051	119629317	119629508	11341117	68,76	10551130	58,63	194	149	0.370431	1	0.928,0.919	0.933,0.932	-0.009	X	119615724	119693370	-	SEPTIN6	septin 6 [Source:HGNC Symbol%3BAcc:HGNC:15848]	GO:0030154:cell differentiation;GO:0034613:cellular protein localization;GO:0060271:cilium morphogenesis;GO:0061640:cytoskeleton-dependent cytokinesis;GO:0000281:mitotic cytokinesis;GO:0007283:spermatogenesis;	GO:0043679:axon terminus;GO:0032153:cell division site;GO:0032154:cleavage furrow;GO:0000776:kinetochore;GO:0015630:microtubule cytoskeleton;GO:0030496:midbody;GO:0032173:septin collar;GO:0031105:septin complex;GO:0005940:septin ring;GO:0097227:sperm annulus;GO:0005819:spindle;GO:0008021:synaptic vesicle;	GO:0005525:GTP binding;GO:0003924:GTPase activity;GO:0060090:binding, bridging;	K16939	;ko05100 Bacterial invasion of epithelial cells;ko05131 Shigellosis;
ENSG00000125354	119625334	119625379	119618712	119618786	119629317	119629508	460474	103,90	437505	122147	194	149	0.0250157	0.323673	0.774,0.802	0.733,0.725	0.059	X	119615724	119693370	-	SEPTIN6	septin 6 [Source:HGNC Symbol%3BAcc:HGNC:15848]	GO:0030154:cell differentiation;GO:0034613:cellular protein localization;GO:0060271:cilium morphogenesis;GO:0061640:cytoskeleton-dependent cytokinesis;GO:0000281:mitotic cytokinesis;GO:0007283:spermatogenesis;	GO:0043679:axon terminus;GO:0032153:cell division site;GO:0032154:cleavage furrow;GO:0000776:kinetochore;GO:0015630:microtubule cytoskeleton;GO:0030496:midbody;GO:0032173:septin collar;GO:0031105:septin complex;GO:0005940:septin ring;GO:0097227:sperm annulus;GO:0005819:spindle;GO:0008021:synaptic vesicle;	GO:0005525:GTP binding;GO:0003924:GTPase activity;GO:0060090:binding, bridging;	K16939	;ko05100 Bacterial invasion of epithelial cells;ko05131 Shigellosis;
ENSG00000125354	119625334	119625396	119619308	119620051	119629317	119629508	230199	68,76	166198	58,63	211	149	0.950976	1	0.705,0.649	0.669,0.689	-0.002	X	119615724	119693370	-	SEPTIN6	septin 6 [Source:HGNC Symbol%3BAcc:HGNC:15848]	GO:0030154:cell differentiation;GO:0034613:cellular protein localization;GO:0060271:cilium morphogenesis;GO:0061640:cytoskeleton-dependent cytokinesis;GO:0000281:mitotic cytokinesis;GO:0007283:spermatogenesis;	GO:0043679:axon terminus;GO:0032153:cell division site;GO:0032154:cleavage furrow;GO:0000776:kinetochore;GO:0015630:microtubule cytoskeleton;GO:0030496:midbody;GO:0032173:septin collar;GO:0031105:septin complex;GO:0005940:septin ring;GO:0097227:sperm annulus;GO:0005819:spindle;GO:0008021:synaptic vesicle;	GO:0005525:GTP binding;GO:0003924:GTPase activity;GO:0060090:binding, bridging;	K16939	;ko05100 Bacterial invasion of epithelial cells;ko05131 Shigellosis;
ENSG00000125354	119629317	119629508	119616944	119620051	119633359	119633424	18391655	1,0	16281820	0,0	340	149	1	1	0.999,1.0	1.0,1.0	0	X	119615724	119693370	-	SEPTIN6	septin 6 [Source:HGNC Symbol%3BAcc:HGNC:15848]	GO:0030154:cell differentiation;GO:0034613:cellular protein localization;GO:0060271:cilium morphogenesis;GO:0061640:cytoskeleton-dependent cytokinesis;GO:0000281:mitotic cytokinesis;GO:0007283:spermatogenesis;	GO:0043679:axon terminus;GO:0032153:cell division site;GO:0032154:cleavage furrow;GO:0000776:kinetochore;GO:0015630:microtubule cytoskeleton;GO:0030496:midbody;GO:0032173:septin collar;GO:0031105:septin complex;GO:0005940:septin ring;GO:0097227:sperm annulus;GO:0005819:spindle;GO:0008021:synaptic vesicle;	GO:0005525:GTP binding;GO:0003924:GTPase activity;GO:0060090:binding, bridging;	K16939	;ko05100 Bacterial invasion of epithelial cells;ko05131 Shigellosis;
ENSG00000125354	119629317	119629508	119617638	119618786	119633359	119633424	18741669	1,0	16921904	3,2	340	149	1	1	0.999,1.0	0.996,0.998	0.003	X	119615724	119693370	-	SEPTIN6	septin 6 [Source:HGNC Symbol%3BAcc:HGNC:15848]	GO:0030154:cell differentiation;GO:0034613:cellular protein localization;GO:0060271:cilium morphogenesis;GO:0061640:cytoskeleton-dependent cytokinesis;GO:0000281:mitotic cytokinesis;GO:0007283:spermatogenesis;	GO:0043679:axon terminus;GO:0032153:cell division site;GO:0032154:cleavage furrow;GO:0000776:kinetochore;GO:0015630:microtubule cytoskeleton;GO:0030496:midbody;GO:0032173:septin collar;GO:0031105:septin complex;GO:0005940:septin ring;GO:0097227:sperm annulus;GO:0005819:spindle;GO:0008021:synaptic vesicle;	GO:0005525:GTP binding;GO:0003924:GTPase activity;GO:0060090:binding, bridging;	K16939	;ko05100 Bacterial invasion of epithelial cells;ko05131 Shigellosis;
ENSG00000125354	119633359	119633492	119629317	119629508	119640691	119640788	12211119	1,2	11101247	2,2	282	149	1	1	0.998,0.997	0.997,0.997	0.001	X	119615724	119693370	-	SEPTIN6	septin 6 [Source:HGNC Symbol%3BAcc:HGNC:15848]	GO:0030154:cell differentiation;GO:0034613:cellular protein localization;GO:0060271:cilium morphogenesis;GO:0061640:cytoskeleton-dependent cytokinesis;GO:0000281:mitotic cytokinesis;GO:0007283:spermatogenesis;	GO:0043679:axon terminus;GO:0032153:cell division site;GO:0032154:cleavage furrow;GO:0000776:kinetochore;GO:0015630:microtubule cytoskeleton;GO:0030496:midbody;GO:0032173:septin collar;GO:0031105:septin complex;GO:0005940:septin ring;GO:0097227:sperm annulus;GO:0005819:spindle;GO:0008021:synaptic vesicle;	GO:0005525:GTP binding;GO:0003924:GTPase activity;GO:0060090:binding, bridging;	K16939	;ko05100 Bacterial invasion of epithelial cells;ko05131 Shigellosis;
ENSG00000125354	119637026	119637195	119633359	119633492	119640691	119640788	22551881	2,7	20592063	0,1	318	149	1	1	0.998,0.992	1.0,0.999	-0.005	X	119615724	119693370	-	SEPTIN6	septin 6 [Source:HGNC Symbol%3BAcc:HGNC:15848]	GO:0030154:cell differentiation;GO:0034613:cellular protein localization;GO:0060271:cilium morphogenesis;GO:0061640:cytoskeleton-dependent cytokinesis;GO:0000281:mitotic cytokinesis;GO:0007283:spermatogenesis;	GO:0043679:axon terminus;GO:0032153:cell division site;GO:0032154:cleavage furrow;GO:0000776:kinetochore;GO:0015630:microtubule cytoskeleton;GO:0030496:midbody;GO:0032173:septin collar;GO:0031105:septin complex;GO:0005940:septin ring;GO:0097227:sperm annulus;GO:0005819:spindle;GO:0008021:synaptic vesicle;	GO:0005525:GTP binding;GO:0003924:GTPase activity;GO:0060090:binding, bridging;	K16939	;ko05100 Bacterial invasion of epithelial cells;ko05131 Shigellosis;
ENSG00000125354	119663481	119663677	119652853	119653040	119675553	119675668	17081638	3,0	17101627	0,0	345	149	1	1	0.996,1.0	1.0,1.0	-0.002	X	119615724	119693370	-	SEPTIN6	septin 6 [Source:HGNC Symbol%3BAcc:HGNC:15848]	GO:0030154:cell differentiation;GO:0034613:cellular protein localization;GO:0060271:cilium morphogenesis;GO:0061640:cytoskeleton-dependent cytokinesis;GO:0000281:mitotic cytokinesis;GO:0007283:spermatogenesis;	GO:0043679:axon terminus;GO:0032153:cell division site;GO:0032154:cleavage furrow;GO:0000776:kinetochore;GO:0015630:microtubule cytoskeleton;GO:0030496:midbody;GO:0032173:septin collar;GO:0031105:septin complex;GO:0005940:septin ring;GO:0097227:sperm annulus;GO:0005819:spindle;GO:0008021:synaptic vesicle;	GO:0005525:GTP binding;GO:0003924:GTPase activity;GO:0060090:binding, bridging;	K16939	;ko05100 Bacterial invasion of epithelial cells;ko05131 Shigellosis;
ENSG00000018610	119541327	119541420	119538148	119539789	119542504	119542594	289279	0,0	282278	0,2	242	149	1	1	1.0,1.0	1.0,0.988	0.006	X	119538149	119565409	-	STEEP1	STING1 ER exit protein 1 [Source:HGNC Symbol%3BAcc:HGNC:26239]	GO:0090158:endoplasmic reticulum membrane organization;GO:0006888:ER to Golgi vesicle-mediated transport;	GO:0044297:cell body;GO:0005737:cytoplasm;GO:0005634:nucleus;	-	K02927	;ko03010 Ribosome;ko04120 Ubiquitin mediated proteolysis;ko04137 Mitophagy - animal;ko05012 Parkinson disease;ko05022 Pathways of neurodegeneration - multiple diseases;ko05131 Shigellosis;ko05167 Kaposi sarcoma-associated herpesvirus infection;ko05171 Coronavirus disease - COVID-19;
ENSG00000018610	119544352	119544491	119542504	119542594	119545462	119545504	243267	2,0	276263	0,0	288	149	1	1	0.984,1.0	1.0,1.0	-0.008	X	119538149	119565409	-	STEEP1	STING1 ER exit protein 1 [Source:HGNC Symbol%3BAcc:HGNC:26239]	GO:0090158:endoplasmic reticulum membrane organization;GO:0006888:ER to Golgi vesicle-mediated transport;	GO:0044297:cell body;GO:0005737:cytoplasm;GO:0005634:nucleus;	-	K02927	;ko03010 Ribosome;ko04120 Ubiquitin mediated proteolysis;ko04137 Mitophagy - animal;ko05012 Parkinson disease;ko05022 Pathways of neurodegeneration - multiple diseases;ko05131 Shigellosis;ko05167 Kaposi sarcoma-associated herpesvirus infection;ko05171 Coronavirus disease - COVID-19;
ENSG00000018610	119544352	119544491	119542504	119542594	119560267	119560385	151144	0,2	129136	0,0	288	149	1	1	1.0,0.974	1.0,1.0	-0.013	X	119538149	119565409	-	STEEP1	STING1 ER exit protein 1 [Source:HGNC Symbol%3BAcc:HGNC:26239]	GO:0090158:endoplasmic reticulum membrane organization;GO:0006888:ER to Golgi vesicle-mediated transport;	GO:0044297:cell body;GO:0005737:cytoplasm;GO:0005634:nucleus;	-	K02927	;ko03010 Ribosome;ko04120 Ubiquitin mediated proteolysis;ko04137 Mitophagy - animal;ko05012 Parkinson disease;ko05022 Pathways of neurodegeneration - multiple diseases;ko05131 Shigellosis;ko05167 Kaposi sarcoma-associated herpesvirus infection;ko05171 Coronavirus disease - COVID-19;
ENSG00000018610	119545462	119545504	119542504	119542594	119560267	119560385	41,22	0,2	35,30	0,0	191	149	0.873303	1	1.0,0.896	1.0,1.0	-0.052	X	119538149	119565409	-	STEEP1	STING1 ER exit protein 1 [Source:HGNC Symbol%3BAcc:HGNC:26239]	GO:0090158:endoplasmic reticulum membrane organization;GO:0006888:ER to Golgi vesicle-mediated transport;	GO:0044297:cell body;GO:0005737:cytoplasm;GO:0005634:nucleus;	-	K02927	;ko03010 Ribosome;ko04120 Ubiquitin mediated proteolysis;ko04137 Mitophagy - animal;ko05012 Parkinson disease;ko05022 Pathways of neurodegeneration - multiple diseases;ko05131 Shigellosis;ko05167 Kaposi sarcoma-associated herpesvirus infection;ko05171 Coronavirus disease - COVID-19;
ENSG00000018610	119545462	119545504	119544352	119544491	119560267	119560385	131145	0,0	182158	0,1	191	149	1	1	1.0,1.0	1.0,0.992	0.004	X	119538149	119565409	-	STEEP1	STING1 ER exit protein 1 [Source:HGNC Symbol%3BAcc:HGNC:26239]	GO:0090158:endoplasmic reticulum membrane organization;GO:0006888:ER to Golgi vesicle-mediated transport;	GO:0044297:cell body;GO:0005737:cytoplasm;GO:0005634:nucleus;	-	K02927	;ko03010 Ribosome;ko04120 Ubiquitin mediated proteolysis;ko04137 Mitophagy - animal;ko05012 Parkinson disease;ko05022 Pathways of neurodegeneration - multiple diseases;ko05131 Shigellosis;ko05167 Kaposi sarcoma-associated herpesvirus infection;ko05171 Coronavirus disease - COVID-19;
ENSG00000077721	119581506	119581596	119575374	119575400	119582587	119582647	484452	16,27	350387	20,14	239	149	0.947601	1	0.95,0.913	0.916,0.945	0.001	X	119474802	119591083	+	UBE2A	ubiquitin conjugating enzyme E2 A [Source:HGNC Symbol%3BAcc:HGNC:12472]	GO:0001835:blastocyst hatching;GO:0006281:DNA repair;GO:0033522:histone H2A ubiquitination;GO:0016574:histone ubiquitination;GO:0060135:maternal process involved in female pregnancy;GO:0008284:positive regulation of cell proliferation;GO:0006301:postreplication repair;GO:0043161:proteasome-mediated ubiquitin-dependent protein catabolic process;GO:0051865:protein autoubiquitination;GO:0070979:prot…	GO:0000785:chromatin;GO:0005829:cytosol;GO:0033503:HULC complex;GO:0005654:nucleoplasm;GO:0001741:XY body;GO:0005730:nucleolus;GO:0005634:nucleus;	GO:0005524:ATP binding;GO:0043130:ubiquitin binding;GO:0061631:ubiquitin conjugating enzyme activity;GO:0031625:ubiquitin protein ligase binding;GO:0004842:ubiquitin-protein transferase activity;GO:0001228:RNA polymerase II transcription regulatory region sequence-specific DNA binding transcription factor activity involved in positive regulation of transcription;GO:0003723:RNA binding;GO:0000978:…	K10573	;ko04120 Ubiquitin mediated proteolysis;
ENSG00000147251	118590209	118590302	118588412	118588478	118593213	118593337	87,67	1,0	41,49	0,0	242	149	1	1	0.982,1.0	1.0,1.0	-0.009	X	118495815	118686163	+	DOCK11	dedicator of cytokinesis 11 [Source:HGNC Symbol%3BAcc:HGNC:23483]	GO:0001782:B cell homeostasis;GO:0002315:marginal zone B cell differentiation;GO:0051491:positive regulation of filopodium assembly;GO:0043547:positive regulation of GTPase activity;GO:0007264:small GTPase mediated signal transduction;	GO:0005829:cytosol;	GO:0005085:guanyl-nucleotide exchange factor activity;GO:0031267:small GTPase binding;	-	-
ENSG00000147251	118616201	118616240	118615599	118615711	118618549	118618728	27,17	18,20	17,13	24,19	188	149	0.157003	0.94166	0.543,0.403	0.36,0.352	0.117	X	118495815	118686163	+	DOCK11	dedicator of cytokinesis 11 [Source:HGNC Symbol%3BAcc:HGNC:23483]	GO:0001782:B cell homeostasis;GO:0002315:marginal zone B cell differentiation;GO:0051491:positive regulation of filopodium assembly;GO:0043547:positive regulation of GTPase activity;GO:0007264:small GTPase mediated signal transduction;	GO:0005829:cytosol;	GO:0005085:guanyl-nucleotide exchange factor activity;GO:0031267:small GTPase binding;	-	-
ENSG00000147251	118624538	118624655	118618549	118618728	118627503	118627579	74,86	2,0	38,53	0,0	266	149	0.617342	1	0.954,1.0	1.0,1.0	-0.023	X	118495815	118686163	+	DOCK11	dedicator of cytokinesis 11 [Source:HGNC Symbol%3BAcc:HGNC:23483]	GO:0001782:B cell homeostasis;GO:0002315:marginal zone B cell differentiation;GO:0051491:positive regulation of filopodium assembly;GO:0043547:positive regulation of GTPase activity;GO:0007264:small GTPase mediated signal transduction;	GO:0005829:cytosol;	GO:0005085:guanyl-nucleotide exchange factor activity;GO:0031267:small GTPase binding;	-	-
ENSG00000147251	118685519	118685537	118683102	118683217	118685687	118686147	0,1	44,43	0,0	44,25	167	149	1	1	0.0,0.02	0.0,0.0	0.01	X	118495815	118686163	+	DOCK11	dedicator of cytokinesis 11 [Source:HGNC Symbol%3BAcc:HGNC:23483]	GO:0001782:B cell homeostasis;GO:0002315:marginal zone B cell differentiation;GO:0051491:positive regulation of filopodium assembly;GO:0043547:positive regulation of GTPase activity;GO:0007264:small GTPase mediated signal transduction;	GO:0005829:cytosol;	GO:0005085:guanyl-nucleotide exchange factor activity;GO:0031267:small GTPase binding;	-	-
ENSG00000131725	118378418	118378452	118346072	118346580	118387339	118387414	22,19	0,0	19,41	3,5	183	149	0.000446927	0.0287116	1.0,1.0	0.838,0.87	0.146	X	118346073	118449961	+	WDR44	WD repeat domain 44 [Source:HGNC Symbol%3BAcc:HGNC:30512]	-	GO:0005829:cytosol;GO:0010008:endosome membrane;GO:0005794:Golgi apparatus;GO:0048471:perinuclear region of cytoplasm;	-	-	-
ENSG00000131725	118387339	118387414	118378418	118378452	118392631	118393215	37,36	2,0	39,62	0,0	224	149	0.417308	1	0.925,1.0	1.0,1.0	-0.037	X	118346073	118449961	+	WDR44	WD repeat domain 44 [Source:HGNC Symbol%3BAcc:HGNC:30512]	-	GO:0005829:cytosol;GO:0010008:endosome membrane;GO:0005794:Golgi apparatus;GO:0048471:perinuclear region of cytoplasm;	-	-	-
ENSG00000131725	118436701	118436824	118432780	118432894	118442243	118442345	55,34	0,0	35,43	1,0	272	149	1	1	1.0,1.0	0.95,1.0	0.025	X	118346073	118449961	+	WDR44	WD repeat domain 44 [Source:HGNC Symbol%3BAcc:HGNC:30512]	-	GO:0005829:cytosol;GO:0010008:endosome membrane;GO:0005794:Golgi apparatus;GO:0048471:perinuclear region of cytoplasm;	-	-	-
ENSG00000131725	118441367	118441559	118436701	118436824	118442243	118442345	118106	0,0	117131	2,2	341	149	0.615134	1	1.0,1.0	0.962,0.966	0.036	X	118346073	118449961	+	WDR44	WD repeat domain 44 [Source:HGNC Symbol%3BAcc:HGNC:30512]	-	GO:0005829:cytosol;GO:0010008:endosome membrane;GO:0005794:Golgi apparatus;GO:0048471:perinuclear region of cytoplasm;	-	-	-
ENSG00000131725	118444359	118444494	118443559	118443687	118448892	118449937	98105	0,0	79105	0,1	284	149	1	1	1.0,1.0	1.0,0.982	0.009	X	118346073	118449961	+	WDR44	WD repeat domain 44 [Source:HGNC Symbol%3BAcc:HGNC:30512]	-	GO:0005829:cytosol;GO:0010008:endosome membrane;GO:0005794:Golgi apparatus;GO:0048471:perinuclear region of cytoplasm;	-	-	-
ENSG00000126016	112822254	112823188	112815357	112815877	112832293	112832370	60,26	3,4	48,35	0,1	1083	149	0.000553742	0.0328343	0.733,0.472	1.0,0.828	-0.311	X	112774503	112840831	-	AMOT	angiomotin [Source:HGNC Symbol%3BAcc:HGNC:17810]	GO:0030036:actin cytoskeleton organization;GO:0001525:angiogenesis;GO:0043534:blood vessel endothelial cell migration;GO:0042074:cell migration involved in gastrulation;GO:0007043:cell-cell junction assembly;GO:0034613:cellular protein localization;GO:0006935:chemotaxis;GO:0003365:establishment of cell polarity involved in ameboidal cell migration;GO:0001702:gastrulation with mouth forming second…	GO:0005884:actin filament;GO:0005923:bicellular tight junction;GO:0030054:cell junction;GO:0009986:cell surface;GO:0005737:cytoplasm;GO:0031410:cytoplasmic vesicle;GO:0005829:cytosol;GO:0030139:endocytic vesicle;GO:0009897:external side of plasma membrane;GO:0016021:integral component of membrane;GO:0030027:lamellipodium;GO:0005654:nucleoplasm;GO:0005886:plasma membrane;GO:0001726:ruffle;GO:00017…	GO:0043532:angiostatin binding;GO:0038023:signaling receptor activity;	K16819	;ko04390 Hippo signaling pathway;ko04530 Tight junction;
ENSG00000126016	112825071	112825220	112822254	112823188	112832293	112832370	16,2	0,0	7,12	1,0	298	149	1	1	1.0,1.0	0.778,1.0	0.111	X	112774503	112840831	-	AMOT	angiomotin [Source:HGNC Symbol%3BAcc:HGNC:17810]	GO:0030036:actin cytoskeleton organization;GO:0001525:angiogenesis;GO:0043534:blood vessel endothelial cell migration;GO:0042074:cell migration involved in gastrulation;GO:0007043:cell-cell junction assembly;GO:0034613:cellular protein localization;GO:0006935:chemotaxis;GO:0003365:establishment of cell polarity involved in ameboidal cell migration;GO:0001702:gastrulation with mouth forming second…	GO:0005884:actin filament;GO:0005923:bicellular tight junction;GO:0030054:cell junction;GO:0009986:cell surface;GO:0005737:cytoplasm;GO:0031410:cytoplasmic vesicle;GO:0005829:cytosol;GO:0030139:endocytic vesicle;GO:0009897:external side of plasma membrane;GO:0016021:integral component of membrane;GO:0030027:lamellipodium;GO:0005654:nucleoplasm;GO:0005886:plasma membrane;GO:0001726:ruffle;GO:00017…	GO:0043532:angiostatin binding;GO:0038023:signaling receptor activity;	K16819	;ko04390 Hippo signaling pathway;ko04530 Tight junction;
ENSG00000101935	110200769	110200843	110194185	110198634	110200953	110201050	2,0	31,49	0,0	19,38	223	149	1	1	0.041,0.0	0.0,0.0	0.021	X	110194186	110440318	-	AMMECR1	AMMECR nuclear protein 1 [Source:HGNC Symbol%3BAcc:HGNC:467]	-	GO:0005634:nucleus;GO:0005739:mitochondrion;GO:0005654:nucleoplasm;	-	K09654	;ko00515 Mannose type O-glycan biosynthesis;ko01100 Metabolic pathways;
ENSG00000101935	110264488	110264599	110216517	110216632	110317598	110317771	28,27	1,5	34,25	0,1	260	149	0.00376804	0.105678	0.941,0.756	1.0,0.935	-0.119	X	110194186	110440318	-	AMMECR1	AMMECR nuclear protein 1 [Source:HGNC Symbol%3BAcc:HGNC:467]	-	GO:0005634:nucleus;GO:0005739:mitochondrion;GO:0005654:nucleoplasm;	-	K09654	;ko00515 Mannose type O-glycan biosynthesis;ko01100 Metabolic pathways;
ENSG00000101843	108088751	108088850	108087952	108088099	108091406	108091538	291246	4,5	269274	2,8	248	149	0.923022	1	0.978,0.967	0.988,0.954	0.001	X	108084207	108091549	-	PSMD10	proteasome 26S subunit%2C non-ATPase 10 [Source:HGNC Symbol%3BAcc:HGNC:9555]	GO:0006915:apoptotic process;GO:0007253:cytoplasmic sequestering of NF-kappaB;GO:0043066:negative regulation of apoptotic process;GO:0043518:negative regulation of DNA damage response, signal transduction by p53 class mediator;GO:0043409:negative regulation of MAPK cascade;GO:0032088:negative regulation of NF-kappaB transcription factor activity;GO:0090201:negative regulation of release of cytoch…	GO:0005737:cytoplasm;GO:0005829:cytosol;GO:0045111:intermediate filament cytoskeleton;GO:0005654:nucleoplasm;GO:0005634:nucleus;GO:0000502:proteasome complex;	GO:0008134:transcription factor binding;	K06694	-
ENSG00000198088	107150855	107150967	107147742	107147809	107153171	107153306	13,5	23,5	10,15	10,18	261	149	0.426886	1	0.244,0.363	0.363,0.322	-0.039	X	107123427	107206433	-	NUP62CL	nucleoporin 62 C-terminal like [Source:HGNC Symbol%3BAcc:HGNC:25960]	GO:0006606:protein import into nucleus;GO:0006405:RNA export from nucleus;GO:0007569:cell aging;GO:0008219:cell death;GO:0007166:cell surface receptor signaling pathway;GO:0098534:centriole assembly;GO:0007098:centrosome cycle;GO:0007100:mitotic centrosome separation;GO:0007080:mitotic metaphase plate congression;GO:0051028:mRNA transport;GO:0043066:negative regulation of apoptotic process;GO:000…	GO:0044613:nuclear pore central transport channel;GO:0005642:annulate lamellae;GO:0005813:centrosome;GO:0005737:cytoplasm;GO:0090543:Flemming body;GO:0072686:mitotic spindle;GO:0005635:nuclear envelope;GO:0031965:nuclear membrane;GO:0005643:nuclear pore;GO:0005654:nucleoplasm;GO:0000922:spindle pole;	GO:0005543:phospholipid binding;GO:0017056:structural constituent of nuclear pore;GO:0003682:chromatin binding;GO:0030544:Hsp70 protein binding;GO:0051879:Hsp90 protein binding;GO:0019894:kinesin binding;GO:0044877:macromolecular complex binding;GO:0051425:PTB domain binding;GO:0042169:SH2 domain binding;GO:0030159:receptor signaling complex scaffold activity;GO:0043130:ubiquitin binding;	K14306	;ko03013 RNA transport;ko05014 Amyotrophic lateral sclerosis;
ENSG00000198088	107154095	107154246	107153453	107153503	107167648	107167784	35,11	8,2	19,23	3,1	300	149	0.0999843	0.727995	0.685,0.732	0.759,0.92	-0.131	X	107123427	107206433	-	NUP62CL	nucleoporin 62 C-terminal like [Source:HGNC Symbol%3BAcc:HGNC:25960]	GO:0006606:protein import into nucleus;GO:0006405:RNA export from nucleus;GO:0007569:cell aging;GO:0008219:cell death;GO:0007166:cell surface receptor signaling pathway;GO:0098534:centriole assembly;GO:0007098:centrosome cycle;GO:0007100:mitotic centrosome separation;GO:0007080:mitotic metaphase plate congression;GO:0051028:mRNA transport;GO:0043066:negative regulation of apoptotic process;GO:000…	GO:0044613:nuclear pore central transport channel;GO:0005642:annulate lamellae;GO:0005813:centrosome;GO:0005737:cytoplasm;GO:0090543:Flemming body;GO:0072686:mitotic spindle;GO:0005635:nuclear envelope;GO:0031965:nuclear membrane;GO:0005643:nuclear pore;GO:0005654:nucleoplasm;GO:0000922:spindle pole;	GO:0005543:phospholipid binding;GO:0017056:structural constituent of nuclear pore;GO:0003682:chromatin binding;GO:0030544:Hsp70 protein binding;GO:0051879:Hsp90 protein binding;GO:0019894:kinesin binding;GO:0044877:macromolecular complex binding;GO:0051425:PTB domain binding;GO:0042169:SH2 domain binding;GO:0030159:receptor signaling complex scaffold activity;GO:0043130:ubiquitin binding;	K14306	;ko03013 RNA transport;ko05014 Amyotrophic lateral sclerosis;
ENSG00000198088	107193028	107193072	107175088	107175193	107206272	107206433	1,0	11,6	0,1	7,5	193	149	1	1	0.066,0.0	0.0,0.134	-0.034	X	107123427	107206433	-	NUP62CL	nucleoporin 62 C-terminal like [Source:HGNC Symbol%3BAcc:HGNC:25960]	GO:0006606:protein import into nucleus;GO:0006405:RNA export from nucleus;GO:0007569:cell aging;GO:0008219:cell death;GO:0007166:cell surface receptor signaling pathway;GO:0098534:centriole assembly;GO:0007098:centrosome cycle;GO:0007100:mitotic centrosome separation;GO:0007080:mitotic metaphase plate congression;GO:0051028:mRNA transport;GO:0043066:negative regulation of apoptotic process;GO:000…	GO:0044613:nuclear pore central transport channel;GO:0005642:annulate lamellae;GO:0005813:centrosome;GO:0005737:cytoplasm;GO:0090543:Flemming body;GO:0072686:mitotic spindle;GO:0005635:nuclear envelope;GO:0031965:nuclear membrane;GO:0005643:nuclear pore;GO:0005654:nucleoplasm;GO:0000922:spindle pole;	GO:0005543:phospholipid binding;GO:0017056:structural constituent of nuclear pore;GO:0003682:chromatin binding;GO:0030544:Hsp70 protein binding;GO:0051879:Hsp90 protein binding;GO:0019894:kinesin binding;GO:0044877:macromolecular complex binding;GO:0051425:PTB domain binding;GO:0042169:SH2 domain binding;GO:0030159:receptor signaling complex scaffold activity;GO:0043130:ubiquitin binding;	K14306	;ko03013 RNA transport;ko05014 Amyotrophic lateral sclerosis;
ENSG00000089682	107088435	107088839	107069254	107069402	107113396	107113468	76,77	1,8	120,96	0,2	553	149	0.00238218	0.0798411	0.953,0.722	1.0,0.928	-0.127	X	107061885	107118823	-	RBM41	RNA binding motif protein 41 [Source:HGNC Symbol%3BAcc:HGNC:25617]	GO:0000398:mRNA splicing, via spliceosome;	GO:0005689:U12-type spliceosomal complex;	GO:0097157:pre-mRNA intronic binding;GO:0030626:U12 snRNA binding;	K12581;K17985	;ko03018 RNA degradation;;ko04137 Mitophagy - animal;ko04140 Autophagy - animal;ko05010 Alzheimer disease;ko05014 Amyotrophic lateral sclerosis;ko05016 Huntington disease;ko05017 Spinocerebellar ataxia;ko05022 Pathways of neurodegeneration - multiple diseases;
ENSG00000089682	107088435	107088839	107069254	107069402	107115351	107115556	95,79	0,1	132105	2,2	553	149	1	1	1.0,0.955	0.947,0.934	0.037	X	107061885	107118823	-	RBM41	RNA binding motif protein 41 [Source:HGNC Symbol%3BAcc:HGNC:25617]	GO:0000398:mRNA splicing, via spliceosome;	GO:0005689:U12-type spliceosomal complex;	GO:0097157:pre-mRNA intronic binding;GO:0030626:U12 snRNA binding;	K12581;K17985	;ko03018 RNA degradation;;ko04137 Mitophagy - animal;ko04140 Autophagy - animal;ko05010 Alzheimer disease;ko05014 Amyotrophic lateral sclerosis;ko05016 Huntington disease;ko05017 Spinocerebellar ataxia;ko05022 Pathways of neurodegeneration - multiple diseases;
ENSG00000089682	107088734	107088839	107069309	107069402	107113396	107113468	9,9	1,8	16,22	0,2	254	149	0.00295793	0.0912735	0.841,0.398	1.0,0.866	-0.314	X	107061885	107118823	-	RBM41	RNA binding motif protein 41 [Source:HGNC Symbol%3BAcc:HGNC:25617]	GO:0000398:mRNA splicing, via spliceosome;	GO:0005689:U12-type spliceosomal complex;	GO:0097157:pre-mRNA intronic binding;GO:0030626:U12 snRNA binding;	K12581;K17985	;ko03018 RNA degradation;;ko04137 Mitophagy - animal;ko04140 Autophagy - animal;ko05010 Alzheimer disease;ko05014 Amyotrophic lateral sclerosis;ko05016 Huntington disease;ko05017 Spinocerebellar ataxia;ko05022 Pathways of neurodegeneration - multiple diseases;
ENSG00000089682	107088734	107088839	107069309	107069402	107115351	107115454	26,8	0,1	22,29	2,2	254	149	0.0456531	0.462104	1.0,0.824	0.866,0.895	0.031	X	107061885	107118823	-	RBM41	RNA binding motif protein 41 [Source:HGNC Symbol%3BAcc:HGNC:25617]	GO:0000398:mRNA splicing, via spliceosome;	GO:0005689:U12-type spliceosomal complex;	GO:0097157:pre-mRNA intronic binding;GO:0030626:U12 snRNA binding;	K12581;K17985	;ko03018 RNA degradation;;ko04137 Mitophagy - animal;ko04140 Autophagy - animal;ko05010 Alzheimer disease;ko05014 Amyotrophic lateral sclerosis;ko05016 Huntington disease;ko05017 Spinocerebellar ataxia;ko05022 Pathways of neurodegeneration - multiple diseases;
ENSG00000089682	107113396	107113468	107069309	107069402	107115351	107115556	11,16	0,1	11,13	2,2	221	149	1	1	1.0,0.915	0.788,0.814	0.157	X	107061885	107118823	-	RBM41	RNA binding motif protein 41 [Source:HGNC Symbol%3BAcc:HGNC:25617]	GO:0000398:mRNA splicing, via spliceosome;	GO:0005689:U12-type spliceosomal complex;	GO:0097157:pre-mRNA intronic binding;GO:0030626:U12 snRNA binding;	K12581;K17985	;ko03018 RNA degradation;;ko04137 Mitophagy - animal;ko04140 Autophagy - animal;ko05010 Alzheimer disease;ko05014 Amyotrophic lateral sclerosis;ko05016 Huntington disease;ko05017 Spinocerebellar ataxia;ko05022 Pathways of neurodegeneration - multiple diseases;
ENSG00000089682	107113396	107113468	107088435	107088839	107115351	107115556	20,18	29,12	29,37	29,35	221	149	0.822229	1	0.317,0.503	0.403,0.416	0.001	X	107061885	107118823	-	RBM41	RNA binding motif protein 41 [Source:HGNC Symbol%3BAcc:HGNC:25617]	GO:0000398:mRNA splicing, via spliceosome;	GO:0005689:U12-type spliceosomal complex;	GO:0097157:pre-mRNA intronic binding;GO:0030626:U12 snRNA binding;	K12581;K17985	;ko03018 RNA degradation;;ko04137 Mitophagy - animal;ko04140 Autophagy - animal;ko05010 Alzheimer disease;ko05014 Amyotrophic lateral sclerosis;ko05016 Huntington disease;ko05017 Spinocerebellar ataxia;ko05022 Pathways of neurodegeneration - multiple diseases;
ENSG00000089682	107116150	107116244	107115861	107116054	107116649	107116768	7,2	47,28	5,3	55,46	243	149	0.448598	1	0.084,0.042	0.053,0.038	0.018	X	107061885	107118823	-	RBM41	RNA binding motif protein 41 [Source:HGNC Symbol%3BAcc:HGNC:25617]	GO:0000398:mRNA splicing, via spliceosome;	GO:0005689:U12-type spliceosomal complex;	GO:0097157:pre-mRNA intronic binding;GO:0030626:U12 snRNA binding;	K12581;K17985	;ko03018 RNA degradation;;ko04137 Mitophagy - animal;ko04140 Autophagy - animal;ko05010 Alzheimer disease;ko05014 Amyotrophic lateral sclerosis;ko05016 Huntington disease;ko05017 Spinocerebellar ataxia;ko05022 Pathways of neurodegeneration - multiple diseases;
ENSG00000123575	104186065	104186215	104175622	104175842	104186459	104186621	148116	2,0	145178	2,0	299	149	1	1	0.974,1.0	0.973,1.0	0.001	X	104166453	104195902	+	FAM199X	family with sequence similarity 199%2C X-linked [Source:HGNC Symbol%3BAcc:HGNC:25195]	-	-	-	-	-
ENSG00000123562	103678498	103678600	103675495	103677051	103684680	103684729	520471	2,2	581564	0,0	251	149	1	1	0.994,0.993	1.0,1.0	-0.006	X	103675496	103688158	-	MORF4L2	mortality factor 4 like 2 [Source:HGNC Symbol%3BAcc:HGNC:16849]	GO:0006342:chromatin silencing;GO:0006281:DNA repair;GO:0016573:histone acetylation;GO:0016575:histone deacetylation;GO:0043968:histone H2A acetylation;GO:0043967:histone H4 acetylation;GO:0040008:regulation of growth;GO:0006325:chromatin organization;GO:0006355:regulation of transcription, DNA-templated;	GO:0000123:histone acetyltransferase complex;GO:0035267:NuA4 histone acetyltransferase complex;	-	K11342	-
ENSG00000123562	103678498	103678600	103675495	103677051	103685170	103685260	681589	13,16	866814	31,30	251	149	0.0476764	0.472467	0.969,0.956	0.943,0.942	0.02	X	103675496	103688158	-	MORF4L2	mortality factor 4 like 2 [Source:HGNC Symbol%3BAcc:HGNC:16849]	GO:0006342:chromatin silencing;GO:0006281:DNA repair;GO:0016573:histone acetylation;GO:0016575:histone deacetylation;GO:0043968:histone H2A acetylation;GO:0043967:histone H4 acetylation;GO:0040008:regulation of growth;GO:0006325:chromatin organization;GO:0006355:regulation of transcription, DNA-templated;	GO:0000123:histone acetyltransferase complex;GO:0035267:NuA4 histone acetyltransferase complex;	-	K11342	-
ENSG00000123562	103678498	103678620	103676825	103677051	103684680	103684729	493419	2,2	507508	0,0	271	149	1	1	0.993,0.991	1.0,1.0	-0.008	X	103675496	103688158	-	MORF4L2	mortality factor 4 like 2 [Source:HGNC Symbol%3BAcc:HGNC:16849]	GO:0006342:chromatin silencing;GO:0006281:DNA repair;GO:0016573:histone acetylation;GO:0016575:histone deacetylation;GO:0043968:histone H2A acetylation;GO:0043967:histone H4 acetylation;GO:0040008:regulation of growth;GO:0006325:chromatin organization;GO:0006355:regulation of transcription, DNA-templated;	GO:0000123:histone acetyltransferase complex;GO:0035267:NuA4 histone acetyltransferase complex;	-	K11342	-
ENSG00000123562	103678498	103678620	103676825	103677051	103685170	103685260	504441	13,16	541517	31,30	271	149	0.00800103	0.166505	0.955,0.938	0.906,0.905	0.041	X	103675496	103688158	-	MORF4L2	mortality factor 4 like 2 [Source:HGNC Symbol%3BAcc:HGNC:16849]	GO:0006342:chromatin silencing;GO:0006281:DNA repair;GO:0016573:histone acetylation;GO:0016575:histone deacetylation;GO:0043968:histone H2A acetylation;GO:0043967:histone H4 acetylation;GO:0040008:regulation of growth;GO:0006325:chromatin organization;GO:0006355:regulation of transcription, DNA-templated;	GO:0000123:histone acetyltransferase complex;GO:0035267:NuA4 histone acetyltransferase complex;	-	K11342	-
ENSG00000123562	103678498	103678651	103675497	103677051	103684680	103684729	578495	2,2	565549	0,0	302	149	1	1	0.993,0.992	1.0,1.0	-0.008	X	103675496	103688158	-	MORF4L2	mortality factor 4 like 2 [Source:HGNC Symbol%3BAcc:HGNC:16849]	GO:0006342:chromatin silencing;GO:0006281:DNA repair;GO:0016573:histone acetylation;GO:0016575:histone deacetylation;GO:0043968:histone H2A acetylation;GO:0043967:histone H4 acetylation;GO:0040008:regulation of growth;GO:0006325:chromatin organization;GO:0006355:regulation of transcription, DNA-templated;	GO:0000123:histone acetyltransferase complex;GO:0035267:NuA4 histone acetyltransferase complex;	-	K11342	-
ENSG00000123562	103678498	103678651	103675497	103677051	103685170	103685260	649548	13,16	608592	31,30	302	149	0.00187304	0.0696639	0.961,0.944	0.906,0.907	0.046	X	103675496	103688158	-	MORF4L2	mortality factor 4 like 2 [Source:HGNC Symbol%3BAcc:HGNC:16849]	GO:0006342:chromatin silencing;GO:0006281:DNA repair;GO:0016573:histone acetylation;GO:0016575:histone deacetylation;GO:0043968:histone H2A acetylation;GO:0043967:histone H4 acetylation;GO:0040008:regulation of growth;GO:0006325:chromatin organization;GO:0006355:regulation of transcription, DNA-templated;	GO:0000123:histone acetyltransferase complex;GO:0035267:NuA4 histone acetyltransferase complex;	-	K11342	-
ENSG00000123562	103684680	103684729	103676494	103677051	103685170	103685260	142107	13,16	152111	31,30	198	149	0.00574186	0.13777	0.892,0.834	0.787,0.736	0.101	X	103675496	103688158	-	MORF4L2	mortality factor 4 like 2 [Source:HGNC Symbol%3BAcc:HGNC:16849]	GO:0006342:chromatin silencing;GO:0006281:DNA repair;GO:0016573:histone acetylation;GO:0016575:histone deacetylation;GO:0043968:histone H2A acetylation;GO:0043967:histone H4 acetylation;GO:0040008:regulation of growth;GO:0006325:chromatin organization;GO:0006355:regulation of transcription, DNA-templated;	GO:0000123:histone acetyltransferase complex;GO:0035267:NuA4 histone acetyltransferase complex;	-	K11342	-
ENSG00000123562	103684680	103684729	103678498	103678600	103685170	103685260	202175	223188	253201	386340	198	149	0.00473677	0.122819	0.405,0.412	0.33,0.308	0.089	X	103675496	103688158	-	MORF4L2	mortality factor 4 like 2 [Source:HGNC Symbol%3BAcc:HGNC:16849]	GO:0006342:chromatin silencing;GO:0006281:DNA repair;GO:0016573:histone acetylation;GO:0016575:histone deacetylation;GO:0043968:histone H2A acetylation;GO:0043967:histone H4 acetylation;GO:0040008:regulation of growth;GO:0006325:chromatin organization;GO:0006355:regulation of transcription, DNA-templated;	GO:0000123:histone acetyltransferase complex;GO:0035267:NuA4 histone acetyltransferase complex;	-	K11342	-
ENSG00000123562	103684680	103684729	103678498	103678620	103685170	103685260	149109	20,26	164129	46,27	198	149	0.164562	0.967435	0.849,0.759	0.728,0.782	0.049	X	103675496	103688158	-	MORF4L2	mortality factor 4 like 2 [Source:HGNC Symbol%3BAcc:HGNC:16849]	GO:0006342:chromatin silencing;GO:0006281:DNA repair;GO:0016573:histone acetylation;GO:0016575:histone deacetylation;GO:0043968:histone H2A acetylation;GO:0043967:histone H4 acetylation;GO:0040008:regulation of growth;GO:0006325:chromatin organization;GO:0006355:regulation of transcription, DNA-templated;	GO:0000123:histone acetyltransferase complex;GO:0035267:NuA4 histone acetyltransferase complex;	-	K11342	-
ENSG00000123562	103684680	103684729	103678498	103678651	103685170	103685260	205159	136107	189140	80,72	198	149	0.0240281	0.31495	0.531,0.528	0.64,0.594	-0.087	X	103675496	103688158	-	MORF4L2	mortality factor 4 like 2 [Source:HGNC Symbol%3BAcc:HGNC:16849]	GO:0006342:chromatin silencing;GO:0006281:DNA repair;GO:0016573:histone acetylation;GO:0016575:histone deacetylation;GO:0043968:histone H2A acetylation;GO:0043967:histone H4 acetylation;GO:0040008:regulation of growth;GO:0006325:chromatin organization;GO:0006355:regulation of transcription, DNA-templated;	GO:0000123:histone acetyltransferase complex;GO:0035267:NuA4 histone acetyltransferase complex;	-	K11342	-
ENSG00000123562	103685170	103685260	103678498	103678600	103686630	103686684	231210	0,2	406365	0,0	239	149	1	1	1.0,0.985	1.0,1.0	-0.008	X	103675496	103688158	-	MORF4L2	mortality factor 4 like 2 [Source:HGNC Symbol%3BAcc:HGNC:16849]	GO:0006342:chromatin silencing;GO:0006281:DNA repair;GO:0016573:histone acetylation;GO:0016575:histone deacetylation;GO:0043968:histone H2A acetylation;GO:0043967:histone H4 acetylation;GO:0040008:regulation of growth;GO:0006325:chromatin organization;GO:0006355:regulation of transcription, DNA-templated;	GO:0000123:histone acetyltransferase complex;GO:0035267:NuA4 histone acetyltransferase complex;	-	K11342	-
ENSG00000133142	103585858	103586107	103585522	103585624	103586218	103586291	0,4	22,24	1,1	27,14	398	149	0.36649	1	0.0,0.059	0.014,0.026	0.009	X	103576231	103587729	+	TCEAL4	transcription elongation factor A like 4 [Source:HGNC Symbol%3BAcc:HGNC:26121]	-	GO:0005634:nucleus;	GO:0050699:WW domain binding;	-	-
ENSG00000166681	103377027	103377106	103376394	103376613	103377462	103378077	60,59	8,5	95,84	6,4	228	149	0.131748	0.852247	0.831,0.885	0.912,0.932	-0.064	X	103376395	103378164	+	BEX3	brain expressed X-linked 3 [Source:HGNC Symbol%3BAcc:HGNC:13388]	GO:0006919:activation of cysteine-type endopeptidase activity involved in apoptotic process;GO:0008625:extrinsic apoptotic signaling pathway via death domain receptors;GO:0007275:multicellular organismal development;GO:0007165:signal transduction;	GO:0005737:cytoplasm;GO:0005829:cytosol;GO:0005634:nucleus;	GO:0008656:cysteine-type endopeptidase activator activity involved in apoptotic process;GO:0042802:identical protein binding;GO:0046872:metal ion binding;GO:0005163:nerve growth factor receptor binding;GO:0005102:receptor binding;	K12465	;ko04722 Neurotrophin signaling pathway;
ENSG00000102409	103215681	103215764	103215107	103215238	103216148	103217246	46,38	2,3	40,56	4,2	232	149	0.939748	1	0.937,0.891	0.865,0.947	0.008	X	103215108	103217246	+	BEX4	brain expressed X-linked 4 [Source:HGNC Symbol%3BAcc:HGNC:25475]	GO:0007059:chromosome segregation;GO:0030334:regulation of cell migration;GO:0042127:regulation of cell proliferation;	GO:0005737:cytoplasm;GO:0005829:cytosol;GO:0005874:microtubule;GO:0005654:nucleoplasm;GO:0005634:nucleus;GO:0000922:spindle pole;	GO:0043014:alpha-tubulin binding;GO:0042826:histone deacetylase binding;	-	-
ENSG00000166432	101895813	101895882	101886631	101886731	101897867	101898042	3,0	2,2	1,1	0,0	218	149	1.63996e-05	0.003009	0.506,0.0	1.0,1.0	-0.747	X	101882288	101932031	-	ZMAT1	zinc finger matrin-type 1 [Source:HGNC Symbol%3BAcc:HGNC:29377]	-	GO:0005634:nucleus;	GO:0003677:DNA binding;GO:0008270:zinc ion binding;	K04135	;ko04020 Calcium signaling pathway;ko04022 cGMP-PKG signaling pathway;ko04080 Neuroactive ligand-receptor interaction;ko04152 AMPK signaling pathway;ko04261 Adrenergic signaling in cardiomyocytes;ko04270 Vascular smooth muscle contraction;ko04970 Salivary secretion;
ENSG00000102401	101624479	101624550	101624157	101624218	101624833	101624952	65,63	2,0	97,73	0,0	220	149	0.578749	1	0.957,1.0	1.0,1.0	-0.022	X	101622797	101627843	+	ARMCX3	armadillo repeat containing X-linked 3 [Source:HGNC Symbol%3BAcc:HGNC:24065]	GO:0019896:axon transport of mitochondrion;GO:0034613:cellular protein localization;GO:0007005:mitochondrion organization;GO:0045944:positive regulation of transcription from RNA polymerase II promoter;	GO:1904115:axon cytoplasm;GO:0005829:cytosol;GO:0031307:integral component of mitochondrial outer membrane;GO:0005739:mitochondrion;GO:0005634:nucleus;	-	-	-
ENSG00000196440	101524203	101524432	101511024	101511055	101531643	101532012	1,0	0,0	1,0	0,4	378	149	1	1	1.0,NA	1.0,0.0	0.5	X	101418287	101533459	+	ARMCX4	armadillo repeat containing X-linked 4 [Source:HGNC Symbol%3BAcc:HGNC:28615]	-	GO:0016021:integral component of membrane;	-	K09228;K03767	;ko05168 Herpes simplex virus 1 infection;;ko04217 Necroptosis;
ENSG00000102393	101399743	101399800	101398784	101398946	101400665	101400757	2,5	85,92	0,3	112113	206	149	0.160634	0.95435	0.017,0.038	0.0,0.019	0.018	X	101393273	101408012	-	GLA	galactosidase alpha [Source:HGNC Symbol%3BAcc:HGNC:4296]	GO:0016139:glycoside catabolic process;GO:0046479:glycosphingolipid catabolic process;GO:0046477:glycosylceramide catabolic process;GO:0045019:negative regulation of nitric oxide biosynthetic process;GO:0051001:negative regulation of nitric-oxide synthase activity;GO:0009311:oligosaccharide metabolic process;	GO:0035578:azurophil granule lumen;GO:0005737:cytoplasm;GO:0070062:extracellular exosome;GO:0005576:extracellular region;GO:0005794:Golgi apparatus;GO:0043202:lysosomal lumen;GO:0005764:lysosome;	GO:0004557:alpha-galactosidase activity;GO:0003824:catalytic activity;GO:0016936:galactoside binding;GO:0017041:galactosylgalactosylglucosylceramidase activity;GO:0016787:hydrolase activity;GO:0042803:protein homodimerization activity;GO:0052692:raffinose alpha-galactosidase activity;GO:0005102:receptor binding;	K01189	;ko00052 Galactose metabolism;ko00561 Glycerolipid metabolism;ko00600 Sphingolipid metabolism;ko00603 Glycosphingolipid biosynthesis - globo and isoglobo series;ko01100 Metabolic pathways;ko04142 Lysosome;
ENSG00000102393	101400665	101400757	101398369	101398946	101401631	101401809	118125	0,1	164147	0,0	241	149	1	1	1.0,0.987	1.0,1.0	-0.006	X	101393273	101408012	-	GLA	galactosidase alpha [Source:HGNC Symbol%3BAcc:HGNC:4296]	GO:0016139:glycoside catabolic process;GO:0046479:glycosphingolipid catabolic process;GO:0046477:glycosylceramide catabolic process;GO:0045019:negative regulation of nitric oxide biosynthetic process;GO:0051001:negative regulation of nitric-oxide synthase activity;GO:0009311:oligosaccharide metabolic process;	GO:0035578:azurophil granule lumen;GO:0005737:cytoplasm;GO:0070062:extracellular exosome;GO:0005576:extracellular region;GO:0005794:Golgi apparatus;GO:0043202:lysosomal lumen;GO:0005764:lysosome;	GO:0004557:alpha-galactosidase activity;GO:0003824:catalytic activity;GO:0016936:galactoside binding;GO:0017041:galactosylgalactosylglucosylceramidase activity;GO:0016787:hydrolase activity;GO:0042803:protein homodimerization activity;GO:0052692:raffinose alpha-galactosidase activity;GO:0005102:receptor binding;	K01189	;ko00052 Galactose metabolism;ko00561 Glycerolipid metabolism;ko00600 Sphingolipid metabolism;ko00603 Glycosphingolipid biosynthesis - globo and isoglobo series;ko01100 Metabolic pathways;ko04142 Lysosome;
ENSG00000102393	101401232	101401347	101400665	101400757	101401631	101401809	2,0	72,76	0,0	108,81	264	149	1	1	0.015,0.0	0.0,0.0	0.007	X	101393273	101408012	-	GLA	galactosidase alpha [Source:HGNC Symbol%3BAcc:HGNC:4296]	GO:0016139:glycoside catabolic process;GO:0046479:glycosphingolipid catabolic process;GO:0046477:glycosylceramide catabolic process;GO:0045019:negative regulation of nitric oxide biosynthetic process;GO:0051001:negative regulation of nitric-oxide synthase activity;GO:0009311:oligosaccharide metabolic process;	GO:0035578:azurophil granule lumen;GO:0005737:cytoplasm;GO:0070062:extracellular exosome;GO:0005576:extracellular region;GO:0005794:Golgi apparatus;GO:0043202:lysosomal lumen;GO:0005764:lysosome;	GO:0004557:alpha-galactosidase activity;GO:0003824:catalytic activity;GO:0016936:galactoside binding;GO:0017041:galactosylgalactosylglucosylceramidase activity;GO:0016787:hydrolase activity;GO:0042803:protein homodimerization activity;GO:0052692:raffinose alpha-galactosidase activity;GO:0005102:receptor binding;	K01189	;ko00052 Galactose metabolism;ko00561 Glycerolipid metabolism;ko00600 Sphingolipid metabolism;ko00603 Glycosphingolipid biosynthesis - globo and isoglobo series;ko01100 Metabolic pathways;ko04142 Lysosome;
ENSG00000241343	101392049	101392095	101391754	101391822	101395334	101395457	1,3	15401669	1,1	18291704	195	149	1	1	0.0,0.001	0.0,0.0	0.001	X	101390824	101396155	+	RPL36A	ribosomal protein L36a [Source:HGNC Symbol%3BAcc:HGNC:10359]	GO:0006412:translation;	GO:0022625:cytosolic large ribosomal subunit;GO:0005737:cytoplasm;GO:0005840:ribosome;	GO:0003735:structural constituent of ribosome;	K02929	;ko03010 Ribosome;ko05171 Coronavirus disease - COVID-19;
ENSG00000241343	101395334	101395457	101391754	101391822	101395727	101395786	18801994	0,0	21842085	0,1	272	149	1	1	1.0,1.0	1.0,0.999	0	X	101390824	101396155	+	RPL36A	ribosomal protein L36a [Source:HGNC Symbol%3BAcc:HGNC:10359]	GO:0006412:translation;	GO:0022625:cytosolic large ribosomal subunit;GO:0005737:cytoplasm;GO:0005840:ribosome;	GO:0003735:structural constituent of ribosome;	K02929	;ko03010 Ribosome;ko05171 Coronavirus disease - COVID-19;
ENSG00000126953	101348060	101348401	101345660	101346660	101348532	101348685	24,24	38,57	14,18	35,40	490	149	0.514481	1	0.161,0.114	0.108,0.12	0.024	X	101345661	101348742	-	TIMM8A	translocase of inner mitochondrial membrane 8A [Source:HGNC Symbol%3BAcc:HGNC:11817]	GO:0007399:nervous system development;GO:0045039:protein import into mitochondrial inner membrane;	GO:0005743:mitochondrial inner membrane;GO:0005758:mitochondrial intermembrane space;GO:0005739:mitochondrion;	GO:0042802:identical protein binding;GO:0046872:metal ion binding;	K17780	-
ENSG00000102385	101242903	101243098	101242324	101242471	101245016	101245077	0,1	2,0	0,2	0,0	344	149	1	1	0.0,1.0	NA,1.0	-0.5	X	101219769	101264502	+	DRP2	dystrophin related protein 2 [Source:HGNC Symbol%3BAcc:HGNC:3032]	GO:0007417:central nervous system development;GO:0050808:synapse organization;	GO:0030425:dendrite;GO:0043204:perikaryon;GO:0005886:plasma membrane;GO:0014069:postsynaptic density;	GO:0008270:zinc ion binding;	-	-
ENSG00000188917	101021100	101021315	101020486	101020588	101023469	101023616	67,71	1,0	68,87	0,0	364	149	1	1	0.965,1.0	1.0,1.0	-0.018	X	101009346	101052116	-	TRMT2B	tRNA methyltransferase 2 homolog B [Source:HGNC Symbol%3BAcc:HGNC:25748]	-	-	GO:0030697:S-adenosylmethionine-dependent tRNA (m5U54) methyltransferase activity;	K15331	-
ENSG00000188917	101021967	101022062	101021100	101021315	101023469	101023616	116105	9,2	110120	3,3	244	149	0.189944	1	0.887,0.97	0.957,0.961	-0.03	X	101009346	101052116	-	TRMT2B	tRNA methyltransferase 2 homolog B [Source:HGNC Symbol%3BAcc:HGNC:25748]	-	-	GO:0030697:S-adenosylmethionine-dependent tRNA (m5U54) methyltransferase activity;	K15331	-
ENSG00000188917	101021967	101022062	101021100	101021315	101035612	101035683	51,32	3,0	38,47	0,1	244	149	0.513827	1	0.912,1.0	1.0,0.966	-0.027	X	101009346	101052116	-	TRMT2B	tRNA methyltransferase 2 homolog B [Source:HGNC Symbol%3BAcc:HGNC:25748]	-	-	GO:0030697:S-adenosylmethionine-dependent tRNA (m5U54) methyltransferase activity;	K15331	-
ENSG00000188917	101023469	101023616	101021100	101021315	101035612	101035683	113,82	3,0	80129	0,1	296	149	0.464944	1	0.95,1.0	1.0,0.985	-0.017	X	101009346	101052116	-	TRMT2B	tRNA methyltransferase 2 homolog B [Source:HGNC Symbol%3BAcc:HGNC:25748]	-	-	GO:0030697:S-adenosylmethionine-dependent tRNA (m5U54) methyltransferase activity;	K15331	-
ENSG00000188917	101023469	101023616	101021967	101022062	101035612	101035683	169154	0,1	149201	0,2	296	149	1	1	1.0,0.987	1.0,0.981	0.003	X	101009346	101052116	-	TRMT2B	tRNA methyltransferase 2 homolog B [Source:HGNC Symbol%3BAcc:HGNC:25748]	-	-	GO:0030697:S-adenosylmethionine-dependent tRNA (m5U54) methyltransferase activity;	K15331	-
ENSG00000188917	101035612	101035683	101023469	101023616	101041316	101041371	62,41	2,0	54,84	0,0	220	149	0.417174	1	0.955,1.0	1.0,1.0	-0.022	X	101009346	101052116	-	TRMT2B	tRNA methyltransferase 2 homolog B [Source:HGNC Symbol%3BAcc:HGNC:25748]	-	-	GO:0030697:S-adenosylmethionine-dependent tRNA (m5U54) methyltransferase activity;	K15331	-
ENSG00000188917	101036973	101037073	101035612	101035683	101041316	101041371	65,80	0,0	66,80	2,1	249	149	0.437387	1	1.0,1.0	0.952,0.98	0.034	X	101009346	101052116	-	TRMT2B	tRNA methyltransferase 2 homolog B [Source:HGNC Symbol%3BAcc:HGNC:25748]	-	-	GO:0030697:S-adenosylmethionine-dependent tRNA (m5U54) methyltransferase activity;	K15331	-
ENSG00000188917	101036973	101037073	101035612	101035683	101051783	101052082	61,72	0,1	62,73	0,0	249	149	1	1	1.0,0.977	1.0,1.0	-0.012	X	101009346	101052116	-	TRMT2B	tRNA methyltransferase 2 homolog B [Source:HGNC Symbol%3BAcc:HGNC:25748]	-	-	GO:0030697:S-adenosylmethionine-dependent tRNA (m5U54) methyltransferase activity;	K15331	-
ENSG00000188917	101037916	101038051	101036973	101037073	101041316	101041371	130133	4,9	144135	4,7	284	149	0.583206	1	0.945,0.886	0.95,0.91	-0.014	X	101009346	101052116	-	TRMT2B	tRNA methyltransferase 2 homolog B [Source:HGNC Symbol%3BAcc:HGNC:25748]	-	-	GO:0030697:S-adenosylmethionine-dependent tRNA (m5U54) methyltransferase activity;	K15331	-
ENSG00000188917	101037916	101038051	101036973	101037073	101051250	101051733	75,65	0,1	82,66	1,0	284	149	1	1	1.0,0.972	0.977,1.0	-0.002	X	101009346	101052116	-	TRMT2B	tRNA methyltransferase 2 homolog B [Source:HGNC Symbol%3BAcc:HGNC:25748]	-	-	GO:0030697:S-adenosylmethionine-dependent tRNA (m5U54) methyltransferase activity;	K15331	-
ENSG00000188917	101041316	101041371	101023469	101023616	101051816	101052054	0,1	0,0	0,0	0,3	204	149	1	1	NA,1.0	NA,0.0	1	X	101009346	101052116	-	TRMT2B	tRNA methyltransferase 2 homolog B [Source:HGNC Symbol%3BAcc:HGNC:25748]	-	-	GO:0030697:S-adenosylmethionine-dependent tRNA (m5U54) methyltransferase activity;	K15331	-
ENSG00000188917	101041316	101041371	101036973	101037073	101051250	101051366	2,6	0,1	1,2	1,0	204	149	1	1	1.0,0.814	0.422,1.0	0.196	X	101009346	101052116	-	TRMT2B	tRNA methyltransferase 2 homolog B [Source:HGNC Symbol%3BAcc:HGNC:25748]	-	-	GO:0030697:S-adenosylmethionine-dependent tRNA (m5U54) methyltransferase activity;	K15331	-
ENSG00000188917	101041316	101041371	101037916	101038051	101042041	101042312	55,67	0,0	61,73	0,1	204	149	1	1	1.0,1.0	1.0,0.982	0.009	X	101009346	101052116	-	TRMT2B	tRNA methyltransferase 2 homolog B [Source:HGNC Symbol%3BAcc:HGNC:25748]	-	-	GO:0030697:S-adenosylmethionine-dependent tRNA (m5U54) methyltransferase activity;	K15331	-
ENSG00000188917	101041316	101041371	101037916	101038051	101051250	101051366	25,30	3,2	20,37	0,1	204	149	0.0125576	0.218236	0.859,0.916	1.0,0.964	-0.095	X	101009346	101052116	-	TRMT2B	tRNA methyltransferase 2 homolog B [Source:HGNC Symbol%3BAcc:HGNC:25748]	-	-	GO:0030697:S-adenosylmethionine-dependent tRNA (m5U54) methyltransferase activity;	K15331	-
ENSG00000188917	101041316	101041371	101037916	101038051	101051816	101052054	25,33	2,0	20,36	3,0	204	149	0.696292	1	0.901,1.0	0.83,1.0	0.035	X	101009346	101052116	-	TRMT2B	tRNA methyltransferase 2 homolog B [Source:HGNC Symbol%3BAcc:HGNC:25748]	-	-	GO:0030697:S-adenosylmethionine-dependent tRNA (m5U54) methyltransferase activity;	K15331	-
ENSG00000188917	101042041	101042312	101037916	101038051	101051250	101051366	57,37	3,2	54,46	0,1	420	149	0.00861697	0.174863	0.871,0.868	1.0,0.942	-0.102	X	101009346	101052116	-	TRMT2B	tRNA methyltransferase 2 homolog B [Source:HGNC Symbol%3BAcc:HGNC:25748]	-	-	GO:0030697:S-adenosylmethionine-dependent tRNA (m5U54) methyltransferase activity;	K15331	-
ENSG00000188917	101042041	101042312	101037916	101038051	101051816	101052054	32,38	2,0	43,44	3,0	420	149	0.531189	1	0.85,1.0	0.836,1.0	0.007	X	101009346	101052116	-	TRMT2B	tRNA methyltransferase 2 homolog B [Source:HGNC Symbol%3BAcc:HGNC:25748]	-	-	GO:0030697:S-adenosylmethionine-dependent tRNA (m5U54) methyltransferase activity;	K15331	-
ENSG00000188917	101042041	101042312	101041316	101041371	101051250	101051366	89,76	0,0	97,86	0,1	420	149	1	1	1.0,1.0	1.0,0.968	0.016	X	101009346	101052116	-	TRMT2B	tRNA methyltransferase 2 homolog B [Source:HGNC Symbol%3BAcc:HGNC:25748]	-	-	GO:0030697:S-adenosylmethionine-dependent tRNA (m5U54) methyltransferase activity;	K15331	-
ENSG00000188917	101042041	101042312	101041316	101041371	101051816	101052054	64,77	0,3	86,84	0,0	420	149	0.609384	1	1.0,0.901	1.0,1.0	-0.049	X	101009346	101052116	-	TRMT2B	tRNA methyltransferase 2 homolog B [Source:HGNC Symbol%3BAcc:HGNC:25748]	-	-	GO:0030697:S-adenosylmethionine-dependent tRNA (m5U54) methyltransferase activity;	K15331	-
ENSG00000188917	101051250	101051366	101036973	101037073	101051783	101052116	0,1	0,1	2,1	0,0	265	149	1	1	NA,0.36	1.0,1.0	-0.64	X	101009346	101052116	-	TRMT2B	tRNA methyltransferase 2 homolog B [Source:HGNC Symbol%3BAcc:HGNC:25748]	-	-	GO:0030697:S-adenosylmethionine-dependent tRNA (m5U54) methyltransferase activity;	K15331	-
ENSG00000188917	101051250	101051366	101041316	101041371	101051816	101052054	1,1	0,3	1,1	0,0	265	149	0.0152553	0.241667	1.0,0.158	1.0,1.0	-0.421	X	101009346	101052116	-	TRMT2B	tRNA methyltransferase 2 homolog B [Source:HGNC Symbol%3BAcc:HGNC:25748]	-	-	GO:0030697:S-adenosylmethionine-dependent tRNA (m5U54) methyltransferase activity;	K15331	-
ENSG00000188917	101051250	101051366	101042041	101042312	101051643	101051733	22,9	2,0	12,12	6,3	265	149	0.00215056	0.0753813	0.861,1.0	0.529,0.692	0.32	X	101009346	101052116	-	TRMT2B	tRNA methyltransferase 2 homolog B [Source:HGNC Symbol%3BAcc:HGNC:25748]	-	-	GO:0030697:S-adenosylmethionine-dependent tRNA (m5U54) methyltransferase activity;	K15331	-
ENSG00000188917	101051250	101051366	101042041	101042312	101051783	101052116	21,7	25,19	13,11	29,28	265	149	0.329791	1	0.321,0.172	0.201,0.181	0.055	X	101009346	101052116	-	TRMT2B	tRNA methyltransferase 2 homolog B [Source:HGNC Symbol%3BAcc:HGNC:25748]	-	-	GO:0030697:S-adenosylmethionine-dependent tRNA (m5U54) methyltransferase activity;	K15331	-
ENSG00000188917	101051250	101051366	101042041	101042312	101051816	101052054	20,8	0,11	13,10	0,7	265	149	0.932294	1	1.0,0.29	1.0,0.445	-0.078	X	101009346	101052116	-	TRMT2B	tRNA methyltransferase 2 homolog B [Source:HGNC Symbol%3BAcc:HGNC:25748]	-	-	GO:0030697:S-adenosylmethionine-dependent tRNA (m5U54) methyltransferase activity;	K15331	-
ENSG00000188917	101051250	101051733	101037916	101038051	101051816	101052111	26,22	2,0	33,25	3,0	632	149	0.494069	1	0.754,1.0	0.722,1.0	0.016	X	101009346	101052116	-	TRMT2B	tRNA methyltransferase 2 homolog B [Source:HGNC Symbol%3BAcc:HGNC:25748]	-	-	GO:0030697:S-adenosylmethionine-dependent tRNA (m5U54) methyltransferase activity;	K15331	-
ENSG00000188917	101051250	101051733	101041316	101041371	101051816	101052111	23,20	0,3	33,25	0,0	632	149	0.0705782	0.596145	1.0,0.611	1.0,1.0	-0.195	X	101009346	101052116	-	TRMT2B	tRNA methyltransferase 2 homolog B [Source:HGNC Symbol%3BAcc:HGNC:25748]	-	-	GO:0030697:S-adenosylmethionine-dependent tRNA (m5U54) methyltransferase activity;	K15331	-
ENSG00000188917	101051250	101051733	101042041	101042312	101051816	101052111	45,27	0,11	45,34	0,7	632	149	0.805005	1	1.0,0.367	1.0,0.534	-0.084	X	101009346	101052116	-	TRMT2B	tRNA methyltransferase 2 homolog B [Source:HGNC Symbol%3BAcc:HGNC:25748]	-	-	GO:0030697:S-adenosylmethionine-dependent tRNA (m5U54) methyltransferase activity;	K15331	-
ENSG00000188917	101051643	101051733	101042041	101042312	101051816	101052054	5,5	0,11	11,14	0,7	239	149	0.586558	1	1.0,0.221	1.0,0.555	-0.167	X	101009346	101052116	-	TRMT2B	tRNA methyltransferase 2 homolog B [Source:HGNC Symbol%3BAcc:HGNC:25748]	-	-	GO:0030697:S-adenosylmethionine-dependent tRNA (m5U54) methyltransferase activity;	K15331	-
ENSG00000188917	101051643	101051733	101051250	101051366	101051816	101052054	6,7	1,1	5,13	1,0	239	149	0.068181	0.584675	0.789,0.814	0.757,1.0	-0.077	X	101009346	101052116	-	TRMT2B	tRNA methyltransferase 2 homolog B [Source:HGNC Symbol%3BAcc:HGNC:25748]	-	-	GO:0030697:S-adenosylmethionine-dependent tRNA (m5U54) methyltransferase activity;	K15331	-
ENSG00000147202	96735757	96735790	96684711	96685190	96738585	96738762	21,38	18,12	46,27	7,13	182	149	0.18072	1	0.489,0.722	0.843,0.63	-0.131	X	96684712	97604997	+	DIAPH2	diaphanous related formin 2 [Source:HGNC Symbol%3BAcc:HGNC:2877]	GO:0007015:actin filament organization;GO:0007292:female gamete generation;GO:0048477:oogenesis;	GO:0005829:cytosol;GO:0005769:early endosome;GO:0005783:endoplasmic reticulum;GO:0043231:intracellular membrane-bounded organelle;GO:0005730:nucleolus;	GO:0003779:actin binding;GO:0005102:receptor binding;GO:0031267:small GTPase binding;	K05741	;ko04810 Regulation of actin cytoskeleton;
ENSG00000155008	85046445	85046550	85003876	85003927	85051388	85051508	58,41	3,1	32,40	0,0	254	149	0.131233	0.850272	0.919,0.96	1.0,1.0	-0.06	X	85003877	85093315	+	APOOL	apolipoprotein O like [Source:HGNC Symbol%3BAcc:HGNC:24009]	GO:0042407:cristae formation;GO:0007007:inner mitochondrial membrane organization;	GO:0005576:extracellular region;GO:0061617:MICOS complex;GO:0005739:mitochondrion;GO:0031093:platelet alpha granule lumen;GO:0001401:mitochondrial sorting and assembly machinery complex;	-	K09488	;ko05012 Parkinson disease;ko05022 Pathways of neurodegeneration - multiple diseases;
ENSG00000155008	85051388	85051508	85046445	85046550	85054343	85054398	76,61	0,0	51,56	0,2	269	149	0.349859	1	1.0,1.0	1.0,0.939	0.03	X	85003877	85093315	+	APOOL	apolipoprotein O like [Source:HGNC Symbol%3BAcc:HGNC:24009]	GO:0042407:cristae formation;GO:0007007:inner mitochondrial membrane organization;	GO:0005576:extracellular region;GO:0061617:MICOS complex;GO:0005739:mitochondrion;GO:0031093:platelet alpha granule lumen;GO:0001401:mitochondrial sorting and assembly machinery complex;	-	K09488	;ko05012 Parkinson disease;ko05022 Pathways of neurodegeneration - multiple diseases;
ENSG00000155008	85055826	85055925	85054343	85054398	85067126	85067218	68,64	0,0	45,62	1,0	248	149	1	1	1.0,1.0	0.964,1.0	0.018	X	85003877	85093315	+	APOOL	apolipoprotein O like [Source:HGNC Symbol%3BAcc:HGNC:24009]	GO:0042407:cristae formation;GO:0007007:inner mitochondrial membrane organization;	GO:0005576:extracellular region;GO:0061617:MICOS complex;GO:0005739:mitochondrion;GO:0031093:platelet alpha granule lumen;GO:0001401:mitochondrial sorting and assembly machinery complex;	-	K09488	;ko05012 Parkinson disease;ko05022 Pathways of neurodegeneration - multiple diseases;
ENSG00000165288	80707426	80707503	80704677	80704846	80716156	80716250	9,18	0,2	20,11	0,0	226	149	0.609103	1	1.0,0.856	1.0,1.0	-0.072	X	80669503	80809877	-	BRWD3	bromodomain and WD repeat domain containing 3 [Source:HGNC Symbol%3BAcc:HGNC:17342]	GO:0007010:cytoskeleton organization;GO:0008360:regulation of cell shape;GO:0006357:regulation of transcription from RNA polymerase II promoter;	GO:0005634:nucleus;	-	K11798	-
ENSG00000165288	80709427	80709577	80707426	80707503	80716156	80716250	49,37	1,0	53,55	0,0	299	149	1	1	0.961,1.0	1.0,1.0	-0.02	X	80669503	80809877	-	BRWD3	bromodomain and WD repeat domain containing 3 [Source:HGNC Symbol%3BAcc:HGNC:17342]	GO:0007010:cytoskeleton organization;GO:0008360:regulation of cell shape;GO:0006357:regulation of transcription from RNA polymerase II promoter;	GO:0005634:nucleus;	-	K11798	-
ENSG00000165288	80735987	80736088	80735126	80735197	80744031	80744253	21,19	2,1	23,33	2,5	250	149	0.300561	1	0.862,0.919	0.873,0.797	0.056	X	80669503	80809877	-	BRWD3	bromodomain and WD repeat domain containing 3 [Source:HGNC Symbol%3BAcc:HGNC:17342]	GO:0007010:cytoskeleton organization;GO:0008360:regulation of cell shape;GO:0006357:regulation of transcription from RNA polymerase II promoter;	GO:0005634:nucleus;	-	K11798	-
ENSG00000165288	80793621	80793772	80791853	80791952	80808538	80808598	11,26	0,2	14,22	0,0	300	149	0.559484	1	1.0,0.866	1.0,1.0	-0.067	X	80669503	80809877	-	BRWD3	bromodomain and WD repeat domain containing 3 [Source:HGNC Symbol%3BAcc:HGNC:17342]	GO:0007010:cytoskeleton organization;GO:0008360:regulation of cell shape;GO:0006357:regulation of transcription from RNA polymerase II promoter;	GO:0005634:nucleus;	-	K11798	-
ENSG00000078596	79362580	79362691	79361328	79361479	79362941	79363139	30962926	1,0	33433321	1,2	260	149	1	1	0.999,1.0	0.999,0.999	0.001	X	79360384	79367667	-	ITM2A	integral membrane protein 2A [Source:HGNC Symbol%3BAcc:HGNC:6173]	GO:0042985:negative regulation of amyloid precursor protein biosynthetic process;GO:0002317:plasma cell differentiation;	GO:0005794:Golgi apparatus;GO:0016021:integral component of membrane;GO:0005886:plasma membrane;	GO:0001540:beta-amyloid binding;	K18241	-
ENSG00000078596	79363422	79363554	79362941	79363139	79367104	79367334	21972151	163182	22412241	169185	281	149	0.977672	1	0.877,0.862	0.875,0.865	-0.001	X	79360384	79367667	-	ITM2A	integral membrane protein 2A [Source:HGNC Symbol%3BAcc:HGNC:6173]	GO:0042985:negative regulation of amyloid precursor protein biosynthetic process;GO:0002317:plasma cell differentiation;	GO:0005794:Golgi apparatus;GO:0016021:integral component of membrane;GO:0005886:plasma membrane;	GO:0001540:beta-amyloid binding;	K18241	-
ENSG00000147138	79156821	79156918	79144687	79145217	79170451	79175318	475459	35,26	600568	26,21	246	149	0.0284701	0.348442	0.892,0.914	0.933,0.942	-0.034	X	79144688	79175318	+	GPR174	G protein-coupled receptor 174 [Source:HGNC Symbol%3BAcc:HGNC:30245]	GO:0051482:positive regulation of cytosolic calcium ion concentration involved in phospholipase C-activating G-protein coupled signaling pathway;GO:0035025:positive regulation of Rho protein signal transduction;GO:0043029:T cell homeostasis;	GO:0005887:integral component of plasma membrane;	GO:0045125:bioactive lipid receptor activity;GO:0004930:G-protein coupled receptor activity;	K08391	-
ENSG00000147145	78750729	78750792	78750173	78750223	78751209	78751294	0,8	0,0	3,5	4,0	212	149	1	1	NA,1.0	0.345,1.0	0.328	X	78747709	78758714	+	LPAR4	lysophosphatidic acid receptor 4 [Source:HGNC Symbol%3BAcc:HGNC:4478]	GO:0051482:positive regulation of cytosolic calcium ion concentration involved in phospholipase C-activating G-protein coupled signaling pathway;GO:0035025:positive regulation of Rho protein signal transduction;	GO:0005887:integral component of plasma membrane;GO:0043231:intracellular membrane-bounded organelle;GO:0016604:nuclear body;GO:0005886:plasma membrane;	GO:0004930:G-protein coupled receptor activity;GO:0035727:lysophosphatidic acid binding;GO:0070915:lysophosphatidic acid receptor activity;	K04275	;ko04015 Rap1 signaling pathway;ko04072 Phospholipase D signaling pathway;ko04080 Neuroactive ligand-receptor interaction;ko04151 PI3K-Akt signaling pathway;ko04810 Regulation of actin cytoskeleton;ko05130 Pathogenic Escherichia coli infection;ko05200 Pathways in cancer;
ENSG00000187325	78133337	78133448	78129747	78131773	78136914	78136990	354326	0,1	329390	1,0	260	149	1	1	1.0,0.995	0.995,1.0	0	X	78129748	78139650	-	TAF9B	TATA-box binding protein associated factor 9b [Source:HGNC Symbol%3BAcc:HGNC:17306]	GO:0006352:DNA-templated transcription, initiation;	GO:0005634:nucleus;	GO:0003677:DNA binding;GO:0046982:protein heterodimerization activity;	K03133	;ko03022 Basal transcription factors;
ENSG00000187325	78137748	78137883	78136914	78136990	78137961	78138098	340343	5,3	319320	4,8	284	149	0.276882	1	0.973,0.984	0.977,0.955	0.012	X	78129748	78139650	-	TAF9B	TATA-box binding protein associated factor 9b [Source:HGNC Symbol%3BAcc:HGNC:17306]	GO:0006352:DNA-templated transcription, initiation;	GO:0005634:nucleus;	GO:0003677:DNA binding;GO:0046982:protein heterodimerization activity;	K03133	;ko03022 Basal transcription factors;
ENSG00000248503	77922998	77923042	77910738	77910835	77962622	77964889	2,0	2,5	4,1	6,8	193	149	0.20978	1	0.436,0.0	0.34,0.088	0.004	X	77910682	77966295	+	C4orf46P2	C4orf46 pseudogene 2 [Source:HGNC Symbol%3BAcc:HGNC:55883]	GO:0006310:DNA recombination;GO:0090305:nucleic acid phosphodiester bond hydrolysis;GO:0032199:reverse transcription involved in RNA-mediated transposition;GO:0032197:transposition, RNA-mediated;	GO:0005737:cytoplasm;	GO:0046872:metal ion binding;GO:0003964:RNA-directed DNA polymerase activity;GO:0009036:Type II site-specific deoxyribonuclease activity;	K12581	;ko03018 RNA degradation;
ENSG00000131174	77901743	77901867	77899439	77899593	77902642	77902767	0,2	562553	2,2	511508	273	149	1	1	0.0,0.002	0.002,0.002	-0.001	X	77899440	77907376	+	COX7B	cytochrome c oxidase subunit 7B [Source:HGNC Symbol%3BAcc:HGNC:2291]	GO:0007417:central nervous system development;GO:0006119:oxidative phosphorylation;	GO:0016021:integral component of membrane;GO:0005746:mitochondrial respiratory chain;GO:0005743:mitochondrial inner membrane;GO:0045277:respiratory chain complex IV;	GO:0004129:cytochrome-c oxidase activity;	K02271	;ko00190 Oxidative phosphorylation;ko01100 Metabolic pathways;ko04260 Cardiac muscle contraction;ko04714 Thermogenesis;ko04932 Non-alcoholic fatty liver disease;ko05010 Alzheimer disease;ko05012 Parkinson disease;ko05014 Amyotrophic lateral sclerosis;ko05016 Huntington disease;ko05020 Prion disease;ko05022 Pathways of neurodegeneration - multiple diseases;
ENSG00000131174	77902642	77902767	77899467	77899593	77905183	77905385	9671009	0,0	978923	2,1	274	149	1	1	1.0,1.0	0.996,0.998	0.003	X	77899440	77907376	+	COX7B	cytochrome c oxidase subunit 7B [Source:HGNC Symbol%3BAcc:HGNC:2291]	GO:0007417:central nervous system development;GO:0006119:oxidative phosphorylation;	GO:0016021:integral component of membrane;GO:0005746:mitochondrial respiratory chain;GO:0005743:mitochondrial inner membrane;GO:0045277:respiratory chain complex IV;	GO:0004129:cytochrome-c oxidase activity;	K02271	;ko00190 Oxidative phosphorylation;ko01100 Metabolic pathways;ko04260 Cardiac muscle contraction;ko04714 Thermogenesis;ko04932 Non-alcoholic fatty liver disease;ko05010 Alzheimer disease;ko05012 Parkinson disease;ko05014 Amyotrophic lateral sclerosis;ko05016 Huntington disease;ko05020 Prion disease;ko05022 Pathways of neurodegeneration - multiple diseases;
ENSG00000131174	77902649	77902767	77899484	77899593	77905183	77905461	400442	0,0	460404	2,1	267	149	1	1	1.0,1.0	0.992,0.996	0.006	X	77899440	77907376	+	COX7B	cytochrome c oxidase subunit 7B [Source:HGNC Symbol%3BAcc:HGNC:2291]	GO:0007417:central nervous system development;GO:0006119:oxidative phosphorylation;	GO:0016021:integral component of membrane;GO:0005746:mitochondrial respiratory chain;GO:0005743:mitochondrial inner membrane;GO:0045277:respiratory chain complex IV;	GO:0004129:cytochrome-c oxidase activity;	K02271	;ko00190 Oxidative phosphorylation;ko01100 Metabolic pathways;ko04260 Cardiac muscle contraction;ko04714 Thermogenesis;ko04932 Non-alcoholic fatty liver disease;ko05010 Alzheimer disease;ko05012 Parkinson disease;ko05014 Amyotrophic lateral sclerosis;ko05016 Huntington disease;ko05020 Prion disease;ko05022 Pathways of neurodegeneration - multiple diseases;
ENSG00000131269	75070364	75070522	75069055	75069454	75073688	75073776	88,69	0,3	112,97	0,0	307	149	0.62837	1	1.0,0.918	1.0,1.0	-0.041	X	75051048	75156732	-	ABCB7	ATP binding cassette subfamily B member 7 [Source:HGNC Symbol%3BAcc:HGNC:48]	GO:0006879:cellular iron ion homeostasis;GO:0055072:iron ion homeostasis;GO:0034755:iron ion transmembrane transport;GO:0016226:iron-sulfur cluster assembly;GO:1903427:negative regulation of reactive oxygen species biosynthetic process;GO:0070455:positive regulation of heme biosynthetic process;GO:1903331:positive regulation of iron-sulfur cluster assembly;GO:0055085:transmembrane transport;	GO:0016021:integral component of membrane;GO:0005743:mitochondrial inner membrane;GO:0005739:mitochondrion;	GO:0005524:ATP binding;GO:0042626:ATPase activity, coupled to transmembrane movement of substances;GO:0015232:heme transporter activity;GO:0042803:protein homodimerization activity;	K05662	;ko02010 ABC transporters;
ENSG00000131269	75071508	75071683	75070364	75070522	75073688	75073776	131168	1,0	191161	0,0	324	149	1	1	0.984,1.0	1.0,1.0	-0.008	X	75051048	75156732	-	ABCB7	ATP binding cassette subfamily B member 7 [Source:HGNC Symbol%3BAcc:HGNC:48]	GO:0006879:cellular iron ion homeostasis;GO:0055072:iron ion homeostasis;GO:0034755:iron ion transmembrane transport;GO:0016226:iron-sulfur cluster assembly;GO:1903427:negative regulation of reactive oxygen species biosynthetic process;GO:0070455:positive regulation of heme biosynthetic process;GO:1903331:positive regulation of iron-sulfur cluster assembly;GO:0055085:transmembrane transport;	GO:0016021:integral component of membrane;GO:0005743:mitochondrial inner membrane;GO:0005739:mitochondrion;	GO:0005524:ATP binding;GO:0042626:ATPase activity, coupled to transmembrane movement of substances;GO:0015232:heme transporter activity;GO:0042803:protein homodimerization activity;	K05662	;ko02010 ABC transporters;
ENSG00000131269	75071508	75071704	75070364	75070522	75073688	75073776	90,95	1,0	120,96	0,0	345	149	1	1	0.975,1.0	1.0,1.0	-0.012	X	75051048	75156732	-	ABCB7	ATP binding cassette subfamily B member 7 [Source:HGNC Symbol%3BAcc:HGNC:48]	GO:0006879:cellular iron ion homeostasis;GO:0055072:iron ion homeostasis;GO:0034755:iron ion transmembrane transport;GO:0016226:iron-sulfur cluster assembly;GO:1903427:negative regulation of reactive oxygen species biosynthetic process;GO:0070455:positive regulation of heme biosynthetic process;GO:1903331:positive regulation of iron-sulfur cluster assembly;GO:0055085:transmembrane transport;	GO:0016021:integral component of membrane;GO:0005743:mitochondrial inner membrane;GO:0005739:mitochondrion;	GO:0005524:ATP binding;GO:0042626:ATPase activity, coupled to transmembrane movement of substances;GO:0015232:heme transporter activity;GO:0042803:protein homodimerization activity;	K05662	;ko02010 ABC transporters;
ENSG00000131269	75098941	75099061	75076521	75076654	75112885	75112972	108107	0,0	95144	0,1	269	149	1	1	1.0,1.0	1.0,0.988	0.006	X	75051048	75156732	-	ABCB7	ATP binding cassette subfamily B member 7 [Source:HGNC Symbol%3BAcc:HGNC:48]	GO:0006879:cellular iron ion homeostasis;GO:0055072:iron ion homeostasis;GO:0034755:iron ion transmembrane transport;GO:0016226:iron-sulfur cluster assembly;GO:1903427:negative regulation of reactive oxygen species biosynthetic process;GO:0070455:positive regulation of heme biosynthetic process;GO:1903331:positive regulation of iron-sulfur cluster assembly;GO:0055085:transmembrane transport;	GO:0016021:integral component of membrane;GO:0005743:mitochondrial inner membrane;GO:0005739:mitochondrion;	GO:0005524:ATP binding;GO:0042626:ATPase activity, coupled to transmembrane movement of substances;GO:0015232:heme transporter activity;GO:0042803:protein homodimerization activity;	K05662	;ko02010 ABC transporters;
ENSG00000131269	75112885	75112972	75098941	75099061	75156104	75156282	44,44	0,0	37,50	0,1	236	149	1	1	1.0,1.0	1.0,0.969	0.016	X	75051048	75156732	-	ABCB7	ATP binding cassette subfamily B member 7 [Source:HGNC Symbol%3BAcc:HGNC:48]	GO:0006879:cellular iron ion homeostasis;GO:0055072:iron ion homeostasis;GO:0034755:iron ion transmembrane transport;GO:0016226:iron-sulfur cluster assembly;GO:1903427:negative regulation of reactive oxygen species biosynthetic process;GO:0070455:positive regulation of heme biosynthetic process;GO:1903331:positive regulation of iron-sulfur cluster assembly;GO:0055085:transmembrane transport;	GO:0016021:integral component of membrane;GO:0005743:mitochondrial inner membrane;GO:0005739:mitochondrion;	GO:0005524:ATP binding;GO:0042626:ATPase activity, coupled to transmembrane movement of substances;GO:0015232:heme transporter activity;GO:0042803:protein homodimerization activity;	K05662	;ko02010 ABC transporters;
ENSG00000131269	75114753	75114831	75112885	75112972	75156104	75156133	37,38	0,0	36,53	0,1	227	149	1	1	1.0,1.0	1.0,0.972	0.014	X	75051048	75156732	-	ABCB7	ATP binding cassette subfamily B member 7 [Source:HGNC Symbol%3BAcc:HGNC:48]	GO:0006879:cellular iron ion homeostasis;GO:0055072:iron ion homeostasis;GO:0034755:iron ion transmembrane transport;GO:0016226:iron-sulfur cluster assembly;GO:1903427:negative regulation of reactive oxygen species biosynthetic process;GO:0070455:positive regulation of heme biosynthetic process;GO:1903331:positive regulation of iron-sulfur cluster assembly;GO:0055085:transmembrane transport;	GO:0016021:integral component of membrane;GO:0005743:mitochondrial inner membrane;GO:0005739:mitochondrion;	GO:0005524:ATP binding;GO:0042626:ATPase activity, coupled to transmembrane movement of substances;GO:0015232:heme transporter activity;GO:0042803:protein homodimerization activity;	K05662	;ko02010 ABC transporters;
ENSG00000131269	75114753	75114834	75112885	75112972	75156104	75156272	41,45	0,0	42,60	0,1	230	149	1	1	1.0,1.0	1.0,0.975	0.012	X	75051048	75156732	-	ABCB7	ATP binding cassette subfamily B member 7 [Source:HGNC Symbol%3BAcc:HGNC:48]	GO:0006879:cellular iron ion homeostasis;GO:0055072:iron ion homeostasis;GO:0034755:iron ion transmembrane transport;GO:0016226:iron-sulfur cluster assembly;GO:1903427:negative regulation of reactive oxygen species biosynthetic process;GO:0070455:positive regulation of heme biosynthetic process;GO:1903331:positive regulation of iron-sulfur cluster assembly;GO:0055085:transmembrane transport;	GO:0016021:integral component of membrane;GO:0005743:mitochondrial inner membrane;GO:0005739:mitochondrion;	GO:0005524:ATP binding;GO:0042626:ATPase activity, coupled to transmembrane movement of substances;GO:0015232:heme transporter activity;GO:0042803:protein homodimerization activity;	K05662	;ko02010 ABC transporters;
ENSG00000131263	74612581	74612643	74595808	74596000	74614421	74614617	25,25	39,42	22,23	26,37	211	149	0.610431	1	0.312,0.296	0.374,0.305	-0.036	X	74582976	74614624	-	RLIM	ring finger protein%2C LIM domain interacting [Source:HGNC Symbol%3BAcc:HGNC:13429]	GO:0043433:negative regulation of sequence-specific DNA binding transcription factor activity;GO:0000122:negative regulation of transcription from RNA polymerase II promoter;GO:0045892:negative regulation of transcription, DNA-templated;GO:0016567:protein ubiquitination;GO:0060816:random inactivation of X chromosome;GO:1900095:regulation of dosage compensation by inactivation of X chromosome;GO:0…	GO:0005737:cytoplasm;GO:0005829:cytosol;GO:0005654:nucleoplasm;GO:0005634:nucleus;GO:0017053:transcriptional repressor complex;	GO:0046872:metal ion binding;GO:0003714:transcription corepressor activity;GO:0061630:ubiquitin protein ligase activity;GO:0004842:ubiquitin-protein transferase activity;	K16271	-
ENSG00000225470	73946998	73947374	73944326	73944662	73962730	73962801	112106	0,2	91127	0,4	525	149	0.400967	1	1.0,0.938	1.0,0.9	0.019	X	73944182	74070408	+	JPX	JPX transcript%2C XIST activator [Source:HGNC Symbol%3BAcc:HGNC:37191]	-	-	-	-	-
ENSG00000225470	73946998	73947374	73944326	73944662	73962734	73962801	114103	1,0	91127	0,3	525	149	0.706874	1	0.97,1.0	1.0,0.923	0.023	X	73944182	74070408	+	JPX	JPX transcript%2C XIST activator [Source:HGNC Symbol%3BAcc:HGNC:37191]	-	-	-	-	-
ENSG00000225470	73946998	73947374	73944326	73944662	73984443	73984541	112104	8,3	91127	12,8	525	149	0.123188	0.819633	0.799,0.908	0.683,0.818	0.103	X	73944182	74070408	+	JPX	JPX transcript%2C XIST activator [Source:HGNC Symbol%3BAcc:HGNC:37191]	-	-	-	-	-
ENSG00000225470	73946998	73947374	73944326	73944662	73994839	73994961	114103	21,15	93128	31,28	525	149	0.0645312	0.566508	0.606,0.661	0.46,0.565	0.121	X	73944182	74070408	+	JPX	JPX transcript%2C XIST activator [Source:HGNC Symbol%3BAcc:HGNC:37191]	-	-	-	-	-
ENSG00000225470	73946998	73947374	73944326	73944662	73998767	73998844	112104	7,2	92127	8,5	525	149	0.391701	1	0.82,0.937	0.765,0.878	0.057	X	73944182	74070408	+	JPX	JPX transcript%2C XIST activator [Source:HGNC Symbol%3BAcc:HGNC:37191]	-	-	-	-	-
ENSG00000225470	73946998	73947374	73944326	73944662	73999354	74000496	112103	0,2	93127	0,0	525	149	0.369548	1	1.0,0.936	1.0,1.0	-0.032	X	73944182	74070408	+	JPX	JPX transcript%2C XIST activator [Source:HGNC Symbol%3BAcc:HGNC:37191]	-	-	-	-	-
ENSG00000225470	73946998	73947374	73944326	73944662	74004269	74004542	113105	2,0	91128	1,4	525	149	0.111271	0.771736	0.941,1.0	0.963,0.901	0.038	X	73944182	74070408	+	JPX	JPX transcript%2C XIST activator [Source:HGNC Symbol%3BAcc:HGNC:37191]	-	-	-	-	-
ENSG00000225470	73962730	73962801	73944583	73944662	73994839	73994961	1,4	21,15	0,8	31,28	220	149	0.891627	1	0.031,0.153	0.0,0.162	0.011	X	73944182	74070408	+	JPX	JPX transcript%2C XIST activator [Source:HGNC Symbol%3BAcc:HGNC:37191]	-	-	-	-	-
ENSG00000225470	73962730	73962801	73944583	73944662	73998767	73998844	2,0	7,2	0,2	8,5	220	149	0.648037	1	0.162,0.0	0.0,0.213	-0.025	X	73944182	74070408	+	JPX	JPX transcript%2C XIST activator [Source:HGNC Symbol%3BAcc:HGNC:37191]	-	-	-	-	-
ENSG00000225470	73962730	73962801	73946998	73947374	73994839	73994961	1,5	2,0	0,4	2,1	220	149	0.124622	0.824965	0.253,1.0	0.0,0.73	0.262	X	73944182	74070408	+	JPX	JPX transcript%2C XIST activator [Source:HGNC Symbol%3BAcc:HGNC:37191]	-	-	-	-	-
ENSG00000225470	73962730	73962801	73946998	73947374	73998767	73998844	2,0	0,1	0,0	1,0	220	149	1	1	1.0,0.0	0.0,NA	0.5	X	73944182	74070408	+	JPX	JPX transcript%2C XIST activator [Source:HGNC Symbol%3BAcc:HGNC:37191]	-	-	-	-	-
ENSG00000225470	73962734	73962801	73944583	73944662	73984443	73984541	1,0	8,3	0,3	12,8	216	149	0.284121	1	0.079,0.0	0.0,0.206	-0.064	X	73944182	74070408	+	JPX	JPX transcript%2C XIST activator [Source:HGNC Symbol%3BAcc:HGNC:37191]	-	-	-	-	-
ENSG00000225470	73962734	73962801	73944583	73944662	73994839	73994961	2,2	21,15	0,7	31,28	216	149	0.585476	1	0.062,0.084	0.0,0.147	0	X	73944182	74070408	+	JPX	JPX transcript%2C XIST activator [Source:HGNC Symbol%3BAcc:HGNC:37191]	-	-	-	-	-
ENSG00000225470	73962734	73962801	73944583	73944662	73998767	73998844	3,0	7,2	0,2	8,5	216	149	0.335157	1	0.228,0.0	0.0,0.216	0.006	X	73944182	74070408	+	JPX	JPX transcript%2C XIST activator [Source:HGNC Symbol%3BAcc:HGNC:37191]	-	-	-	-	-
ENSG00000225470	73962734	73962801	73944583	73944662	73999354	74000496	1,0	0,2	0,2	0,0	216	149	1	1	1.0,0.0	NA,1.0	-0.5	X	73944182	74070408	+	JPX	JPX transcript%2C XIST activator [Source:HGNC Symbol%3BAcc:HGNC:37191]	-	-	-	-	-
ENSG00000225470	73962734	73962801	73946998	73947374	73984443	73984541	0,0	0,1	0,1	0,0	216	149	1	1	NA,0.0	NA,1.0	-1	X	73944182	74070408	+	JPX	JPX transcript%2C XIST activator [Source:HGNC Symbol%3BAcc:HGNC:37191]	-	-	-	-	-
ENSG00000225470	73962734	73962801	73946998	73947374	73994839	73994961	1,2	2,0	0,4	2,1	216	149	0.227672	1	0.256,1.0	0.0,0.734	0.261	X	73944182	74070408	+	JPX	JPX transcript%2C XIST activator [Source:HGNC Symbol%3BAcc:HGNC:37191]	-	-	-	-	-
ENSG00000225470	73962734	73962801	73946998	73947374	73998767	73998844	4,0	0,1	0,0	1,0	216	149	1	1	1.0,0.0	0.0,NA	0.5	X	73944182	74070408	+	JPX	JPX transcript%2C XIST activator [Source:HGNC Symbol%3BAcc:HGNC:37191]	-	-	-	-	-
ENSG00000225470	73984443	73984541	73944583	73944662	73994839	73994961	8,2	21,15	11,9	31,28	247	149	0.513408	1	0.187,0.074	0.176,0.162	-0.038	X	73944182	74070408	+	JPX	JPX transcript%2C XIST activator [Source:HGNC Symbol%3BAcc:HGNC:37191]	-	-	-	-	-
ENSG00000225470	73984443	73984541	73944583	73944662	73998767	73998844	7,3	7,2	12,6	8,5	247	149	0.714395	1	0.376,0.475	0.475,0.42	-0.022	X	73944182	74070408	+	JPX	JPX transcript%2C XIST activator [Source:HGNC Symbol%3BAcc:HGNC:37191]	-	-	-	-	-
ENSG00000225470	73984443	73984541	73946998	73947374	73994839	73994961	1,0	2,0	0,2	2,1	247	149	1	1	0.232,NA	0.0,0.547	-0.042	X	73944182	74070408	+	JPX	JPX transcript%2C XIST activator [Source:HGNC Symbol%3BAcc:HGNC:37191]	-	-	-	-	-
ENSG00000225470	73984443	73984541	73946998	73947374	73998767	73998844	1,1	0,1	1,0	1,0	247	149	1	1	1.0,0.376	0.376,NA	0.312	X	73944182	74070408	+	JPX	JPX transcript%2C XIST activator [Source:HGNC Symbol%3BAcc:HGNC:37191]	-	-	-	-	-
ENSG00000225470	73984443	73984541	73962734	73962801	73994839	73994961	1,0	1,7	0,2	0,7	247	149	1	1	0.376,0.0	NA,0.147	0.041	X	73944182	74070408	+	JPX	JPX transcript%2C XIST activator [Source:HGNC Symbol%3BAcc:HGNC:37191]	-	-	-	-	-
ENSG00000225470	73984443	73984541	73962734	73962801	73998767	73998844	1,1	4,0	1,0	0,0	247	149	1	1	0.131,1.0	1.0,NA	-0.434	X	73944182	74070408	+	JPX	JPX transcript%2C XIST activator [Source:HGNC Symbol%3BAcc:HGNC:37191]	-	-	-	-	-
ENSG00000225470	73994839	73994961	73944181	73944662	73998767	73998844	30,24	7,2	43,30	8,5	271	149	0.769631	1	0.702,0.868	0.747,0.767	0.028	X	73944182	74070408	+	JPX	JPX transcript%2C XIST activator [Source:HGNC Symbol%3BAcc:HGNC:37191]	-	-	-	-	-
ENSG00000225470	73994839	73994961	73944181	73944662	73999354	73999669	19,13	0,2	28,20	0,0	271	149	0.749403	1	1.0,0.781	1.0,1.0	-0.109	X	73944182	74070408	+	JPX	JPX transcript%2C XIST activator [Source:HGNC Symbol%3BAcc:HGNC:37191]	-	-	-	-	-
ENSG00000225470	73994839	73994961	73944181	73944662	74004269	74007684	27,16	2,0	36,23	1,4	271	149	0.16023	0.953079	0.881,1.0	0.952,0.76	0.085	X	73944182	74070408	+	JPX	JPX transcript%2C XIST activator [Source:HGNC Symbol%3BAcc:HGNC:37191]	-	-	-	-	-
ENSG00000225470	73994839	73994961	73946998	73947374	73998767	73998844	12,9	0,1	17,8	1,0	271	149	1	1	1.0,0.832	0.903,1.0	-0.036	X	73944182	74070408	+	JPX	JPX transcript%2C XIST activator [Source:HGNC Symbol%3BAcc:HGNC:37191]	-	-	-	-	-
ENSG00000225470	73994839	73994961	73946998	73947374	73999354	73999669	1,0	0,0	3,0	2,0	271	149	1	1	1.0,NA	0.452,NA	0.548	X	73944182	74070408	+	JPX	JPX transcript%2C XIST activator [Source:HGNC Symbol%3BAcc:HGNC:37191]	-	-	-	-	-
ENSG00000225470	73994839	73994961	73946998	73947374	74004269	74007684	8,3	1,2	10,2	0,1	271	149	0.0418244	0.437569	0.815,0.452	1.0,0.524	-0.129	X	73944182	74070408	+	JPX	JPX transcript%2C XIST activator [Source:HGNC Symbol%3BAcc:HGNC:37191]	-	-	-	-	-
ENSG00000225470	73994839	73994961	73962730	73962801	73998767	73998844	11,16	4,0	15,12	0,0	271	149	0.0127808	0.220053	0.602,1.0	1.0,1.0	-0.199	X	73944182	74070408	+	JPX	JPX transcript%2C XIST activator [Source:HGNC Symbol%3BAcc:HGNC:37191]	-	-	-	-	-
ENSG00000225470	73994839	73994961	73984443	73984541	73998767	73998844	12,9	1,1	15,10	1,0	271	149	0.0822927	0.653783	0.868,0.832	0.892,1.0	-0.096	X	73944182	74070408	+	JPX	JPX transcript%2C XIST activator [Source:HGNC Symbol%3BAcc:HGNC:37191]	-	-	-	-	-
ENSG00000225470	73994863	73994961	73944583	73944662	73998767	73998844	8,9	7,2	13,4	8,5	247	149	0.465819	1	0.408,0.731	0.495,0.326	0.159	X	73944182	74070408	+	JPX	JPX transcript%2C XIST activator [Source:HGNC Symbol%3BAcc:HGNC:37191]	-	-	-	-	-
ENSG00000225470	73994863	73994961	73962734	73962801	73998767	73998844	8,9	4,0	13,4	0,0	247	149	0.00903779	0.17886	0.547,1.0	1.0,1.0	-0.226	X	73944182	74070408	+	JPX	JPX transcript%2C XIST activator [Source:HGNC Symbol%3BAcc:HGNC:37191]	-	-	-	-	-
ENSG00000225470	73997040	73997166	73994839	73994961	73998767	73998844	0,4	13,11	1,0	17,11	275	149	0.0770358	0.627139	0.0,0.165	0.031,0.0	0.067	X	73944182	74070408	+	JPX	JPX transcript%2C XIST activator [Source:HGNC Symbol%3BAcc:HGNC:37191]	-	-	-	-	-
ENSG00000225470	73997043	73997166	73994839	73994961	73998767	73998844	0,4	13,11	2,0	17,11	272	149	0.431827	1	0.0,0.166	0.061,0.0	0.053	X	73944182	74070408	+	JPX	JPX transcript%2C XIST activator [Source:HGNC Symbol%3BAcc:HGNC:37191]	-	-	-	-	-
ENSG00000225470	73998767	73998844	73944341	73944662	73999354	73999810	6,1	0,2	7,3	0,0	226	149	0.238078	1	1.0,0.248	1.0,1.0	-0.376	X	73944182	74070408	+	JPX	JPX transcript%2C XIST activator [Source:HGNC Symbol%3BAcc:HGNC:37191]	-	-	-	-	-
ENSG00000225470	73998767	73998844	73944341	73944662	74004269	74004529	14,9	2,0	13,13	1,4	226	149	0.0906336	0.690012	0.822,1.0	0.896,0.682	0.122	X	73944182	74070408	+	JPX	JPX transcript%2C XIST activator [Source:HGNC Symbol%3BAcc:HGNC:37191]	-	-	-	-	-
ENSG00000225470	73998767	73998844	73946998	73947374	73999354	73999810	0,1	0,0	0,0	2,0	226	149	1	1	NA,1.0	0.0,NA	1	X	73944182	74070408	+	JPX	JPX transcript%2C XIST activator [Source:HGNC Symbol%3BAcc:HGNC:37191]	-	-	-	-	-
ENSG00000225470	73998767	73998844	73946998	73947374	74004269	74004529	7,8	1,2	6,8	0,1	226	149	0.0485297	0.47774	0.822,0.725	1.0,0.841	-0.147	X	73944182	74070408	+	JPX	JPX transcript%2C XIST activator [Source:HGNC Symbol%3BAcc:HGNC:37191]	-	-	-	-	-
ENSG00000225470	73998767	73998844	73994557	73994961	73999354	73999810	10,4	0,0	9,7	2,0	226	149	0.781712	1	1.0,1.0	0.748,1.0	0.126	X	73944182	74070408	+	JPX	JPX transcript%2C XIST activator [Source:HGNC Symbol%3BAcc:HGNC:37191]	-	-	-	-	-
ENSG00000225470	73998767	73998844	73994557	73994961	74004269	74004529	19,16	8,3	18,19	10,3	226	149	0.867906	1	0.61,0.779	0.543,0.807	0.019	X	73944182	74070408	+	JPX	JPX transcript%2C XIST activator [Source:HGNC Symbol%3BAcc:HGNC:37191]	-	-	-	-	-
ENSG00000225470	73998767	74000496	73994839	73994961	74004269	74007534	141146	8,3	269261	10,3	1878	149	0.396161	1	0.583,0.794	0.681,0.873	-0.089	X	73944182	74070408	+	JPX	JPX transcript%2C XIST activator [Source:HGNC Symbol%3BAcc:HGNC:37191]	-	-	-	-	-
ENSG00000225470	73998953	74000496	73994839	73994961	74004269	74007534	131142	8,3	258253	10,3	1692	149	0.383986	1	0.591,0.807	0.694,0.881	-0.088	X	73944182	74070408	+	JPX	JPX transcript%2C XIST activator [Source:HGNC Symbol%3BAcc:HGNC:37191]	-	-	-	-	-
ENSG00000225470	73998953	74000496	73998767	73998844	74004269	74007534	135146	12,15	274260	11,14	1692	149	0.0164133	0.252091	0.498,0.462	0.687,0.621	-0.174	X	73944182	74070408	+	JPX	JPX transcript%2C XIST activator [Source:HGNC Symbol%3BAcc:HGNC:37191]	-	-	-	-	-
ENSG00000225470	73999354	74000496	73944583	73944662	74004269	74004543	108121	2,0	229213	1,4	1291	149	0.206832	1	0.862,1.0	0.964,0.86	0.019	X	73944182	74070408	+	JPX	JPX transcript%2C XIST activator [Source:HGNC Symbol%3BAcc:HGNC:37191]	-	-	-	-	-
ENSG00000225470	73999354	74000496	73946998	73947374	74004269	74004543	108119	1,2	231213	0,1	1291	149	0.131284	0.850459	0.926,0.873	1.0,0.961	-0.081	X	73944182	74070408	+	JPX	JPX transcript%2C XIST activator [Source:HGNC Symbol%3BAcc:HGNC:37191]	-	-	-	-	-
ENSG00000225470	73999354	74000496	73994839	73994961	74004269	74004543	108119	8,3	231213	10,3	1291	149	0.334672	1	0.609,0.821	0.727,0.891	-0.094	X	73944182	74070408	+	JPX	JPX transcript%2C XIST activator [Source:HGNC Symbol%3BAcc:HGNC:37191]	-	-	-	-	-
ENSG00000225470	73999354	74000496	73998767	73998844	74004269	74004543	108119	12,15	230213	11,14	1291	149	0.0138382	0.228691	0.509,0.478	0.707,0.637	-0.178	X	73944182	74070408	+	JPX	JPX transcript%2C XIST activator [Source:HGNC Symbol%3BAcc:HGNC:37191]	-	-	-	-	-
ENSG00000147231	106639526	106639687	106637759	106637924	106640551	106640721	97,74	0,0	79,52	1,1	310	149	0.365742	1	1.0,1.0	0.974,0.962	0.032	X	106611930	106679439	+	RADX	RPA1 related single stranded DNA binding protein%2C X-linked [Source:HGNC Symbol%3BAcc:HGNC:25486]	GO:2000042:negative regulation of double-strand break repair via homologous recombination;GO:0006282:regulation of DNA repair;	GO:0016607:nuclear speck;GO:0005657:replication fork;	GO:0003723:RNA binding;GO:0003697:single-stranded DNA binding;	K16467	-
ENSG00000067177	72582397	72582598	72578813	72581175	72584248	72584302	109129	6,0	88106	0,0	350	149	0.0271567	0.339003	0.886,1.0	1.0,1.0	-0.057	X	72578814	72714319	-	PHKA1	phosphorylase kinase regulatory subunit alpha 1 [Source:HGNC Symbol%3BAcc:HGNC:8925]	GO:0006091:generation of precursor metabolites and energy;GO:0005977:glycogen metabolic process;	GO:0005829:cytosol;GO:0005964:phosphorylase kinase complex;GO:0005886:plasma membrane;	GO:0005516:calmodulin binding;GO:0004689:phosphorylase kinase activity;	K07190	;ko04020 Calcium signaling pathway;ko04910 Insulin signaling pathway;ko04922 Glucagon signaling pathway;
ENSG00000067177	72601990	72602029	72593103	72593274	72602157	72602273	0,2	59,31	1,2	59,52	188	149	0.709945	1	0.0,0.049	0.013,0.03	0.003	X	72578814	72714319	-	PHKA1	phosphorylase kinase regulatory subunit alpha 1 [Source:HGNC Symbol%3BAcc:HGNC:8925]	GO:0006091:generation of precursor metabolites and energy;GO:0005977:glycogen metabolic process;	GO:0005829:cytosol;GO:0005964:phosphorylase kinase complex;GO:0005886:plasma membrane;	GO:0005516:calmodulin binding;GO:0004689:phosphorylase kinase activity;	K07190	;ko04020 Calcium signaling pathway;ko04910 Insulin signaling pathway;ko04922 Glucagon signaling pathway;
ENSG00000067177	72603118	72603220	72602157	72602273	72605270	72605400	93,73	0,0	85,99	3,0	251	149	0.436791	1	1.0,1.0	0.944,1.0	0.028	X	72578814	72714319	-	PHKA1	phosphorylase kinase regulatory subunit alpha 1 [Source:HGNC Symbol%3BAcc:HGNC:8925]	GO:0006091:generation of precursor metabolites and energy;GO:0005977:glycogen metabolic process;	GO:0005829:cytosol;GO:0005964:phosphorylase kinase complex;GO:0005886:plasma membrane;	GO:0005516:calmodulin binding;GO:0004689:phosphorylase kinase activity;	K07190	;ko04020 Calcium signaling pathway;ko04910 Insulin signaling pathway;ko04922 Glucagon signaling pathway;
ENSG00000067177	72620724	72620901	72619213	72619305	72623108	72623275	101,94	3,0	80102	3,2	326	149	0.303814	1	0.939,1.0	0.924,0.959	0.028	X	72578814	72714319	-	PHKA1	phosphorylase kinase regulatory subunit alpha 1 [Source:HGNC Symbol%3BAcc:HGNC:8925]	GO:0006091:generation of precursor metabolites and energy;GO:0005977:glycogen metabolic process;	GO:0005829:cytosol;GO:0005964:phosphorylase kinase complex;GO:0005886:plasma membrane;	GO:0005516:calmodulin binding;GO:0004689:phosphorylase kinase activity;	K07190	;ko04020 Calcium signaling pathway;ko04910 Insulin signaling pathway;ko04922 Glucagon signaling pathway;
ENSG00000067177	72676069	72676150	72667374	72667473	72684497	72684580	90,76	2,1	69,68	1,0	230	149	0.435057	1	0.967,0.98	0.978,1.0	-0.015	X	72578814	72714319	-	PHKA1	phosphorylase kinase regulatory subunit alpha 1 [Source:HGNC Symbol%3BAcc:HGNC:8925]	GO:0006091:generation of precursor metabolites and energy;GO:0005977:glycogen metabolic process;	GO:0005829:cytosol;GO:0005964:phosphorylase kinase complex;GO:0005886:plasma membrane;	GO:0005516:calmodulin binding;GO:0004689:phosphorylase kinase activity;	K07190	;ko04020 Calcium signaling pathway;ko04910 Insulin signaling pathway;ko04922 Glucagon signaling pathway;
ENSG00000125931	72305301	72305422	72302809	72302934	72306476	72306495	0,2	0,0	0,0	0,3	270	149	1	1	NA,1.0	NA,0.0	1	X	72301638	72307187	-	CITED1	Cbp/p300 interacting transactivator with Glu/Asp rich carboxy-terminal domain 1 [Source:HGNC Symbol%3BAcc:HGNC:1986]	GO:0006915:apoptotic process;GO:0007420:brain development;GO:0001658:branching involved in ureteric bud morphogenesis;GO:0000578:embryonic axis specification;GO:0060711:labyrinthine layer development;GO:0042438:melanin biosynthetic process;GO:0030318:melanocyte differentiation;GO:0060231:mesenchymal to epithelial transition;GO:0001656:metanephros development;GO:0003340:negative regulation of mese…	GO:0005737:cytoplasm;GO:0005829:cytosol;GO:0005654:nucleoplasm;GO:0005634:nucleus;	GO:0003682:chromatin binding;GO:0070410:co-SMAD binding;GO:0050693:LBD domain binding;GO:0008022:protein C-terminus binding;GO:0042803:protein homodimerization activity;GO:0003713:transcription coactivator activity;	-	-
ENSG00000198034	72272678	72272772	72255678	72256054	72273231	72273371	35923512	0,0	41544167	0,3	243	149	1	1	1.0,1.0	1.0,0.999	0	X	72255679	72277248	-	RPS4X	ribosomal protein S4 X-linked [Source:HGNC Symbol%3BAcc:HGNC:10424]	GO:0007420:brain development;GO:0043009:chordate embryonic development;GO:0006412:translation;GO:0002181:cytoplasmic translation;GO:0007275:multicellular organismal development;GO:0008284:positive regulation of cell proliferation;GO:0045727:positive regulation of translation;	GO:0022627:cytosolic small ribosomal subunit;GO:0036464:cytoplasmic ribonucleoprotein granule;GO:0005829:cytosol;GO:0022626:cytosolic ribosome;GO:0070062:extracellular exosome;GO:0005925:focal adhesion;GO:0016020:membrane;GO:0005654:nucleoplasm;GO:0005844:polysome;GO:0005840:ribosome;GO:0015935:small ribosomal subunit;GO:0045202:synapse;	GO:0003723:RNA binding;GO:0019843:rRNA binding;GO:0003735:structural constituent of ribosome;	K02987	;ko03010 Ribosome;ko05171 Coronavirus disease - COVID-19;
ENSG00000186871	72237830	72237948	72204656	72208698	72238843	72239027	7,7	31,48	4,5	35,39	267	149	0.354918	1	0.112,0.075	0.06,0.067	0.03	X	72204657	72239027	-	ERCC6L	ERCC excision repair 6 like%2C spindle assembly checkpoint helicase [Source:HGNC Symbol%3BAcc:HGNC:20794]	GO:0007049:cell cycle;GO:0051301:cell division;	GO:0005829:cytosol;GO:0000776:kinetochore;GO:0016020:membrane;	GO:0005524:ATP binding;GO:0003677:DNA binding;GO:0003678:DNA helicase activity;GO:0015616:DNA translocase activity;GO:0070615:nucleosome-dependent ATPase activity;	-	-
ENSG00000147162	71536177	71536358	71533100	71533336	71537828	71538072	355407	1,1	383367	0,5	330	149	0.673458	1	0.994,0.995	1.0,0.971	0.009	X	71533087	71575892	+	OGT	O-linked N-acetylglucosamine (GlcNAc) transferase [Source:HGNC Symbol%3BAcc:HGNC:8127]	GO:0006915:apoptotic process;GO:0032922:circadian regulation of gene expression;GO:0080182:histone H3-K4 trimethylation;GO:0043984:histone H4-K16 acetylation;GO:0043981:histone H4-K5 acetylation;GO:0043982:histone H4-K8 acetylation;GO:0032435:negative regulation of proteasomal ubiquitin-dependent protein catabolic process;GO:0031397:negative regulation of protein ubiquitination;GO:0048015:phospha…	GO:0042995:cell projection;GO:0005829:cytosol;GO:0000123:histone acetyltransferase complex;GO:0031966:mitochondrial membrane;GO:0005654:nucleoplasm;GO:0005634:nucleus;GO:0005886:plasma membrane;GO:0017122:protein N-acetylglucosaminyltransferase complex;GO:0032991:macromolecular complex;	GO:0008375:acetylglucosaminyltransferase activity;GO:0005547:phosphatidylinositol-3,4,5-trisphosphate binding;GO:0016262:protein N-acetylglucosaminyltransferase activity;GO:0097363:protein O-GlcNAc transferase activity;	K09667	;ko00514 Other types of O-glycan biosynthesis;ko04931 Insulin resistance;
ENSG00000147162	71536207	71536358	71533100	71533336	71537828	71538072	203243	1,1	221210	0,5	300	149	0.885634	1	0.99,0.992	1.0,0.954	0.014	X	71533087	71575892	+	OGT	O-linked N-acetylglucosamine (GlcNAc) transferase [Source:HGNC Symbol%3BAcc:HGNC:8127]	GO:0006915:apoptotic process;GO:0032922:circadian regulation of gene expression;GO:0080182:histone H3-K4 trimethylation;GO:0043984:histone H4-K16 acetylation;GO:0043981:histone H4-K5 acetylation;GO:0043982:histone H4-K8 acetylation;GO:0032435:negative regulation of proteasomal ubiquitin-dependent protein catabolic process;GO:0031397:negative regulation of protein ubiquitination;GO:0048015:phospha…	GO:0042995:cell projection;GO:0005829:cytosol;GO:0000123:histone acetyltransferase complex;GO:0031966:mitochondrial membrane;GO:0005654:nucleoplasm;GO:0005634:nucleus;GO:0005886:plasma membrane;GO:0017122:protein N-acetylglucosaminyltransferase complex;GO:0032991:macromolecular complex;	GO:0008375:acetylglucosaminyltransferase activity;GO:0005547:phosphatidylinositol-3,4,5-trisphosphate binding;GO:0016262:protein N-acetylglucosaminyltransferase activity;GO:0097363:protein O-GlcNAc transferase activity;	K09667	;ko00514 Other types of O-glycan biosynthesis;ko04931 Insulin resistance;
ENSG00000147162	71537828	71538072	71533086	71533336	71544566	71544624	306274	13,13	313326	14,21	393	149	0.459935	1	0.899,0.889	0.894,0.855	0.019	X	71533087	71575892	+	OGT	O-linked N-acetylglucosamine (GlcNAc) transferase [Source:HGNC Symbol%3BAcc:HGNC:8127]	GO:0006915:apoptotic process;GO:0032922:circadian regulation of gene expression;GO:0080182:histone H3-K4 trimethylation;GO:0043984:histone H4-K16 acetylation;GO:0043981:histone H4-K5 acetylation;GO:0043982:histone H4-K8 acetylation;GO:0032435:negative regulation of proteasomal ubiquitin-dependent protein catabolic process;GO:0031397:negative regulation of protein ubiquitination;GO:0048015:phospha…	GO:0042995:cell projection;GO:0005829:cytosol;GO:0000123:histone acetyltransferase complex;GO:0031966:mitochondrial membrane;GO:0005654:nucleoplasm;GO:0005634:nucleus;GO:0005886:plasma membrane;GO:0017122:protein N-acetylglucosaminyltransferase complex;GO:0032991:macromolecular complex;	GO:0008375:acetylglucosaminyltransferase activity;GO:0005547:phosphatidylinositol-3,4,5-trisphosphate binding;GO:0016262:protein N-acetylglucosaminyltransferase activity;GO:0097363:protein O-GlcNAc transferase activity;	K09667	;ko00514 Other types of O-glycan biosynthesis;ko04931 Insulin resistance;
ENSG00000147162	71537828	71538072	71533086	71533336	71547906	71548023	154154	0,0	168136	2,0	393	149	1	1	1.0,1.0	0.97,1.0	0.015	X	71533087	71575892	+	OGT	O-linked N-acetylglucosamine (GlcNAc) transferase [Source:HGNC Symbol%3BAcc:HGNC:8127]	GO:0006915:apoptotic process;GO:0032922:circadian regulation of gene expression;GO:0080182:histone H3-K4 trimethylation;GO:0043984:histone H4-K16 acetylation;GO:0043981:histone H4-K5 acetylation;GO:0043982:histone H4-K8 acetylation;GO:0032435:negative regulation of proteasomal ubiquitin-dependent protein catabolic process;GO:0031397:negative regulation of protein ubiquitination;GO:0048015:phospha…	GO:0042995:cell projection;GO:0005829:cytosol;GO:0000123:histone acetyltransferase complex;GO:0031966:mitochondrial membrane;GO:0005654:nucleoplasm;GO:0005634:nucleus;GO:0005886:plasma membrane;GO:0017122:protein N-acetylglucosaminyltransferase complex;GO:0032991:macromolecular complex;	GO:0008375:acetylglucosaminyltransferase activity;GO:0005547:phosphatidylinositol-3,4,5-trisphosphate binding;GO:0016262:protein N-acetylglucosaminyltransferase activity;GO:0097363:protein O-GlcNAc transferase activity;	K09667	;ko00514 Other types of O-glycan biosynthesis;ko04931 Insulin resistance;
ENSG00000147162	71544566	71544635	71533100	71533336	71547906	71548023	100,70	0,0	89119	2,0	218	149	1	1	1.0,1.0	0.968,1.0	0.016	X	71533087	71575892	+	OGT	O-linked N-acetylglucosamine (GlcNAc) transferase [Source:HGNC Symbol%3BAcc:HGNC:8127]	GO:0006915:apoptotic process;GO:0032922:circadian regulation of gene expression;GO:0080182:histone H3-K4 trimethylation;GO:0043984:histone H4-K16 acetylation;GO:0043981:histone H4-K5 acetylation;GO:0043982:histone H4-K8 acetylation;GO:0032435:negative regulation of proteasomal ubiquitin-dependent protein catabolic process;GO:0031397:negative regulation of protein ubiquitination;GO:0048015:phospha…	GO:0042995:cell projection;GO:0005829:cytosol;GO:0000123:histone acetyltransferase complex;GO:0031966:mitochondrial membrane;GO:0005654:nucleoplasm;GO:0005634:nucleus;GO:0005886:plasma membrane;GO:0017122:protein N-acetylglucosaminyltransferase complex;GO:0032991:macromolecular complex;	GO:0008375:acetylglucosaminyltransferase activity;GO:0005547:phosphatidylinositol-3,4,5-trisphosphate binding;GO:0016262:protein N-acetylglucosaminyltransferase activity;GO:0097363:protein O-GlcNAc transferase activity;	K09667	;ko00514 Other types of O-glycan biosynthesis;ko04931 Insulin resistance;
ENSG00000147162	71544566	71544635	71537828	71538072	71547906	71548023	232173	0,0	217280	2,0	218	149	1	1	1.0,1.0	0.987,1.0	0.006	X	71533087	71575892	+	OGT	O-linked N-acetylglucosamine (GlcNAc) transferase [Source:HGNC Symbol%3BAcc:HGNC:8127]	GO:0006915:apoptotic process;GO:0032922:circadian regulation of gene expression;GO:0080182:histone H3-K4 trimethylation;GO:0043984:histone H4-K16 acetylation;GO:0043981:histone H4-K5 acetylation;GO:0043982:histone H4-K8 acetylation;GO:0032435:negative regulation of proteasomal ubiquitin-dependent protein catabolic process;GO:0031397:negative regulation of protein ubiquitination;GO:0048015:phospha…	GO:0042995:cell projection;GO:0005829:cytosol;GO:0000123:histone acetyltransferase complex;GO:0031966:mitochondrial membrane;GO:0005654:nucleoplasm;GO:0005634:nucleus;GO:0005886:plasma membrane;GO:0017122:protein N-acetylglucosaminyltransferase complex;GO:0032991:macromolecular complex;	GO:0008375:acetylglucosaminyltransferase activity;GO:0005547:phosphatidylinositol-3,4,5-trisphosphate binding;GO:0016262:protein N-acetylglucosaminyltransferase activity;GO:0097363:protein O-GlcNAc transferase activity;	K09667	;ko00514 Other types of O-glycan biosynthesis;ko04931 Insulin resistance;
ENSG00000147162	71544566	71545037	71533108	71533336	71547906	71548023	52,30	0,0	61,42	2,0	620	149	0.553145	1	1.0,1.0	0.88,1.0	0.06	X	71533087	71575892	+	OGT	O-linked N-acetylglucosamine (GlcNAc) transferase [Source:HGNC Symbol%3BAcc:HGNC:8127]	GO:0006915:apoptotic process;GO:0032922:circadian regulation of gene expression;GO:0080182:histone H3-K4 trimethylation;GO:0043984:histone H4-K16 acetylation;GO:0043981:histone H4-K5 acetylation;GO:0043982:histone H4-K8 acetylation;GO:0032435:negative regulation of proteasomal ubiquitin-dependent protein catabolic process;GO:0031397:negative regulation of protein ubiquitination;GO:0048015:phospha…	GO:0042995:cell projection;GO:0005829:cytosol;GO:0000123:histone acetyltransferase complex;GO:0031966:mitochondrial membrane;GO:0005654:nucleoplasm;GO:0005634:nucleus;GO:0005886:plasma membrane;GO:0017122:protein N-acetylglucosaminyltransferase complex;GO:0032991:macromolecular complex;	GO:0008375:acetylglucosaminyltransferase activity;GO:0005547:phosphatidylinositol-3,4,5-trisphosphate binding;GO:0016262:protein N-acetylglucosaminyltransferase activity;GO:0097363:protein O-GlcNAc transferase activity;	K09667	;ko00514 Other types of O-glycan biosynthesis;ko04931 Insulin resistance;
ENSG00000147162	71544566	71545037	71537828	71538072	71547906	71548023	110,75	0,0	115121	2,0	620	149	0.383688	1	1.0,1.0	0.933,1.0	0.033	X	71533087	71575892	+	OGT	O-linked N-acetylglucosamine (GlcNAc) transferase [Source:HGNC Symbol%3BAcc:HGNC:8127]	GO:0006915:apoptotic process;GO:0032922:circadian regulation of gene expression;GO:0080182:histone H3-K4 trimethylation;GO:0043984:histone H4-K16 acetylation;GO:0043981:histone H4-K5 acetylation;GO:0043982:histone H4-K8 acetylation;GO:0032435:negative regulation of proteasomal ubiquitin-dependent protein catabolic process;GO:0031397:negative regulation of protein ubiquitination;GO:0048015:phospha…	GO:0042995:cell projection;GO:0005829:cytosol;GO:0000123:histone acetyltransferase complex;GO:0031966:mitochondrial membrane;GO:0005654:nucleoplasm;GO:0005634:nucleus;GO:0005886:plasma membrane;GO:0017122:protein N-acetylglucosaminyltransferase complex;GO:0032991:macromolecular complex;	GO:0008375:acetylglucosaminyltransferase activity;GO:0005547:phosphatidylinositol-3,4,5-trisphosphate binding;GO:0016262:protein N-acetylglucosaminyltransferase activity;GO:0097363:protein O-GlcNAc transferase activity;	K09667	;ko00514 Other types of O-glycan biosynthesis;ko04931 Insulin resistance;
ENSG00000147162	71544566	71548023	71537828	71538072	71554512	71554592	760653	0,2	770766	1,1	3606	149	0.696565	1	1.0,0.931	0.97,0.969	-0.004	X	71533087	71575892	+	OGT	O-linked N-acetylglucosamine (GlcNAc) transferase [Source:HGNC Symbol%3BAcc:HGNC:8127]	GO:0006915:apoptotic process;GO:0032922:circadian regulation of gene expression;GO:0080182:histone H3-K4 trimethylation;GO:0043984:histone H4-K16 acetylation;GO:0043981:histone H4-K5 acetylation;GO:0043982:histone H4-K8 acetylation;GO:0032435:negative regulation of proteasomal ubiquitin-dependent protein catabolic process;GO:0031397:negative regulation of protein ubiquitination;GO:0048015:phospha…	GO:0042995:cell projection;GO:0005829:cytosol;GO:0000123:histone acetyltransferase complex;GO:0031966:mitochondrial membrane;GO:0005654:nucleoplasm;GO:0005634:nucleus;GO:0005886:plasma membrane;GO:0017122:protein N-acetylglucosaminyltransferase complex;GO:0032991:macromolecular complex;	GO:0008375:acetylglucosaminyltransferase activity;GO:0005547:phosphatidylinositol-3,4,5-trisphosphate binding;GO:0016262:protein N-acetylglucosaminyltransferase activity;GO:0097363:protein O-GlcNAc transferase activity;	K09667	;ko00514 Other types of O-glycan biosynthesis;ko04931 Insulin resistance;
ENSG00000147162	71546343	71546496	71544566	71544635	71547906	71548023	4,5	181133	6,1	168219	302	149	0.757984	1	0.011,0.018	0.017,0.002	0.005	X	71533087	71575892	+	OGT	O-linked N-acetylglucosamine (GlcNAc) transferase [Source:HGNC Symbol%3BAcc:HGNC:8127]	GO:0006915:apoptotic process;GO:0032922:circadian regulation of gene expression;GO:0080182:histone H3-K4 trimethylation;GO:0043984:histone H4-K16 acetylation;GO:0043981:histone H4-K5 acetylation;GO:0043982:histone H4-K8 acetylation;GO:0032435:negative regulation of proteasomal ubiquitin-dependent protein catabolic process;GO:0031397:negative regulation of protein ubiquitination;GO:0048015:phospha…	GO:0042995:cell projection;GO:0005829:cytosol;GO:0000123:histone acetyltransferase complex;GO:0031966:mitochondrial membrane;GO:0005654:nucleoplasm;GO:0005634:nucleus;GO:0005886:plasma membrane;GO:0017122:protein N-acetylglucosaminyltransferase complex;GO:0032991:macromolecular complex;	GO:0008375:acetylglucosaminyltransferase activity;GO:0005547:phosphatidylinositol-3,4,5-trisphosphate binding;GO:0016262:protein N-acetylglucosaminyltransferase activity;GO:0097363:protein O-GlcNAc transferase activity;	K09667	;ko00514 Other types of O-glycan biosynthesis;ko04931 Insulin resistance;
ENSG00000147162	71547906	71548023	71537828	71538072	71554512	71554592	175168	0,2	231199	1,1	266	149	1	1	1.0,0.979	0.992,0.991	-0.002	X	71533087	71575892	+	OGT	O-linked N-acetylglucosamine (GlcNAc) transferase [Source:HGNC Symbol%3BAcc:HGNC:8127]	GO:0006915:apoptotic process;GO:0032922:circadian regulation of gene expression;GO:0080182:histone H3-K4 trimethylation;GO:0043984:histone H4-K16 acetylation;GO:0043981:histone H4-K5 acetylation;GO:0043982:histone H4-K8 acetylation;GO:0032435:negative regulation of proteasomal ubiquitin-dependent protein catabolic process;GO:0031397:negative regulation of protein ubiquitination;GO:0048015:phospha…	GO:0042995:cell projection;GO:0005829:cytosol;GO:0000123:histone acetyltransferase complex;GO:0031966:mitochondrial membrane;GO:0005654:nucleoplasm;GO:0005634:nucleus;GO:0005886:plasma membrane;GO:0017122:protein N-acetylglucosaminyltransferase complex;GO:0032991:macromolecular complex;	GO:0008375:acetylglucosaminyltransferase activity;GO:0005547:phosphatidylinositol-3,4,5-trisphosphate binding;GO:0016262:protein N-acetylglucosaminyltransferase activity;GO:0097363:protein O-GlcNAc transferase activity;	K09667	;ko00514 Other types of O-glycan biosynthesis;ko04931 Insulin resistance;
ENSG00000147162	71555189	71555385	71554512	71554592	71555953	71556094	535482	16,17	587574	36,31	345	149	0.0114178	0.20599	0.935,0.925	0.876,0.889	0.047	X	71533087	71575892	+	OGT	O-linked N-acetylglucosamine (GlcNAc) transferase [Source:HGNC Symbol%3BAcc:HGNC:8127]	GO:0006915:apoptotic process;GO:0032922:circadian regulation of gene expression;GO:0080182:histone H3-K4 trimethylation;GO:0043984:histone H4-K16 acetylation;GO:0043981:histone H4-K5 acetylation;GO:0043982:histone H4-K8 acetylation;GO:0032435:negative regulation of proteasomal ubiquitin-dependent protein catabolic process;GO:0031397:negative regulation of protein ubiquitination;GO:0048015:phospha…	GO:0042995:cell projection;GO:0005829:cytosol;GO:0000123:histone acetyltransferase complex;GO:0031966:mitochondrial membrane;GO:0005654:nucleoplasm;GO:0005634:nucleus;GO:0005886:plasma membrane;GO:0017122:protein N-acetylglucosaminyltransferase complex;GO:0032991:macromolecular complex;	GO:0008375:acetylglucosaminyltransferase activity;GO:0005547:phosphatidylinositol-3,4,5-trisphosphate binding;GO:0016262:protein N-acetylglucosaminyltransferase activity;GO:0097363:protein O-GlcNAc transferase activity;	K09667	;ko00514 Other types of O-glycan biosynthesis;ko04931 Insulin resistance;
ENSG00000147162	71555953	71556094	71554512	71554592	71556679	71556778	206235	0,0	261275	0,1	290	149	1	1	1.0,1.0	1.0,0.993	0.004	X	71533087	71575892	+	OGT	O-linked N-acetylglucosamine (GlcNAc) transferase [Source:HGNC Symbol%3BAcc:HGNC:8127]	GO:0006915:apoptotic process;GO:0032922:circadian regulation of gene expression;GO:0080182:histone H3-K4 trimethylation;GO:0043984:histone H4-K16 acetylation;GO:0043981:histone H4-K5 acetylation;GO:0043982:histone H4-K8 acetylation;GO:0032435:negative regulation of proteasomal ubiquitin-dependent protein catabolic process;GO:0031397:negative regulation of protein ubiquitination;GO:0048015:phospha…	GO:0042995:cell projection;GO:0005829:cytosol;GO:0000123:histone acetyltransferase complex;GO:0031966:mitochondrial membrane;GO:0005654:nucleoplasm;GO:0005634:nucleus;GO:0005886:plasma membrane;GO:0017122:protein N-acetylglucosaminyltransferase complex;GO:0032991:macromolecular complex;	GO:0008375:acetylglucosaminyltransferase activity;GO:0005547:phosphatidylinositol-3,4,5-trisphosphate binding;GO:0016262:protein N-acetylglucosaminyltransferase activity;GO:0097363:protein O-GlcNAc transferase activity;	K09667	;ko00514 Other types of O-glycan biosynthesis;ko04931 Insulin resistance;
ENSG00000147162	71557492	71557672	71557194	71557296	71559266	71559425	537374	1,0	501561	0,0	329	149	1	1	0.996,1.0	1.0,1.0	-0.002	X	71533087	71575892	+	OGT	O-linked N-acetylglucosamine (GlcNAc) transferase [Source:HGNC Symbol%3BAcc:HGNC:8127]	GO:0006915:apoptotic process;GO:0032922:circadian regulation of gene expression;GO:0080182:histone H3-K4 trimethylation;GO:0043984:histone H4-K16 acetylation;GO:0043981:histone H4-K5 acetylation;GO:0043982:histone H4-K8 acetylation;GO:0032435:negative regulation of proteasomal ubiquitin-dependent protein catabolic process;GO:0031397:negative regulation of protein ubiquitination;GO:0048015:phospha…	GO:0042995:cell projection;GO:0005829:cytosol;GO:0000123:histone acetyltransferase complex;GO:0031966:mitochondrial membrane;GO:0005654:nucleoplasm;GO:0005634:nucleus;GO:0005886:plasma membrane;GO:0017122:protein N-acetylglucosaminyltransferase complex;GO:0032991:macromolecular complex;	GO:0008375:acetylglucosaminyltransferase activity;GO:0005547:phosphatidylinositol-3,4,5-trisphosphate binding;GO:0016262:protein N-acetylglucosaminyltransferase activity;GO:0097363:protein O-GlcNAc transferase activity;	K09667	;ko00514 Other types of O-glycan biosynthesis;ko04931 Insulin resistance;
ENSG00000147162	71561774	71561900	71559587	71559677	71562846	71563017	406361	0,0	428430	1,2	275	149	1	1	1.0,1.0	0.996,0.991	0.006	X	71533087	71575892	+	OGT	O-linked N-acetylglucosamine (GlcNAc) transferase [Source:HGNC Symbol%3BAcc:HGNC:8127]	GO:0006915:apoptotic process;GO:0032922:circadian regulation of gene expression;GO:0080182:histone H3-K4 trimethylation;GO:0043984:histone H4-K16 acetylation;GO:0043981:histone H4-K5 acetylation;GO:0043982:histone H4-K8 acetylation;GO:0032435:negative regulation of proteasomal ubiquitin-dependent protein catabolic process;GO:0031397:negative regulation of protein ubiquitination;GO:0048015:phospha…	GO:0042995:cell projection;GO:0005829:cytosol;GO:0000123:histone acetyltransferase complex;GO:0031966:mitochondrial membrane;GO:0005654:nucleoplasm;GO:0005634:nucleus;GO:0005886:plasma membrane;GO:0017122:protein N-acetylglucosaminyltransferase complex;GO:0032991:macromolecular complex;	GO:0008375:acetylglucosaminyltransferase activity;GO:0005547:phosphatidylinositol-3,4,5-trisphosphate binding;GO:0016262:protein N-acetylglucosaminyltransferase activity;GO:0097363:protein O-GlcNAc transferase activity;	K09667	;ko00514 Other types of O-glycan biosynthesis;ko04931 Insulin resistance;
ENSG00000147162	71563129	71563246	71562846	71563017	71563328	71563499	606510	0,0	592606	0,2	266	149	1	1	1.0,1.0	1.0,0.994	0.003	X	71533087	71575892	+	OGT	O-linked N-acetylglucosamine (GlcNAc) transferase [Source:HGNC Symbol%3BAcc:HGNC:8127]	GO:0006915:apoptotic process;GO:0032922:circadian regulation of gene expression;GO:0080182:histone H3-K4 trimethylation;GO:0043984:histone H4-K16 acetylation;GO:0043981:histone H4-K5 acetylation;GO:0043982:histone H4-K8 acetylation;GO:0032435:negative regulation of proteasomal ubiquitin-dependent protein catabolic process;GO:0031397:negative regulation of protein ubiquitination;GO:0048015:phospha…	GO:0042995:cell projection;GO:0005829:cytosol;GO:0000123:histone acetyltransferase complex;GO:0031966:mitochondrial membrane;GO:0005654:nucleoplasm;GO:0005634:nucleus;GO:0005886:plasma membrane;GO:0017122:protein N-acetylglucosaminyltransferase complex;GO:0032991:macromolecular complex;	GO:0008375:acetylglucosaminyltransferase activity;GO:0005547:phosphatidylinositol-3,4,5-trisphosphate binding;GO:0016262:protein N-acetylglucosaminyltransferase activity;GO:0097363:protein O-GlcNAc transferase activity;	K09667	;ko00514 Other types of O-glycan biosynthesis;ko04931 Insulin resistance;
ENSG00000147162	71564600	71564753	71563328	71563499	71567499	71567752	670663	0,0	683758	0,1	302	149	1	1	1.0,1.0	1.0,0.997	0.002	X	71533087	71575892	+	OGT	O-linked N-acetylglucosamine (GlcNAc) transferase [Source:HGNC Symbol%3BAcc:HGNC:8127]	GO:0006915:apoptotic process;GO:0032922:circadian regulation of gene expression;GO:0080182:histone H3-K4 trimethylation;GO:0043984:histone H4-K16 acetylation;GO:0043981:histone H4-K5 acetylation;GO:0043982:histone H4-K8 acetylation;GO:0032435:negative regulation of proteasomal ubiquitin-dependent protein catabolic process;GO:0031397:negative regulation of protein ubiquitination;GO:0048015:phospha…	GO:0042995:cell projection;GO:0005829:cytosol;GO:0000123:histone acetyltransferase complex;GO:0031966:mitochondrial membrane;GO:0005654:nucleoplasm;GO:0005634:nucleus;GO:0005886:plasma membrane;GO:0017122:protein N-acetylglucosaminyltransferase complex;GO:0032991:macromolecular complex;	GO:0008375:acetylglucosaminyltransferase activity;GO:0005547:phosphatidylinositol-3,4,5-trisphosphate binding;GO:0016262:protein N-acetylglucosaminyltransferase activity;GO:0097363:protein O-GlcNAc transferase activity;	K09667	;ko00514 Other types of O-glycan biosynthesis;ko04931 Insulin resistance;
ENSG00000147162	71567499	71567752	71564600	71564753	71567992	71568116	634619	0,0	712745	0,1	402	149	1	1	1.0,1.0	1.0,0.996	0.002	X	71533087	71575892	+	OGT	O-linked N-acetylglucosamine (GlcNAc) transferase [Source:HGNC Symbol%3BAcc:HGNC:8127]	GO:0006915:apoptotic process;GO:0032922:circadian regulation of gene expression;GO:0080182:histone H3-K4 trimethylation;GO:0043984:histone H4-K16 acetylation;GO:0043981:histone H4-K5 acetylation;GO:0043982:histone H4-K8 acetylation;GO:0032435:negative regulation of proteasomal ubiquitin-dependent protein catabolic process;GO:0031397:negative regulation of protein ubiquitination;GO:0048015:phospha…	GO:0042995:cell projection;GO:0005829:cytosol;GO:0000123:histone acetyltransferase complex;GO:0031966:mitochondrial membrane;GO:0005654:nucleoplasm;GO:0005634:nucleus;GO:0005886:plasma membrane;GO:0017122:protein N-acetylglucosaminyltransferase complex;GO:0032991:macromolecular complex;	GO:0008375:acetylglucosaminyltransferase activity;GO:0005547:phosphatidylinositol-3,4,5-trisphosphate binding;GO:0016262:protein N-acetylglucosaminyltransferase activity;GO:0097363:protein O-GlcNAc transferase activity;	K09667	;ko00514 Other types of O-glycan biosynthesis;ko04931 Insulin resistance;
ENSG00000147133	71406637	71406746	71401527	71401739	71407573	71407672	94121	1,0	127153	0,0	258	149	1	1	0.982,1.0	1.0,1.0	-0.009	X	71366222	71532374	+	TAF1	TATA-box binding protein associated factor 1 [Source:HGNC Symbol%3BAcc:HGNC:11535]	GO:0007049:cell cycle;GO:0071318:cellular response to ATP;GO:0006974:cellular response to DNA damage stimulus;GO:0034644:cellular response to UV;GO:0030901:midbrain development;GO:0043433:negative regulation of sequence-specific DNA binding transcription factor activity;GO:0010629:negative regulation of gene expression;GO:1903026:negative regulation of RNA polymerase II regulatory region sequence…	GO:0000785:chromatin;GO:0071339:MLL1 complex;GO:0005654:nucleoplasm;GO:0005634:nucleus;GO:0005669:transcription factor TFIID complex;GO:0005667:transcription factor complex;	GO:0005524:ATP binding;GO:0004402:histone acetyltransferase activity;GO:0016301:kinase activity;GO:0070577:lysine-acetylated histone binding;GO:0016922:ligand-dependent nuclear receptor binding;GO:0002039:p53 binding;GO:0046982:protein heterodimerization activity;GO:0004672:protein kinase activity;GO:0004674:protein serine/threonine kinase activity;GO:0001181:core RNA polymerase I binding transcr…	K03125	;ko03022 Basal transcription factors;
ENSG00000147133	71423116	71423239	71421308	71421376	71423973	71424066	133129	0,2	103115	0,0	272	149	1	1	1.0,0.972	1.0,1.0	-0.014	X	71366222	71532374	+	TAF1	TATA-box binding protein associated factor 1 [Source:HGNC Symbol%3BAcc:HGNC:11535]	GO:0007049:cell cycle;GO:0071318:cellular response to ATP;GO:0006974:cellular response to DNA damage stimulus;GO:0034644:cellular response to UV;GO:0030901:midbrain development;GO:0043433:negative regulation of sequence-specific DNA binding transcription factor activity;GO:0010629:negative regulation of gene expression;GO:1903026:negative regulation of RNA polymerase II regulatory region sequence…	GO:0000785:chromatin;GO:0071339:MLL1 complex;GO:0005654:nucleoplasm;GO:0005634:nucleus;GO:0005669:transcription factor TFIID complex;GO:0005667:transcription factor complex;	GO:0005524:ATP binding;GO:0004402:histone acetyltransferase activity;GO:0016301:kinase activity;GO:0070577:lysine-acetylated histone binding;GO:0016922:ligand-dependent nuclear receptor binding;GO:0002039:p53 binding;GO:0046982:protein heterodimerization activity;GO:0004672:protein kinase activity;GO:0004674:protein serine/threonine kinase activity;GO:0001181:core RNA polymerase I binding transcr…	K03125	;ko03022 Basal transcription factors;
ENSG00000147133	71423116	71423239	71421308	71421376	71424016	71424066	70,67	1,0	57,54	0,0	272	149	1	1	0.975,1.0	1.0,1.0	-0.012	X	71366222	71532374	+	TAF1	TATA-box binding protein associated factor 1 [Source:HGNC Symbol%3BAcc:HGNC:11535]	GO:0007049:cell cycle;GO:0071318:cellular response to ATP;GO:0006974:cellular response to DNA damage stimulus;GO:0034644:cellular response to UV;GO:0030901:midbrain development;GO:0043433:negative regulation of sequence-specific DNA binding transcription factor activity;GO:0010629:negative regulation of gene expression;GO:1903026:negative regulation of RNA polymerase II regulatory region sequence…	GO:0000785:chromatin;GO:0071339:MLL1 complex;GO:0005654:nucleoplasm;GO:0005634:nucleus;GO:0005669:transcription factor TFIID complex;GO:0005667:transcription factor complex;	GO:0005524:ATP binding;GO:0004402:histone acetyltransferase activity;GO:0016301:kinase activity;GO:0070577:lysine-acetylated histone binding;GO:0016922:ligand-dependent nuclear receptor binding;GO:0002039:p53 binding;GO:0046982:protein heterodimerization activity;GO:0004672:protein kinase activity;GO:0004674:protein serine/threonine kinase activity;GO:0001181:core RNA polymerase I binding transcr…	K03125	;ko03022 Basal transcription factors;
ENSG00000147133	71423116	71423264	71421308	71421376	71423973	71424066	70,67	0,2	54,56	0,0	297	149	0.409318	1	1.0,0.944	1.0,1.0	-0.028	X	71366222	71532374	+	TAF1	TATA-box binding protein associated factor 1 [Source:HGNC Symbol%3BAcc:HGNC:11535]	GO:0007049:cell cycle;GO:0071318:cellular response to ATP;GO:0006974:cellular response to DNA damage stimulus;GO:0034644:cellular response to UV;GO:0030901:midbrain development;GO:0043433:negative regulation of sequence-specific DNA binding transcription factor activity;GO:0010629:negative regulation of gene expression;GO:1903026:negative regulation of RNA polymerase II regulatory region sequence…	GO:0000785:chromatin;GO:0071339:MLL1 complex;GO:0005654:nucleoplasm;GO:0005634:nucleus;GO:0005669:transcription factor TFIID complex;GO:0005667:transcription factor complex;	GO:0005524:ATP binding;GO:0004402:histone acetyltransferase activity;GO:0016301:kinase activity;GO:0070577:lysine-acetylated histone binding;GO:0016922:ligand-dependent nuclear receptor binding;GO:0002039:p53 binding;GO:0046982:protein heterodimerization activity;GO:0004672:protein kinase activity;GO:0004674:protein serine/threonine kinase activity;GO:0001181:core RNA polymerase I binding transcr…	K03125	;ko03022 Basal transcription factors;
ENSG00000147133	71454169	71454237	71424153	71424238	71454740	71454857	117113	3,0	99,98	2,0	217	149	0.593472	1	0.964,1.0	0.971,1.0	-0.004	X	71366222	71532374	+	TAF1	TATA-box binding protein associated factor 1 [Source:HGNC Symbol%3BAcc:HGNC:11535]	GO:0007049:cell cycle;GO:0071318:cellular response to ATP;GO:0006974:cellular response to DNA damage stimulus;GO:0034644:cellular response to UV;GO:0030901:midbrain development;GO:0043433:negative regulation of sequence-specific DNA binding transcription factor activity;GO:0010629:negative regulation of gene expression;GO:1903026:negative regulation of RNA polymerase II regulatory region sequence…	GO:0000785:chromatin;GO:0071339:MLL1 complex;GO:0005654:nucleoplasm;GO:0005634:nucleus;GO:0005669:transcription factor TFIID complex;GO:0005667:transcription factor complex;	GO:0005524:ATP binding;GO:0004402:histone acetyltransferase activity;GO:0016301:kinase activity;GO:0070577:lysine-acetylated histone binding;GO:0016922:ligand-dependent nuclear receptor binding;GO:0002039:p53 binding;GO:0046982:protein heterodimerization activity;GO:0004672:protein kinase activity;GO:0004674:protein serine/threonine kinase activity;GO:0001181:core RNA polymerase I binding transcr…	K03125	;ko03022 Basal transcription factors;
ENSG00000147133	71455006	71455012	71454740	71454857	71458240	71458366	0,0	78104	0,2	104,90	155	149	1	1	0.0,0.0	0.0,0.021	-0.011	X	71366222	71532374	+	TAF1	TATA-box binding protein associated factor 1 [Source:HGNC Symbol%3BAcc:HGNC:11535]	GO:0007049:cell cycle;GO:0071318:cellular response to ATP;GO:0006974:cellular response to DNA damage stimulus;GO:0034644:cellular response to UV;GO:0030901:midbrain development;GO:0043433:negative regulation of sequence-specific DNA binding transcription factor activity;GO:0010629:negative regulation of gene expression;GO:1903026:negative regulation of RNA polymerase II regulatory region sequence…	GO:0000785:chromatin;GO:0071339:MLL1 complex;GO:0005654:nucleoplasm;GO:0005634:nucleus;GO:0005669:transcription factor TFIID complex;GO:0005667:transcription factor complex;	GO:0005524:ATP binding;GO:0004402:histone acetyltransferase activity;GO:0016301:kinase activity;GO:0070577:lysine-acetylated histone binding;GO:0016922:ligand-dependent nuclear receptor binding;GO:0002039:p53 binding;GO:0046982:protein heterodimerization activity;GO:0004672:protein kinase activity;GO:0004674:protein serine/threonine kinase activity;GO:0001181:core RNA polymerase I binding transcr…	K03125	;ko03022 Basal transcription factors;
ENSG00000147133	71459149	71459251	71458240	71458357	71459551	71459708	9,19	1,0	17,15	0,0	251	149	1	1	0.842,1.0	1.0,1.0	-0.079	X	71366222	71532374	+	TAF1	TATA-box binding protein associated factor 1 [Source:HGNC Symbol%3BAcc:HGNC:11535]	GO:0007049:cell cycle;GO:0071318:cellular response to ATP;GO:0006974:cellular response to DNA damage stimulus;GO:0034644:cellular response to UV;GO:0030901:midbrain development;GO:0043433:negative regulation of sequence-specific DNA binding transcription factor activity;GO:0010629:negative regulation of gene expression;GO:1903026:negative regulation of RNA polymerase II regulatory region sequence…	GO:0000785:chromatin;GO:0071339:MLL1 complex;GO:0005654:nucleoplasm;GO:0005634:nucleus;GO:0005669:transcription factor TFIID complex;GO:0005667:transcription factor complex;	GO:0005524:ATP binding;GO:0004402:histone acetyltransferase activity;GO:0016301:kinase activity;GO:0070577:lysine-acetylated histone binding;GO:0016922:ligand-dependent nuclear receptor binding;GO:0002039:p53 binding;GO:0046982:protein heterodimerization activity;GO:0004672:protein kinase activity;GO:0004674:protein serine/threonine kinase activity;GO:0001181:core RNA polymerase I binding transcr…	K03125	;ko03022 Basal transcription factors;
ENSG00000147133	71459149	71459251	71458240	71458366	71459551	71459708	19,32	68,50	37,19	73,60	251	149	0.91461	1	0.142,0.275	0.231,0.158	0.014	X	71366222	71532374	+	TAF1	TATA-box binding protein associated factor 1 [Source:HGNC Symbol%3BAcc:HGNC:11535]	GO:0007049:cell cycle;GO:0071318:cellular response to ATP;GO:0006974:cellular response to DNA damage stimulus;GO:0034644:cellular response to UV;GO:0030901:midbrain development;GO:0043433:negative regulation of sequence-specific DNA binding transcription factor activity;GO:0010629:negative regulation of gene expression;GO:1903026:negative regulation of RNA polymerase II regulatory region sequence…	GO:0000785:chromatin;GO:0071339:MLL1 complex;GO:0005654:nucleoplasm;GO:0005634:nucleus;GO:0005669:transcription factor TFIID complex;GO:0005667:transcription factor complex;	GO:0005524:ATP binding;GO:0004402:histone acetyltransferase activity;GO:0016301:kinase activity;GO:0070577:lysine-acetylated histone binding;GO:0016922:ligand-dependent nuclear receptor binding;GO:0002039:p53 binding;GO:0046982:protein heterodimerization activity;GO:0004672:protein kinase activity;GO:0004674:protein serine/threonine kinase activity;GO:0001181:core RNA polymerase I binding transcr…	K03125	;ko03022 Basal transcription factors;
ENSG00000120509	70286985	70287116	70281117	70282275	70287275	70287336	151132	0,2	114168	0,0	280	149	1	1	1.0,0.972	1.0,1.0	-0.014	X	70281118	70290514	-	PDZD11	PDZ domain containing 11 [Source:HGNC Symbol%3BAcc:HGNC:28034]	GO:0045199:maintenance of epithelial cell apical/basal polarity;GO:0007269:neurotransmitter secretion;GO:0046931:pore complex assembly;GO:1903361:protein localization to basolateral plasma membrane;	GO:0005912:adherens junction;GO:0016323:basolateral plasma membrane;GO:0005911:cell-cell junction;GO:0005829:cytosol;GO:0005576:extracellular region;GO:0046930:pore complex;GO:0098793:presynapse;GO:0045202:synapse;	GO:0008022:protein C-terminus binding;	K10395;K13801;K07896	-
ENSG00000120509	70288116	70288173	70287731	70287830	70288429	70288513	153176	0,1	190166	0,0	206	149	1	1	1.0,0.992	1.0,1.0	-0.004	X	70281118	70290514	-	PDZD11	PDZ domain containing 11 [Source:HGNC Symbol%3BAcc:HGNC:28034]	GO:0045199:maintenance of epithelial cell apical/basal polarity;GO:0007269:neurotransmitter secretion;GO:0046931:pore complex assembly;GO:1903361:protein localization to basolateral plasma membrane;	GO:0005912:adherens junction;GO:0016323:basolateral plasma membrane;GO:0005911:cell-cell junction;GO:0005829:cytosol;GO:0005576:extracellular region;GO:0046930:pore complex;GO:0098793:presynapse;GO:0045202:synapse;	GO:0008022:protein C-terminus binding;	K10395;K13801;K07896	-
ENSG00000120509	70289521	70289593	70289254	70289354	70289859	70289945	22,13	83,90	21,16	88,87	221	149	0.876353	1	0.152,0.089	0.139,0.11	-0.004	X	70281118	70290514	-	PDZD11	PDZ domain containing 11 [Source:HGNC Symbol%3BAcc:HGNC:28034]	GO:0045199:maintenance of epithelial cell apical/basal polarity;GO:0007269:neurotransmitter secretion;GO:0046931:pore complex assembly;GO:1903361:protein localization to basolateral plasma membrane;	GO:0005912:adherens junction;GO:0016323:basolateral plasma membrane;GO:0005911:cell-cell junction;GO:0005829:cytosol;GO:0005576:extracellular region;GO:0046930:pore complex;GO:0098793:presynapse;GO:0045202:synapse;	GO:0008022:protein C-terminus binding;	K10395;K13801;K07896	-
ENSG00000089289	70146632	70146828	70134522	70134816	70148760	70148840	332382	1,2	421388	0,3	345	149	1	1	0.993,0.988	1.0,0.982	-0.001	X	70133447	70166324	+	IGBP1	immunoglobulin binding protein 1 [Source:HGNC Symbol%3BAcc:HGNC:5461]	GO:0042113:B cell activation;GO:0043154:negative regulation of cysteine-type endopeptidase activity involved in apoptotic process;GO:0032873:negative regulation of stress-activated MAPK cascade;GO:0000122:negative regulation of transcription from RNA polymerase II promoter;GO:0035303:regulation of dephosphorylation;GO:0060632:regulation of microtubule-based movement;GO:0070555:response to interle…	GO:0005737:cytoplasm;GO:0005829:cytosol;	GO:0051721:protein phosphatase 2A binding;GO:0019888:protein phosphatase regulator activity;	K17606	;ko04136 Autophagy - other;ko04140 Autophagy - animal;
ENSG00000089289	70148760	70148840	70134522	70134816	70165832	70166324	7,1	0,0	0,4	0,5	229	149	1	1	1.0,1.0	NA,0.342	0.658	X	70133447	70166324	+	IGBP1	immunoglobulin binding protein 1 [Source:HGNC Symbol%3BAcc:HGNC:5461]	GO:0042113:B cell activation;GO:0043154:negative regulation of cysteine-type endopeptidase activity involved in apoptotic process;GO:0032873:negative regulation of stress-activated MAPK cascade;GO:0000122:negative regulation of transcription from RNA polymerase II promoter;GO:0035303:regulation of dephosphorylation;GO:0060632:regulation of microtubule-based movement;GO:0070555:response to interle…	GO:0005737:cytoplasm;GO:0005829:cytosol;	GO:0051721:protein phosphatase 2A binding;GO:0019888:protein phosphatase regulator activity;	K17606	;ko04136 Autophagy - other;ko04140 Autophagy - animal;
ENSG00000089289	70150209	70150322	70148760	70148840	70165832	70166324	319362	7,0	377332	0,2	262	149	0.737428	1	0.963,1.0	1.0,0.99	-0.013	X	70133447	70166324	+	IGBP1	immunoglobulin binding protein 1 [Source:HGNC Symbol%3BAcc:HGNC:5461]	GO:0042113:B cell activation;GO:0043154:negative regulation of cysteine-type endopeptidase activity involved in apoptotic process;GO:0032873:negative regulation of stress-activated MAPK cascade;GO:0000122:negative regulation of transcription from RNA polymerase II promoter;GO:0035303:regulation of dephosphorylation;GO:0060632:regulation of microtubule-based movement;GO:0070555:response to interle…	GO:0005737:cytoplasm;GO:0005829:cytosol;	GO:0051721:protein phosphatase 2A binding;GO:0019888:protein phosphatase regulator activity;	K17606	;ko04136 Autophagy - other;ko04140 Autophagy - animal;
ENSG00000158813	70033397	70033522	70030468	70030520	70035357	70039469	5,2	0,1	11,9	0,0	274	149	1	1	1.0,0.521	1.0,1.0	-0.24	X	69616067	70039472	+	EDA	ectodysplasin A [Source:HGNC Symbol%3BAcc:HGNC:3157]	GO:0048513:organ development;GO:0030154:cell differentiation;GO:0007160:cell-matrix adhesion;GO:0019221:cytokine-mediated signaling pathway;GO:0010467:gene expression;GO:0060789:hair follicle placode formation;GO:0006955:immune response;GO:0042475:odontogenesis of dentin-containing tooth;GO:0043473:pigmentation;GO:0090263:positive regulation of canonical Wnt signaling pathway;GO:0010628:positive …	GO:0045177:apical part of cell;GO:0005581:collagen trimer;GO:0005856:cytoskeleton;GO:0005789:endoplasmic reticulum membrane;GO:0005615:extracellular space;GO:0016021:integral component of membrane;GO:0005887:integral component of plasma membrane;GO:0043231:intracellular membrane-bounded organelle;GO:0005811:lipid particle;GO:0016020:membrane;GO:0005886:plasma membrane;	GO:0038177:death receptor agonist activity;GO:0005123:death receptor binding;GO:0048018:receptor agonist activity;GO:0005102:receptor binding;GO:0005164:tumor necrosis factor receptor binding;	K05480	;ko04060 Cytokine-cytokine receptor interaction;ko04064 NF-kappa B signaling pathway;
ENSG00000158813	70033397	70033528	70030468	70030520	70035357	70039469	1,6	0,1	11,8	0,0	280	149	1	1	1.0,0.761	1.0,1.0	-0.119	X	69616067	70039472	+	EDA	ectodysplasin A [Source:HGNC Symbol%3BAcc:HGNC:3157]	GO:0048513:organ development;GO:0030154:cell differentiation;GO:0007160:cell-matrix adhesion;GO:0019221:cytokine-mediated signaling pathway;GO:0010467:gene expression;GO:0060789:hair follicle placode formation;GO:0006955:immune response;GO:0042475:odontogenesis of dentin-containing tooth;GO:0043473:pigmentation;GO:0090263:positive regulation of canonical Wnt signaling pathway;GO:0010628:positive …	GO:0045177:apical part of cell;GO:0005581:collagen trimer;GO:0005856:cytoskeleton;GO:0005789:endoplasmic reticulum membrane;GO:0005615:extracellular space;GO:0016021:integral component of membrane;GO:0005887:integral component of plasma membrane;GO:0043231:intracellular membrane-bounded organelle;GO:0005811:lipid particle;GO:0016020:membrane;GO:0005886:plasma membrane;	GO:0038177:death receptor agonist activity;GO:0005123:death receptor binding;GO:0048018:receptor agonist activity;GO:0005102:receptor binding;GO:0005164:tumor necrosis factor receptor binding;	K05480	;ko04060 Cytokine-cytokine receptor interaction;ko04064 NF-kappa B signaling pathway;
ENSG00000158813	70033406	70033522	70030468	70030520	70035357	70035637	3,2	0,1	3,5	0,0	265	149	1	1	1.0,0.529	1.0,1.0	-0.236	X	69616067	70039472	+	EDA	ectodysplasin A [Source:HGNC Symbol%3BAcc:HGNC:3157]	GO:0048513:organ development;GO:0030154:cell differentiation;GO:0007160:cell-matrix adhesion;GO:0019221:cytokine-mediated signaling pathway;GO:0010467:gene expression;GO:0060789:hair follicle placode formation;GO:0006955:immune response;GO:0042475:odontogenesis of dentin-containing tooth;GO:0043473:pigmentation;GO:0090263:positive regulation of canonical Wnt signaling pathway;GO:0010628:positive …	GO:0045177:apical part of cell;GO:0005581:collagen trimer;GO:0005856:cytoskeleton;GO:0005789:endoplasmic reticulum membrane;GO:0005615:extracellular space;GO:0016021:integral component of membrane;GO:0005887:integral component of plasma membrane;GO:0043231:intracellular membrane-bounded organelle;GO:0005811:lipid particle;GO:0016020:membrane;GO:0005886:plasma membrane;	GO:0038177:death receptor agonist activity;GO:0005123:death receptor binding;GO:0048018:receptor agonist activity;GO:0005102:receptor binding;GO:0005164:tumor necrosis factor receptor binding;	K05480	;ko04060 Cytokine-cytokine receptor interaction;ko04064 NF-kappa B signaling pathway;
ENSG00000274536	66017064	66017189	66015413	66015551	66018823	66018930	0,1	0,0	0,2	1,1	274	149	1	1	NA,1.0	0.0,0.521	0.74	X	66015414	66020426	+	MIR223HG	MIR223 host gene [Source:HGNC Symbol%3BAcc:HGNC:54520]	-	-	-	-	-
ENSG00000126970	64965813	64965930	64921816	64921988	64976324	64976450	0,0	70,58	0,4	53,35	266	149	0.59206	1	0.0,0.0	0.0,0.06	-0.03	X	64915802	65034713	-	ZC4H2	zinc finger C4H2-type containing [Source:HGNC Symbol%3BAcc:HGNC:24931]	GO:0007399:nervous system development;GO:0007528:neuromuscular junction development;GO:0045666:positive regulation of neuron differentiation;GO:0021522:spinal cord motor neuron differentiation;	GO:0005737:cytoplasm;GO:0005634:nucleus;GO:0045211:postsynaptic membrane;GO:0032991:macromolecular complex;	GO:0046872:metal ion binding;	K05255;K18083	-;ko00562 Inositol phosphate metabolism;ko01100 Metabolic pathways;ko04070 Phosphatidylinositol signaling system;
ENSG00000131089	63656509	63658064	63655615	63655737	63665885	63666017	9,6	34,42	6,18	33,13	1704	149	0.012267	0.21563	0.023,0.012	0.016,0.108	-0.044	X	63634967	63809274	-	ARHGEF9	Cdc42 guanine nucleotide exchange factor 9 [Source:HGNC Symbol%3BAcc:HGNC:14561]	GO:0051056:regulation of small GTPase mediated signal transduction;GO:0043113:receptor clustering;	GO:0005829:cytosol;GO:0014069:postsynaptic density;GO:0005737:cytoplasm;GO:0005938:cell cortex;GO:0005886:plasma membrane;	GO:0005085:guanyl-nucleotide exchange factor activity;	K05769	;ko04810 Regulation of actin cytoskeleton;
ENSG00000131089	63656509	63658064	63655615	63655737	63674037	63674167	9,6	1,1	7,17	4,1	1704	149	0.718107	1	0.44,0.344	0.133,0.598	0.027	X	63634967	63809274	-	ARHGEF9	Cdc42 guanine nucleotide exchange factor 9 [Source:HGNC Symbol%3BAcc:HGNC:14561]	GO:0051056:regulation of small GTPase mediated signal transduction;GO:0043113:receptor clustering;	GO:0005829:cytosol;GO:0014069:postsynaptic density;GO:0005737:cytoplasm;GO:0005938:cell cortex;GO:0005886:plasma membrane;	GO:0005085:guanyl-nucleotide exchange factor activity;	K05769	;ko04810 Regulation of actin cytoskeleton;
ENSG00000131089	63665885	63666017	63655493	63655737	63674037	63674138	75,74	1,1	78,37	4,1	281	149	0.0694414	0.591016	0.975,0.975	0.912,0.952	0.043	X	63634967	63809274	-	ARHGEF9	Cdc42 guanine nucleotide exchange factor 9 [Source:HGNC Symbol%3BAcc:HGNC:14561]	GO:0051056:regulation of small GTPase mediated signal transduction;GO:0043113:receptor clustering;	GO:0005829:cytosol;GO:0014069:postsynaptic density;GO:0005737:cytoplasm;GO:0005938:cell cortex;GO:0005886:plasma membrane;	GO:0005085:guanyl-nucleotide exchange factor activity;	K05769	;ko04810 Regulation of actin cytoskeleton;
ENSG00000131089	63665885	63666017	63655493	63658064	63674037	63674138	41,32	0,0	45,26	1,1	281	149	0.333953	1	1.0,1.0	0.96,0.932	0.054	X	63634967	63809274	-	ARHGEF9	Cdc42 guanine nucleotide exchange factor 9 [Source:HGNC Symbol%3BAcc:HGNC:14561]	GO:0051056:regulation of small GTPase mediated signal transduction;GO:0043113:receptor clustering;	GO:0005829:cytosol;GO:0014069:postsynaptic density;GO:0005737:cytoplasm;GO:0005938:cell cortex;GO:0005886:plasma membrane;	GO:0005085:guanyl-nucleotide exchange factor activity;	K05769	;ko04810 Regulation of actin cytoskeleton;
ENSG00000131089	63703169	63703284	63697124	63697304	63706257	63706449	0,4	19,32	1,0	22,42	264	149	0.312878	1	0.0,0.066	0.025,0.0	0.021	X	63634967	63809274	-	ARHGEF9	Cdc42 guanine nucleotide exchange factor 9 [Source:HGNC Symbol%3BAcc:HGNC:14561]	GO:0051056:regulation of small GTPase mediated signal transduction;GO:0043113:receptor clustering;	GO:0005829:cytosol;GO:0014069:postsynaptic density;GO:0005737:cytoplasm;GO:0005938:cell cortex;GO:0005886:plasma membrane;	GO:0005085:guanyl-nucleotide exchange factor activity;	K05769	;ko04810 Regulation of actin cytoskeleton;
ENSG00000131089	63715987	63716119	63706257	63706449	63724531	63724711	0,1	27,24	0,0	19,21	281	149	1	1	0.0,0.022	0.0,0.0	0.011	X	63634967	63809274	-	ARHGEF9	Cdc42 guanine nucleotide exchange factor 9 [Source:HGNC Symbol%3BAcc:HGNC:14561]	GO:0051056:regulation of small GTPase mediated signal transduction;GO:0043113:receptor clustering;	GO:0005829:cytosol;GO:0014069:postsynaptic density;GO:0005737:cytoplasm;GO:0005938:cell cortex;GO:0005886:plasma membrane;	GO:0005085:guanyl-nucleotide exchange factor activity;	K05769	;ko04810 Regulation of actin cytoskeleton;
ENSG00000131089	63722761	63722897	63706257	63706449	63724531	63724711	3,0	27,24	0,2	19,21	285	149	0.620735	1	0.055,0.0	0.0,0.047	0.004	X	63634967	63809274	-	ARHGEF9	Cdc42 guanine nucleotide exchange factor 9 [Source:HGNC Symbol%3BAcc:HGNC:14561]	GO:0051056:regulation of small GTPase mediated signal transduction;GO:0043113:receptor clustering;	GO:0005829:cytosol;GO:0014069:postsynaptic density;GO:0005737:cytoplasm;GO:0005938:cell cortex;GO:0005886:plasma membrane;	GO:0005085:guanyl-nucleotide exchange factor activity;	K05769	;ko04810 Regulation of actin cytoskeleton;
ENSG00000131089	63724531	63724711	63706257	63706449	63754314	63754340	58,40	0,2	29,41	1,2	329	149	0.24578	1	1.0,0.901	0.929,0.903	0.034	X	63634967	63809274	-	ARHGEF9	Cdc42 guanine nucleotide exchange factor 9 [Source:HGNC Symbol%3BAcc:HGNC:14561]	GO:0051056:regulation of small GTPase mediated signal transduction;GO:0043113:receptor clustering;	GO:0005829:cytosol;GO:0014069:postsynaptic density;GO:0005737:cytoplasm;GO:0005938:cell cortex;GO:0005886:plasma membrane;	GO:0005085:guanyl-nucleotide exchange factor activity;	K05769	;ko04810 Regulation of actin cytoskeleton;
ENSG00000131089	63724795	63724846	63724531	63724711	63754314	63754676	2,1	24,10	0,0	8,16	200	149	0.28012	1	0.058,0.069	0.0,0.0	0.064	X	63634967	63809274	-	ARHGEF9	Cdc42 guanine nucleotide exchange factor 9 [Source:HGNC Symbol%3BAcc:HGNC:14561]	GO:0051056:regulation of small GTPase mediated signal transduction;GO:0043113:receptor clustering;	GO:0005829:cytosol;GO:0014069:postsynaptic density;GO:0005737:cytoplasm;GO:0005938:cell cortex;GO:0005886:plasma membrane;	GO:0005085:guanyl-nucleotide exchange factor activity;	K05769	;ko04810 Regulation of actin cytoskeleton;
ENSG00000131089	63732005	63732310	63724531	63724711	63754314	63754676	6,2	24,10	4,0	8,16	454	149	0.375321	1	0.076,0.062	0.141,0.0	-0.001	X	63634967	63809274	-	ARHGEF9	Cdc42 guanine nucleotide exchange factor 9 [Source:HGNC Symbol%3BAcc:HGNC:14561]	GO:0051056:regulation of small GTPase mediated signal transduction;GO:0043113:receptor clustering;	GO:0005829:cytosol;GO:0014069:postsynaptic density;GO:0005737:cytoplasm;GO:0005938:cell cortex;GO:0005886:plasma membrane;	GO:0005085:guanyl-nucleotide exchange factor activity;	K05769	;ko04810 Regulation of actin cytoskeleton;
ENSG00000131089	63736989	63737118	63724531	63724711	63754303	63754676	0,0	5,2	0,2	5,3	278	149	0.709281	1	0.0,0.0	0.0,0.263	-0.132	X	63634967	63809274	-	ARHGEF9	Cdc42 guanine nucleotide exchange factor 9 [Source:HGNC Symbol%3BAcc:HGNC:14561]	GO:0051056:regulation of small GTPase mediated signal transduction;GO:0043113:receptor clustering;	GO:0005829:cytosol;GO:0014069:postsynaptic density;GO:0005737:cytoplasm;GO:0005938:cell cortex;GO:0005886:plasma membrane;	GO:0005085:guanyl-nucleotide exchange factor activity;	K05769	;ko04810 Regulation of actin cytoskeleton;
ENSG00000131089	63754303	63754676	63724531	63724711	63754920	63755078	18,18	2,4	32,20	3,2	522	149	0.462752	1	0.72,0.562	0.753,0.741	-0.106	X	63634967	63809274	-	ARHGEF9	Cdc42 guanine nucleotide exchange factor 9 [Source:HGNC Symbol%3BAcc:HGNC:14561]	GO:0051056:regulation of small GTPase mediated signal transduction;GO:0043113:receptor clustering;	GO:0005829:cytosol;GO:0014069:postsynaptic density;GO:0005737:cytoplasm;GO:0005938:cell cortex;GO:0005886:plasma membrane;	GO:0005085:guanyl-nucleotide exchange factor activity;	K05769	;ko04810 Regulation of actin cytoskeleton;
ENSG00000083750	55727306	55727390	55722185	55722285	55729293	55729360	12,3	21,13	1,7	35,28	233	149	0.0147175	0.237571	0.268,0.129	0.018,0.138	0.121	X	55717749	55758774	+	RRAGB	Ras related GTP binding B [Source:HGNC Symbol%3BAcc:HGNC:19901]	GO:0034613:cellular protein localization;GO:0034198:cellular response to amino acid starvation;GO:0071230:cellular response to amino acid stimulus;GO:1990253:cellular response to leucine starvation;GO:0009267:cellular response to starvation;GO:0032008:positive regulation of TOR signaling;GO:1904263:positive regulation of TORC1 signaling;GO:0010506:regulation of autophagy;GO:0032006:regulation of …	GO:0005737:cytoplasm;GO:1990131:Gtr1-Gtr2 GTPase complex;GO:0005764:lysosome;GO:0005634:nucleus;GO:0071986:Ragulator complex;GO:0005829:cytosol;GO:0005765:lysosomal membrane;	GO:0005525:GTP binding;GO:0003924:GTPase activity;GO:0051020:GTPase binding;GO:0032561:guanyl ribonucleotide binding;	K16185	;ko04140 Autophagy - animal;ko04150 mTOR signaling pathway;ko05131 Shigellosis;
ENSG00000184083	54085714	54085916	54081321	54081460	54087754	54087964	40,31	0,0	46,44	2,0	351	149	0.503914	1	1.0,1.0	0.907,1.0	0.046	X	54068324	54183281	-	FAM120C	family with sequence similarity 120C [Source:HGNC Symbol%3BAcc:HGNC:16949]	-	GO:0005634:nucleus;	GO:0003723:RNA binding;	-	-
ENSG00000184083	54085714	54085916	54081321	54081460	54091311	54091426	20,24	3,7	20,22	3,5	351	149	0.762655	1	0.739,0.593	0.739,0.651	-0.029	X	54068324	54183281	-	FAM120C	family with sequence similarity 120C [Source:HGNC Symbol%3BAcc:HGNC:16949]	-	GO:0005634:nucleus;	GO:0003723:RNA binding;	-	-
ENSG00000184083	54087754	54087964	54081321	54081460	54091311	54091426	13,10	3,7	20,11	3,5	359	149	0.437734	1	0.643,0.372	0.735,0.477	-0.098	X	54068324	54183281	-	FAM120C	family with sequence similarity 120C [Source:HGNC Symbol%3BAcc:HGNC:16949]	-	GO:0005634:nucleus;	GO:0003723:RNA binding;	-	-
ENSG00000184083	54087754	54087964	54085714	54085916	54091311	54091426	34,17	1,0	44,33	0,0	359	149	1	1	0.934,1.0	1.0,1.0	-0.033	X	54068324	54183281	-	FAM120C	family with sequence similarity 120C [Source:HGNC Symbol%3BAcc:HGNC:16949]	-	GO:0005634:nucleus;	GO:0003723:RNA binding;	-	-
ENSG00000086758	53538834	53539080	53538336	53538454	53539656	53539812	477444	5,6	532540	10,9	395	149	0.257172	1	0.973,0.965	0.953,0.958	0.013	X	53532096	53686728	-	HUWE1	HECT%2C UBA and WWE domain containing E3 ubiquitin protein ligase 1 [Source:HGNC Symbol%3BAcc:HGNC:30892]	GO:0006284:base-excision repair;GO:0030154:cell differentiation;GO:0032922:circadian regulation of gene expression;GO:0007030:Golgi organization;GO:0016574:histone ubiquitination;GO:0061025:membrane fusion;GO:0010637:negative regulation of mitochondrial fusion;GO:0098779:activation of mitophagy in response to mitochondrial depolarization;GO:0045732:positive regulation of protein catabolic process…	GO:0005737:cytoplasm;GO:0005829:cytosol;GO:0070062:extracellular exosome;GO:0005576:extracellular region;GO:0000139:Golgi membrane;GO:0016020:membrane;GO:0005654:nucleoplasm;GO:0005634:nucleus;GO:0034774:secretory granule lumen;	GO:0003677:DNA binding;GO:0003723:RNA binding;GO:0061630:ubiquitin protein ligase activity;GO:0004842:ubiquitin-protein transferase activity;	K10592	;ko04120 Ubiquitin mediated proteolysis;
ENSG00000086758	53543840	53543968	53542442	53542539	53544559	53544762	132145	0,0	146172	0,2	277	149	1	1	1.0,1.0	1.0,0.979	0.01	X	53532096	53686728	-	HUWE1	HECT%2C UBA and WWE domain containing E3 ubiquitin protein ligase 1 [Source:HGNC Symbol%3BAcc:HGNC:30892]	GO:0006284:base-excision repair;GO:0030154:cell differentiation;GO:0032922:circadian regulation of gene expression;GO:0007030:Golgi organization;GO:0016574:histone ubiquitination;GO:0061025:membrane fusion;GO:0010637:negative regulation of mitochondrial fusion;GO:0098779:activation of mitophagy in response to mitochondrial depolarization;GO:0045732:positive regulation of protein catabolic process…	GO:0005737:cytoplasm;GO:0005829:cytosol;GO:0070062:extracellular exosome;GO:0005576:extracellular region;GO:0000139:Golgi membrane;GO:0016020:membrane;GO:0005654:nucleoplasm;GO:0005634:nucleus;GO:0034774:secretory granule lumen;	GO:0003677:DNA binding;GO:0003723:RNA binding;GO:0061630:ubiquitin protein ligase activity;GO:0004842:ubiquitin-protein transferase activity;	K10592	;ko04120 Ubiquitin mediated proteolysis;
ENSG00000086758	53543840	53543968	53542442	53542539	53546435	53546592	54,67	0,1	63,66	0,2	277	149	0.416676	1	1.0,0.973	1.0,0.947	0.013	X	53532096	53686728	-	HUWE1	HECT%2C UBA and WWE domain containing E3 ubiquitin protein ligase 1 [Source:HGNC Symbol%3BAcc:HGNC:30892]	GO:0006284:base-excision repair;GO:0030154:cell differentiation;GO:0032922:circadian regulation of gene expression;GO:0007030:Golgi organization;GO:0016574:histone ubiquitination;GO:0061025:membrane fusion;GO:0010637:negative regulation of mitochondrial fusion;GO:0098779:activation of mitophagy in response to mitochondrial depolarization;GO:0045732:positive regulation of protein catabolic process…	GO:0005737:cytoplasm;GO:0005829:cytosol;GO:0070062:extracellular exosome;GO:0005576:extracellular region;GO:0000139:Golgi membrane;GO:0016020:membrane;GO:0005654:nucleoplasm;GO:0005634:nucleus;GO:0034774:secretory granule lumen;	GO:0003677:DNA binding;GO:0003723:RNA binding;GO:0061630:ubiquitin protein ligase activity;GO:0004842:ubiquitin-protein transferase activity;	K10592	;ko04120 Ubiquitin mediated proteolysis;
ENSG00000086758	53543885	53543968	53542442	53542539	53544559	53544762	133118	0,0	135177	0,2	232	149	1	1	1.0,1.0	1.0,0.983	0.008	X	53532096	53686728	-	HUWE1	HECT%2C UBA and WWE domain containing E3 ubiquitin protein ligase 1 [Source:HGNC Symbol%3BAcc:HGNC:30892]	GO:0006284:base-excision repair;GO:0030154:cell differentiation;GO:0032922:circadian regulation of gene expression;GO:0007030:Golgi organization;GO:0016574:histone ubiquitination;GO:0061025:membrane fusion;GO:0010637:negative regulation of mitochondrial fusion;GO:0098779:activation of mitophagy in response to mitochondrial depolarization;GO:0045732:positive regulation of protein catabolic process…	GO:0005737:cytoplasm;GO:0005829:cytosol;GO:0070062:extracellular exosome;GO:0005576:extracellular region;GO:0000139:Golgi membrane;GO:0016020:membrane;GO:0005654:nucleoplasm;GO:0005634:nucleus;GO:0034774:secretory granule lumen;	GO:0003677:DNA binding;GO:0003723:RNA binding;GO:0061630:ubiquitin protein ligase activity;GO:0004842:ubiquitin-protein transferase activity;	K10592	;ko04120 Ubiquitin mediated proteolysis;
ENSG00000086758	53543885	53543968	53542442	53542539	53545028	53545161	55,39	1,2	51,60	2,0	232	149	0.411626	1	0.972,0.926	0.942,1.0	-0.022	X	53532096	53686728	-	HUWE1	HECT%2C UBA and WWE domain containing E3 ubiquitin protein ligase 1 [Source:HGNC Symbol%3BAcc:HGNC:30892]	GO:0006284:base-excision repair;GO:0030154:cell differentiation;GO:0032922:circadian regulation of gene expression;GO:0007030:Golgi organization;GO:0016574:histone ubiquitination;GO:0061025:membrane fusion;GO:0010637:negative regulation of mitochondrial fusion;GO:0098779:activation of mitophagy in response to mitochondrial depolarization;GO:0045732:positive regulation of protein catabolic process…	GO:0005737:cytoplasm;GO:0005829:cytosol;GO:0070062:extracellular exosome;GO:0005576:extracellular region;GO:0000139:Golgi membrane;GO:0016020:membrane;GO:0005654:nucleoplasm;GO:0005634:nucleus;GO:0034774:secretory granule lumen;	GO:0003677:DNA binding;GO:0003723:RNA binding;GO:0061630:ubiquitin protein ligase activity;GO:0004842:ubiquitin-protein transferase activity;	K10592	;ko04120 Ubiquitin mediated proteolysis;
ENSG00000086758	53543885	53543968	53542442	53542539	53546435	53546592	52,41	0,1	48,60	0,2	232	149	0.561424	1	1.0,0.963	1.0,0.951	0.006	X	53532096	53686728	-	HUWE1	HECT%2C UBA and WWE domain containing E3 ubiquitin protein ligase 1 [Source:HGNC Symbol%3BAcc:HGNC:30892]	GO:0006284:base-excision repair;GO:0030154:cell differentiation;GO:0032922:circadian regulation of gene expression;GO:0007030:Golgi organization;GO:0016574:histone ubiquitination;GO:0061025:membrane fusion;GO:0010637:negative regulation of mitochondrial fusion;GO:0098779:activation of mitophagy in response to mitochondrial depolarization;GO:0045732:positive regulation of protein catabolic process…	GO:0005737:cytoplasm;GO:0005829:cytosol;GO:0070062:extracellular exosome;GO:0005576:extracellular region;GO:0000139:Golgi membrane;GO:0016020:membrane;GO:0005654:nucleoplasm;GO:0005634:nucleus;GO:0034774:secretory granule lumen;	GO:0003677:DNA binding;GO:0003723:RNA binding;GO:0061630:ubiquitin protein ligase activity;GO:0004842:ubiquitin-protein transferase activity;	K10592	;ko04120 Ubiquitin mediated proteolysis;
ENSG00000086758	53544559	53544762	53542442	53542539	53545028	53545161	226224	1,2	188192	2,0	352	149	0.751724	1	0.99,0.979	0.975,1.0	-0.003	X	53532096	53686728	-	HUWE1	HECT%2C UBA and WWE domain containing E3 ubiquitin protein ligase 1 [Source:HGNC Symbol%3BAcc:HGNC:30892]	GO:0006284:base-excision repair;GO:0030154:cell differentiation;GO:0032922:circadian regulation of gene expression;GO:0007030:Golgi organization;GO:0016574:histone ubiquitination;GO:0061025:membrane fusion;GO:0010637:negative regulation of mitochondrial fusion;GO:0098779:activation of mitophagy in response to mitochondrial depolarization;GO:0045732:positive regulation of protein catabolic process…	GO:0005737:cytoplasm;GO:0005829:cytosol;GO:0070062:extracellular exosome;GO:0005576:extracellular region;GO:0000139:Golgi membrane;GO:0016020:membrane;GO:0005654:nucleoplasm;GO:0005634:nucleus;GO:0034774:secretory granule lumen;	GO:0003677:DNA binding;GO:0003723:RNA binding;GO:0061630:ubiquitin protein ligase activity;GO:0004842:ubiquitin-protein transferase activity;	K10592	;ko04120 Ubiquitin mediated proteolysis;
ENSG00000086758	53544559	53544762	53543709	53543968	53545028	53545161	334332	4,3	310345	6,2	352	149	0.79982	1	0.972,0.979	0.956,0.986	0.005	X	53532096	53686728	-	HUWE1	HECT%2C UBA and WWE domain containing E3 ubiquitin protein ligase 1 [Source:HGNC Symbol%3BAcc:HGNC:30892]	GO:0006284:base-excision repair;GO:0030154:cell differentiation;GO:0032922:circadian regulation of gene expression;GO:0007030:Golgi organization;GO:0016574:histone ubiquitination;GO:0061025:membrane fusion;GO:0010637:negative regulation of mitochondrial fusion;GO:0098779:activation of mitophagy in response to mitochondrial depolarization;GO:0045732:positive regulation of protein catabolic process…	GO:0005737:cytoplasm;GO:0005829:cytosol;GO:0070062:extracellular exosome;GO:0005576:extracellular region;GO:0000139:Golgi membrane;GO:0016020:membrane;GO:0005654:nucleoplasm;GO:0005634:nucleus;GO:0034774:secretory granule lumen;	GO:0003677:DNA binding;GO:0003723:RNA binding;GO:0061630:ubiquitin protein ligase activity;GO:0004842:ubiquitin-protein transferase activity;	K10592	;ko04120 Ubiquitin mediated proteolysis;
ENSG00000086758	53545028	53545161	53542442	53542539	53546435	53546592	115,98	0,1	138,93	0,2	282	149	1	1	1.0,0.981	1.0,0.961	0.01	X	53532096	53686728	-	HUWE1	HECT%2C UBA and WWE domain containing E3 ubiquitin protein ligase 1 [Source:HGNC Symbol%3BAcc:HGNC:30892]	GO:0006284:base-excision repair;GO:0030154:cell differentiation;GO:0032922:circadian regulation of gene expression;GO:0007030:Golgi organization;GO:0016574:histone ubiquitination;GO:0061025:membrane fusion;GO:0010637:negative regulation of mitochondrial fusion;GO:0098779:activation of mitophagy in response to mitochondrial depolarization;GO:0045732:positive regulation of protein catabolic process…	GO:0005737:cytoplasm;GO:0005829:cytosol;GO:0070062:extracellular exosome;GO:0005576:extracellular region;GO:0000139:Golgi membrane;GO:0016020:membrane;GO:0005654:nucleoplasm;GO:0005634:nucleus;GO:0034774:secretory granule lumen;	GO:0003677:DNA binding;GO:0003723:RNA binding;GO:0061630:ubiquitin protein ligase activity;GO:0004842:ubiquitin-protein transferase activity;	K10592	;ko04120 Ubiquitin mediated proteolysis;
ENSG00000086758	53545028	53545161	53543885	53543968	53546435	53546592	118,99	2,3	142,95	6,0	282	149	0.706204	1	0.969,0.946	0.926,1.0	-0.006	X	53532096	53686728	-	HUWE1	HECT%2C UBA and WWE domain containing E3 ubiquitin protein ligase 1 [Source:HGNC Symbol%3BAcc:HGNC:30892]	GO:0006284:base-excision repair;GO:0030154:cell differentiation;GO:0032922:circadian regulation of gene expression;GO:0007030:Golgi organization;GO:0016574:histone ubiquitination;GO:0061025:membrane fusion;GO:0010637:negative regulation of mitochondrial fusion;GO:0098779:activation of mitophagy in response to mitochondrial depolarization;GO:0045732:positive regulation of protein catabolic process…	GO:0005737:cytoplasm;GO:0005829:cytosol;GO:0070062:extracellular exosome;GO:0005576:extracellular region;GO:0000139:Golgi membrane;GO:0016020:membrane;GO:0005654:nucleoplasm;GO:0005634:nucleus;GO:0034774:secretory granule lumen;	GO:0003677:DNA binding;GO:0003723:RNA binding;GO:0061630:ubiquitin protein ligase activity;GO:0004842:ubiquitin-protein transferase activity;	K10592	;ko04120 Ubiquitin mediated proteolysis;
ENSG00000086758	53548958	53549505	53547672	53548273	53550665	53550768	786788	0,0	751854	0,1	696	149	1	1	1.0,1.0	1.0,0.995	0.002	X	53532096	53686728	-	HUWE1	HECT%2C UBA and WWE domain containing E3 ubiquitin protein ligase 1 [Source:HGNC Symbol%3BAcc:HGNC:30892]	GO:0006284:base-excision repair;GO:0030154:cell differentiation;GO:0032922:circadian regulation of gene expression;GO:0007030:Golgi organization;GO:0016574:histone ubiquitination;GO:0061025:membrane fusion;GO:0010637:negative regulation of mitochondrial fusion;GO:0098779:activation of mitophagy in response to mitochondrial depolarization;GO:0045732:positive regulation of protein catabolic process…	GO:0005737:cytoplasm;GO:0005829:cytosol;GO:0070062:extracellular exosome;GO:0005576:extracellular region;GO:0000139:Golgi membrane;GO:0016020:membrane;GO:0005654:nucleoplasm;GO:0005634:nucleus;GO:0034774:secretory granule lumen;	GO:0003677:DNA binding;GO:0003723:RNA binding;GO:0061630:ubiquitin protein ligase activity;GO:0004842:ubiquitin-protein transferase activity;	K10592	;ko04120 Ubiquitin mediated proteolysis;
ENSG00000086758	53554632	53554920	53552637	53552893	53557381	53557427	643630	0,0	643733	0,2	437	149	1	1	1.0,1.0	1.0,0.992	0.004	X	53532096	53686728	-	HUWE1	HECT%2C UBA and WWE domain containing E3 ubiquitin protein ligase 1 [Source:HGNC Symbol%3BAcc:HGNC:30892]	GO:0006284:base-excision repair;GO:0030154:cell differentiation;GO:0032922:circadian regulation of gene expression;GO:0007030:Golgi organization;GO:0016574:histone ubiquitination;GO:0061025:membrane fusion;GO:0010637:negative regulation of mitochondrial fusion;GO:0098779:activation of mitophagy in response to mitochondrial depolarization;GO:0045732:positive regulation of protein catabolic process…	GO:0005737:cytoplasm;GO:0005829:cytosol;GO:0070062:extracellular exosome;GO:0005576:extracellular region;GO:0000139:Golgi membrane;GO:0016020:membrane;GO:0005654:nucleoplasm;GO:0005634:nucleus;GO:0034774:secretory granule lumen;	GO:0003677:DNA binding;GO:0003723:RNA binding;GO:0061630:ubiquitin protein ligase activity;GO:0004842:ubiquitin-protein transferase activity;	K10592	;ko04120 Ubiquitin mediated proteolysis;
ENSG00000086758	53558654	53558809	53557381	53557427	53558970	53559060	461398	0,1	459491	0,0	304	149	1	1	1.0,0.995	1.0,1.0	-0.002	X	53532096	53686728	-	HUWE1	HECT%2C UBA and WWE domain containing E3 ubiquitin protein ligase 1 [Source:HGNC Symbol%3BAcc:HGNC:30892]	GO:0006284:base-excision repair;GO:0030154:cell differentiation;GO:0032922:circadian regulation of gene expression;GO:0007030:Golgi organization;GO:0016574:histone ubiquitination;GO:0061025:membrane fusion;GO:0010637:negative regulation of mitochondrial fusion;GO:0098779:activation of mitophagy in response to mitochondrial depolarization;GO:0045732:positive regulation of protein catabolic process…	GO:0005737:cytoplasm;GO:0005829:cytosol;GO:0070062:extracellular exosome;GO:0005576:extracellular region;GO:0000139:Golgi membrane;GO:0016020:membrane;GO:0005654:nucleoplasm;GO:0005634:nucleus;GO:0034774:secretory granule lumen;	GO:0003677:DNA binding;GO:0003723:RNA binding;GO:0061630:ubiquitin protein ligase activity;GO:0004842:ubiquitin-protein transferase activity;	K10592	;ko04120 Ubiquitin mediated proteolysis;
ENSG00000086758	53558970	53559060	53558654	53558809	53559353	53559532	214178	2,0	230215	0,0	239	149	1	1	0.985,1.0	1.0,1.0	-0.008	X	53532096	53686728	-	HUWE1	HECT%2C UBA and WWE domain containing E3 ubiquitin protein ligase 1 [Source:HGNC Symbol%3BAcc:HGNC:30892]	GO:0006284:base-excision repair;GO:0030154:cell differentiation;GO:0032922:circadian regulation of gene expression;GO:0007030:Golgi organization;GO:0016574:histone ubiquitination;GO:0061025:membrane fusion;GO:0010637:negative regulation of mitochondrial fusion;GO:0098779:activation of mitophagy in response to mitochondrial depolarization;GO:0045732:positive regulation of protein catabolic process…	GO:0005737:cytoplasm;GO:0005829:cytosol;GO:0070062:extracellular exosome;GO:0005576:extracellular region;GO:0000139:Golgi membrane;GO:0016020:membrane;GO:0005654:nucleoplasm;GO:0005634:nucleus;GO:0034774:secretory granule lumen;	GO:0003677:DNA binding;GO:0003723:RNA binding;GO:0061630:ubiquitin protein ligase activity;GO:0004842:ubiquitin-protein transferase activity;	K10592	;ko04120 Ubiquitin mediated proteolysis;
ENSG00000086758	53562830	53562929	53562110	53562244	53563745	53563821	393332	17,15	381409	7,24	248	149	0.674902	1	0.933,0.93	0.97,0.911	-0.009	X	53532096	53686728	-	HUWE1	HECT%2C UBA and WWE domain containing E3 ubiquitin protein ligase 1 [Source:HGNC Symbol%3BAcc:HGNC:30892]	GO:0006284:base-excision repair;GO:0030154:cell differentiation;GO:0032922:circadian regulation of gene expression;GO:0007030:Golgi organization;GO:0016574:histone ubiquitination;GO:0061025:membrane fusion;GO:0010637:negative regulation of mitochondrial fusion;GO:0098779:activation of mitophagy in response to mitochondrial depolarization;GO:0045732:positive regulation of protein catabolic process…	GO:0005737:cytoplasm;GO:0005829:cytosol;GO:0070062:extracellular exosome;GO:0005576:extracellular region;GO:0000139:Golgi membrane;GO:0016020:membrane;GO:0005654:nucleoplasm;GO:0005634:nucleus;GO:0034774:secretory granule lumen;	GO:0003677:DNA binding;GO:0003723:RNA binding;GO:0061630:ubiquitin protein ligase activity;GO:0004842:ubiquitin-protein transferase activity;	K10592	;ko04120 Ubiquitin mediated proteolysis;
ENSG00000086758	53563745	53563821	53560187	53560416	53565066	53565239	4,1	0,0	1,7	1,0	225	149	1	1	1.0,1.0	0.398,1.0	0.301	X	53532096	53686728	-	HUWE1	HECT%2C UBA and WWE domain containing E3 ubiquitin protein ligase 1 [Source:HGNC Symbol%3BAcc:HGNC:30892]	GO:0006284:base-excision repair;GO:0030154:cell differentiation;GO:0032922:circadian regulation of gene expression;GO:0007030:Golgi organization;GO:0016574:histone ubiquitination;GO:0061025:membrane fusion;GO:0010637:negative regulation of mitochondrial fusion;GO:0098779:activation of mitophagy in response to mitochondrial depolarization;GO:0045732:positive regulation of protein catabolic process…	GO:0005737:cytoplasm;GO:0005829:cytosol;GO:0070062:extracellular exosome;GO:0005576:extracellular region;GO:0000139:Golgi membrane;GO:0016020:membrane;GO:0005654:nucleoplasm;GO:0005634:nucleus;GO:0034774:secretory granule lumen;	GO:0003677:DNA binding;GO:0003723:RNA binding;GO:0061630:ubiquitin protein ligase activity;GO:0004842:ubiquitin-protein transferase activity;	K10592	;ko04120 Ubiquitin mediated proteolysis;
ENSG00000086758	53563745	53563821	53562110	53562244	53565066	53565239	10,12	0,1	6,20	0,0	225	149	1	1	1.0,0.888	1.0,1.0	-0.056	X	53532096	53686728	-	HUWE1	HECT%2C UBA and WWE domain containing E3 ubiquitin protein ligase 1 [Source:HGNC Symbol%3BAcc:HGNC:30892]	GO:0006284:base-excision repair;GO:0030154:cell differentiation;GO:0032922:circadian regulation of gene expression;GO:0007030:Golgi organization;GO:0016574:histone ubiquitination;GO:0061025:membrane fusion;GO:0010637:negative regulation of mitochondrial fusion;GO:0098779:activation of mitophagy in response to mitochondrial depolarization;GO:0045732:positive regulation of protein catabolic process…	GO:0005737:cytoplasm;GO:0005829:cytosol;GO:0070062:extracellular exosome;GO:0005576:extracellular region;GO:0000139:Golgi membrane;GO:0016020:membrane;GO:0005654:nucleoplasm;GO:0005634:nucleus;GO:0034774:secretory granule lumen;	GO:0003677:DNA binding;GO:0003723:RNA binding;GO:0061630:ubiquitin protein ligase activity;GO:0004842:ubiquitin-protein transferase activity;	K10592	;ko04120 Ubiquitin mediated proteolysis;
ENSG00000086758	53564573	53564722	53563745	53563821	53565066	53565239	355345	1,0	401419	0,0	298	149	1	1	0.994,1.0	1.0,1.0	-0.003	X	53532096	53686728	-	HUWE1	HECT%2C UBA and WWE domain containing E3 ubiquitin protein ligase 1 [Source:HGNC Symbol%3BAcc:HGNC:30892]	GO:0006284:base-excision repair;GO:0030154:cell differentiation;GO:0032922:circadian regulation of gene expression;GO:0007030:Golgi organization;GO:0016574:histone ubiquitination;GO:0061025:membrane fusion;GO:0010637:negative regulation of mitochondrial fusion;GO:0098779:activation of mitophagy in response to mitochondrial depolarization;GO:0045732:positive regulation of protein catabolic process…	GO:0005737:cytoplasm;GO:0005829:cytosol;GO:0070062:extracellular exosome;GO:0005576:extracellular region;GO:0000139:Golgi membrane;GO:0016020:membrane;GO:0005654:nucleoplasm;GO:0005634:nucleus;GO:0034774:secretory granule lumen;	GO:0003677:DNA binding;GO:0003723:RNA binding;GO:0061630:ubiquitin protein ligase activity;GO:0004842:ubiquitin-protein transferase activity;	K10592	;ko04120 Ubiquitin mediated proteolysis;
ENSG00000086758	53607522	53607699	53604588	53604834	53608851	53608909	457380	0,1	431494	0,0	326	149	1	1	1.0,0.994	1.0,1.0	-0.003	X	53532096	53686728	-	HUWE1	HECT%2C UBA and WWE domain containing E3 ubiquitin protein ligase 1 [Source:HGNC Symbol%3BAcc:HGNC:30892]	GO:0006284:base-excision repair;GO:0030154:cell differentiation;GO:0032922:circadian regulation of gene expression;GO:0007030:Golgi organization;GO:0016574:histone ubiquitination;GO:0061025:membrane fusion;GO:0010637:negative regulation of mitochondrial fusion;GO:0098779:activation of mitophagy in response to mitochondrial depolarization;GO:0045732:positive regulation of protein catabolic process…	GO:0005737:cytoplasm;GO:0005829:cytosol;GO:0070062:extracellular exosome;GO:0005576:extracellular region;GO:0000139:Golgi membrane;GO:0016020:membrane;GO:0005654:nucleoplasm;GO:0005634:nucleus;GO:0034774:secretory granule lumen;	GO:0003677:DNA binding;GO:0003723:RNA binding;GO:0061630:ubiquitin protein ligase activity;GO:0004842:ubiquitin-protein transferase activity;	K10592	;ko04120 Ubiquitin mediated proteolysis;
ENSG00000086758	53614533	53614745	53608851	53608909	53615743	53615835	393374	0,0	346376	0,1	361	149	1	1	1.0,1.0	1.0,0.994	0.003	X	53532096	53686728	-	HUWE1	HECT%2C UBA and WWE domain containing E3 ubiquitin protein ligase 1 [Source:HGNC Symbol%3BAcc:HGNC:30892]	GO:0006284:base-excision repair;GO:0030154:cell differentiation;GO:0032922:circadian regulation of gene expression;GO:0007030:Golgi organization;GO:0016574:histone ubiquitination;GO:0061025:membrane fusion;GO:0010637:negative regulation of mitochondrial fusion;GO:0098779:activation of mitophagy in response to mitochondrial depolarization;GO:0045732:positive regulation of protein catabolic process…	GO:0005737:cytoplasm;GO:0005829:cytosol;GO:0070062:extracellular exosome;GO:0005576:extracellular region;GO:0000139:Golgi membrane;GO:0016020:membrane;GO:0005654:nucleoplasm;GO:0005634:nucleus;GO:0034774:secretory granule lumen;	GO:0003677:DNA binding;GO:0003723:RNA binding;GO:0061630:ubiquitin protein ligase activity;GO:0004842:ubiquitin-protein transferase activity;	K10592	;ko04120 Ubiquitin mediated proteolysis;
ENSG00000086758	53625785	53626034	53625156	53625258	53627409	53627515	284223	52,48	220259	54,75	398	149	0.0835664	0.659198	0.672,0.635	0.604,0.564	0.07	X	53532096	53686728	-	HUWE1	HECT%2C UBA and WWE domain containing E3 ubiquitin protein ligase 1 [Source:HGNC Symbol%3BAcc:HGNC:30892]	GO:0006284:base-excision repair;GO:0030154:cell differentiation;GO:0032922:circadian regulation of gene expression;GO:0007030:Golgi organization;GO:0016574:histone ubiquitination;GO:0061025:membrane fusion;GO:0010637:negative regulation of mitochondrial fusion;GO:0098779:activation of mitophagy in response to mitochondrial depolarization;GO:0045732:positive regulation of protein catabolic process…	GO:0005737:cytoplasm;GO:0005829:cytosol;GO:0070062:extracellular exosome;GO:0005576:extracellular region;GO:0000139:Golgi membrane;GO:0016020:membrane;GO:0005654:nucleoplasm;GO:0005634:nucleus;GO:0034774:secretory granule lumen;	GO:0003677:DNA binding;GO:0003723:RNA binding;GO:0061630:ubiquitin protein ligase activity;GO:0004842:ubiquitin-protein transferase activity;	K10592	;ko04120 Ubiquitin mediated proteolysis;
ENSG00000086758	53647367	53647574	53645310	53645463	53648211	53648310	364337	0,0	340429	1,0	356	149	1	1	1.0,1.0	0.993,1.0	0.004	X	53532096	53686728	-	HUWE1	HECT%2C UBA and WWE domain containing E3 ubiquitin protein ligase 1 [Source:HGNC Symbol%3BAcc:HGNC:30892]	GO:0006284:base-excision repair;GO:0030154:cell differentiation;GO:0032922:circadian regulation of gene expression;GO:0007030:Golgi organization;GO:0016574:histone ubiquitination;GO:0061025:membrane fusion;GO:0010637:negative regulation of mitochondrial fusion;GO:0098779:activation of mitophagy in response to mitochondrial depolarization;GO:0045732:positive regulation of protein catabolic process…	GO:0005737:cytoplasm;GO:0005829:cytosol;GO:0070062:extracellular exosome;GO:0005576:extracellular region;GO:0000139:Golgi membrane;GO:0016020:membrane;GO:0005654:nucleoplasm;GO:0005634:nucleus;GO:0034774:secretory granule lumen;	GO:0003677:DNA binding;GO:0003723:RNA binding;GO:0061630:ubiquitin protein ligase activity;GO:0004842:ubiquitin-protein transferase activity;	K10592	;ko04120 Ubiquitin mediated proteolysis;
ENSG00000086758	53680558	53680694	53680048	53680186	53683873	53684169	2,0	16,28	1,2	38,31	285	149	0.810671	1	0.061,0.0	0.014,0.033	0.007	X	53532096	53686728	-	HUWE1	HECT%2C UBA and WWE domain containing E3 ubiquitin protein ligase 1 [Source:HGNC Symbol%3BAcc:HGNC:30892]	GO:0006284:base-excision repair;GO:0030154:cell differentiation;GO:0032922:circadian regulation of gene expression;GO:0007030:Golgi organization;GO:0016574:histone ubiquitination;GO:0061025:membrane fusion;GO:0010637:negative regulation of mitochondrial fusion;GO:0098779:activation of mitophagy in response to mitochondrial depolarization;GO:0045732:positive regulation of protein catabolic process…	GO:0005737:cytoplasm;GO:0005829:cytosol;GO:0070062:extracellular exosome;GO:0005576:extracellular region;GO:0000139:Golgi membrane;GO:0016020:membrane;GO:0005654:nucleoplasm;GO:0005634:nucleus;GO:0034774:secretory granule lumen;	GO:0003677:DNA binding;GO:0003723:RNA binding;GO:0061630:ubiquitin protein ligase activity;GO:0004842:ubiquitin-protein transferase activity;	K10592	;ko04120 Ubiquitin mediated proteolysis;
ENSG00000086758	53686269	53686368	53680048	53680186	53686587	53686719	9,5	0,3	8,7	0,0	248	149	0.0603223	0.545457	1.0,0.5	1.0,1.0	-0.25	X	53532096	53686728	-	HUWE1	HECT%2C UBA and WWE domain containing E3 ubiquitin protein ligase 1 [Source:HGNC Symbol%3BAcc:HGNC:30892]	GO:0006284:base-excision repair;GO:0030154:cell differentiation;GO:0032922:circadian regulation of gene expression;GO:0007030:Golgi organization;GO:0016574:histone ubiquitination;GO:0061025:membrane fusion;GO:0010637:negative regulation of mitochondrial fusion;GO:0098779:activation of mitophagy in response to mitochondrial depolarization;GO:0045732:positive regulation of protein catabolic process…	GO:0005737:cytoplasm;GO:0005829:cytosol;GO:0070062:extracellular exosome;GO:0005576:extracellular region;GO:0000139:Golgi membrane;GO:0016020:membrane;GO:0005654:nucleoplasm;GO:0005634:nucleus;GO:0034774:secretory granule lumen;	GO:0003677:DNA binding;GO:0003723:RNA binding;GO:0061630:ubiquitin protein ligase activity;GO:0004842:ubiquitin-protein transferase activity;	K10592	;ko04120 Ubiquitin mediated proteolysis;
ENSG00000072501	53381017	53381087	53380619	53380730	53382231	53382383	364317	3,5	284330	1,6	219	149	0.929626	1	0.988,0.977	0.995,0.974	-0.002	X	53374149	53422728	-	SMC1A	structural maintenance of chromosomes 1A [Source:HGNC Symbol%3BAcc:HGNC:11111]	GO:0051301:cell division;GO:0006281:DNA repair;GO:0051321:meiotic cell cycle;GO:0007064:mitotic sister chromatid cohesion;GO:0000070:mitotic sister chromatid segregation;GO:0090307:mitotic spindle assembly;GO:0072423:response to DNA damage checkpoint signaling;GO:0009314:response to radiation;GO:0007062:sister chromatid cohesion;GO:0019827:stem cell maintenance;	GO:0005694:chromosome;GO:0000775:chromosome, centromeric region;GO:0008278:cohesin complex;GO:0000794:condensed nuclear chromosome;GO:0005829:cytosol;GO:0000776:kinetochore;GO:0030893:meiotic cohesin complex;GO:0097431:mitotic spindle pole;GO:0016363:nuclear matrix;GO:0005654:nucleoplasm;GO:0005634:nucleus;	GO:0005524:ATP binding;GO:0003682:chromatin binding;GO:0003677:DNA binding;GO:0036033:mediator complex binding;GO:0046982:protein heterodimerization activity;GO:0003723:RNA binding;	K06636	;ko04110 Cell cycle;ko04114 Oocyte meiosis;
ENSG00000072501	53394777	53394888	53383096	53383253	53396226	53396378	561581	1,0	426412	0,0	260	149	1	1	0.997,1.0	1.0,1.0	-0.002	X	53374149	53422728	-	SMC1A	structural maintenance of chromosomes 1A [Source:HGNC Symbol%3BAcc:HGNC:11111]	GO:0051301:cell division;GO:0006281:DNA repair;GO:0051321:meiotic cell cycle;GO:0007064:mitotic sister chromatid cohesion;GO:0000070:mitotic sister chromatid segregation;GO:0090307:mitotic spindle assembly;GO:0072423:response to DNA damage checkpoint signaling;GO:0009314:response to radiation;GO:0007062:sister chromatid cohesion;GO:0019827:stem cell maintenance;	GO:0005694:chromosome;GO:0000775:chromosome, centromeric region;GO:0008278:cohesin complex;GO:0000794:condensed nuclear chromosome;GO:0005829:cytosol;GO:0000776:kinetochore;GO:0030893:meiotic cohesin complex;GO:0097431:mitotic spindle pole;GO:0016363:nuclear matrix;GO:0005654:nucleoplasm;GO:0005634:nucleus;	GO:0005524:ATP binding;GO:0003682:chromatin binding;GO:0003677:DNA binding;GO:0036033:mediator complex binding;GO:0046982:protein heterodimerization activity;GO:0003723:RNA binding;	K06636	;ko04110 Cell cycle;ko04114 Oocyte meiosis;
ENSG00000072501	53399588	53399730	53396471	53396617	53403565	53403672	953813	1,0	743689	0,0	291	149	1	1	0.998,1.0	1.0,1.0	-0.001	X	53374149	53422728	-	SMC1A	structural maintenance of chromosomes 1A [Source:HGNC Symbol%3BAcc:HGNC:11111]	GO:0051301:cell division;GO:0006281:DNA repair;GO:0051321:meiotic cell cycle;GO:0007064:mitotic sister chromatid cohesion;GO:0000070:mitotic sister chromatid segregation;GO:0090307:mitotic spindle assembly;GO:0072423:response to DNA damage checkpoint signaling;GO:0009314:response to radiation;GO:0007062:sister chromatid cohesion;GO:0019827:stem cell maintenance;	GO:0005694:chromosome;GO:0000775:chromosome, centromeric region;GO:0008278:cohesin complex;GO:0000794:condensed nuclear chromosome;GO:0005829:cytosol;GO:0000776:kinetochore;GO:0030893:meiotic cohesin complex;GO:0097431:mitotic spindle pole;GO:0016363:nuclear matrix;GO:0005654:nucleoplasm;GO:0005634:nucleus;	GO:0005524:ATP binding;GO:0003682:chromatin binding;GO:0003677:DNA binding;GO:0036033:mediator complex binding;GO:0046982:protein heterodimerization activity;GO:0003723:RNA binding;	K06636	;ko04110 Cell cycle;ko04114 Oocyte meiosis;
ENSG00000072501	53399588	53399730	53396471	53396617	53405011	53405149	511414	4,6	370352	2,6	291	149	0.898577	1	0.985,0.972	0.99,0.968	-0.001	X	53374149	53422728	-	SMC1A	structural maintenance of chromosomes 1A [Source:HGNC Symbol%3BAcc:HGNC:11111]	GO:0051301:cell division;GO:0006281:DNA repair;GO:0051321:meiotic cell cycle;GO:0007064:mitotic sister chromatid cohesion;GO:0000070:mitotic sister chromatid segregation;GO:0090307:mitotic spindle assembly;GO:0072423:response to DNA damage checkpoint signaling;GO:0009314:response to radiation;GO:0007062:sister chromatid cohesion;GO:0019827:stem cell maintenance;	GO:0005694:chromosome;GO:0000775:chromosome, centromeric region;GO:0008278:cohesin complex;GO:0000794:condensed nuclear chromosome;GO:0005829:cytosol;GO:0000776:kinetochore;GO:0030893:meiotic cohesin complex;GO:0097431:mitotic spindle pole;GO:0016363:nuclear matrix;GO:0005654:nucleoplasm;GO:0005634:nucleus;	GO:0005524:ATP binding;GO:0003682:chromatin binding;GO:0003677:DNA binding;GO:0036033:mediator complex binding;GO:0046982:protein heterodimerization activity;GO:0003723:RNA binding;	K06636	;ko04110 Cell cycle;ko04114 Oocyte meiosis;
ENSG00000072501	53414980	53415169	53414757	53414870	53421894	53422040	170148	0,0	119136	0,1	338	149	1	1	1.0,1.0	1.0,0.984	0.008	X	53374149	53422728	-	SMC1A	structural maintenance of chromosomes 1A [Source:HGNC Symbol%3BAcc:HGNC:11111]	GO:0051301:cell division;GO:0006281:DNA repair;GO:0051321:meiotic cell cycle;GO:0007064:mitotic sister chromatid cohesion;GO:0000070:mitotic sister chromatid segregation;GO:0090307:mitotic spindle assembly;GO:0072423:response to DNA damage checkpoint signaling;GO:0009314:response to radiation;GO:0007062:sister chromatid cohesion;GO:0019827:stem cell maintenance;	GO:0005694:chromosome;GO:0000775:chromosome, centromeric region;GO:0008278:cohesin complex;GO:0000794:condensed nuclear chromosome;GO:0005829:cytosol;GO:0000776:kinetochore;GO:0030893:meiotic cohesin complex;GO:0097431:mitotic spindle pole;GO:0016363:nuclear matrix;GO:0005654:nucleoplasm;GO:0005634:nucleus;	GO:0005524:ATP binding;GO:0003682:chromatin binding;GO:0003677:DNA binding;GO:0036033:mediator complex binding;GO:0046982:protein heterodimerization activity;GO:0003723:RNA binding;	K06636	;ko04110 Cell cycle;ko04114 Oocyte meiosis;
ENSG00000072501	53421894	53422040	53414980	53415169	53422491	53422728	5,7	131,92	7,2	83100	295	149	0.757621	1	0.019,0.037	0.041,0.01	0.002	X	53374149	53422728	-	SMC1A	structural maintenance of chromosomes 1A [Source:HGNC Symbol%3BAcc:HGNC:11111]	GO:0051301:cell division;GO:0006281:DNA repair;GO:0051321:meiotic cell cycle;GO:0007064:mitotic sister chromatid cohesion;GO:0000070:mitotic sister chromatid segregation;GO:0090307:mitotic spindle assembly;GO:0072423:response to DNA damage checkpoint signaling;GO:0009314:response to radiation;GO:0007062:sister chromatid cohesion;GO:0019827:stem cell maintenance;	GO:0005694:chromosome;GO:0000775:chromosome, centromeric region;GO:0008278:cohesin complex;GO:0000794:condensed nuclear chromosome;GO:0005829:cytosol;GO:0000776:kinetochore;GO:0030893:meiotic cohesin complex;GO:0097431:mitotic spindle pole;GO:0016363:nuclear matrix;GO:0005654:nucleoplasm;GO:0005634:nucleus;	GO:0005524:ATP binding;GO:0003682:chromatin binding;GO:0003677:DNA binding;GO:0036033:mediator complex binding;GO:0046982:protein heterodimerization activity;GO:0003723:RNA binding;	K06636	;ko04110 Cell cycle;ko04114 Oocyte meiosis;
ENSG00000184205	53084953	53085099	53084531	53084866	53085226	53085321	45,41	0,0	41,58	0,1	295	149	1	1	1.0,1.0	1.0,0.967	0.016	X	53082367	53088540	+	TSPYL2	TSPY like 2 [Source:HGNC Symbol%3BAcc:HGNC:24358]	GO:0007049:cell cycle;GO:0045786:negative regulation of cell cycle;GO:0030308:negative regulation of cell growth;GO:0008156:negative regulation of DNA replication;GO:0006334:nucleosome assembly;GO:0045859:regulation of protein kinase activity;GO:0009966:regulation of signal transduction;	GO:0000785:chromatin;GO:0005737:cytoplasm;GO:0005730:nucleolus;GO:0005654:nucleoplasm;GO:0005634:nucleus;	GO:0003682:chromatin binding;GO:0042393:histone binding;GO:0000182:rDNA binding;	K11285	-
ENSG00000229151	51340072	51340132	51329423	51329565	51356943	51357027	0,2	0,1	0,0	2,0	209	149	1	1	NA,0.588	0.0,NA	0.588	X	51190598	51396505	-	-	novel transcript	-	-	-	-	-
ENSG00000229151	51340283	51340402	51339851	51340132	51356943	51357027	0,5	0,1	1,2	2,0	268	149	1	1	NA,0.735	0.218,1.0	0.126	X	51190598	51396505	-	-	novel transcript	-	-	-	-	-
ENSG00000147082	50294862	50294993	50288779	50288887	50308504	50311496	5,4	1,0	8,13	0,0	280	149	1	1	0.727,1.0	1.0,1.0	-0.137	X	50202713	50351914	+	CCNB3	cyclin B3 [Source:HGNC Symbol%3BAcc:HGNC:18709]	GO:0051301:cell division;GO:0051321:meiotic cell cycle;GO:0044772:mitotic cell cycle phase transition;GO:0000079:regulation of cyclin-dependent protein serine/threonine kinase activity;GO:0010389:regulation of G2/M transition of mitotic cell cycle;	GO:0005813:centrosome;GO:0000307:cyclin-dependent protein kinase holoenzyme complex;GO:0005737:cytoplasm;GO:0016607:nuclear speck;GO:0005634:nucleus;	GO:0016538:cyclin-dependent protein serine/threonine kinase regulator activity;GO:0019901:protein kinase binding;	K05868	;ko04068 FoxO signaling pathway;ko04110 Cell cycle;ko04114 Oocyte meiosis;ko04115 p53 signaling pathway;ko04218 Cellular senescence;ko04914 Progesterone-mediated oocyte maturation;ko05170 Human immunodeficiency virus 1 infection;
ENSG00000171365	50050282	50050413	50042337	50042462	50054439	50054633	1,2	0,0	0,0	0,1	280	149	1	1	1.0,1.0	NA,0.0	1	X	49922596	50099235	+	CLCN5	chloride voltage-gated channel 5 [Source:HGNC Symbol%3BAcc:HGNC:2023]	GO:0006821:chloride transport;	GO:0010008:endosome membrane;GO:0000139:Golgi membrane;GO:0016021:integral component of membrane;GO:0005886:plasma membrane;	GO:0015297:antiporter activity;GO:0005524:ATP binding;GO:0005247:voltage-gated chloride channel activity;	K05012	;ko04613 Neutrophil extracellular trap formation;
ENSG00000171365	50054439	50054633	50042337	50042462	50069878	50070030	1,4	14,26	0,3	12,16	343	149	0.537471	1	0.03,0.063	0.0,0.075	0.009	X	49922596	50099235	+	CLCN5	chloride voltage-gated channel 5 [Source:HGNC Symbol%3BAcc:HGNC:2023]	GO:0006821:chloride transport;	GO:0010008:endosome membrane;GO:0000139:Golgi membrane;GO:0016021:integral component of membrane;GO:0005886:plasma membrane;	GO:0015297:antiporter activity;GO:0005524:ATP binding;GO:0005247:voltage-gated chloride channel activity;	K05012	;ko04613 Neutrophil extracellular trap formation;
ENSG00000171365	50085451	50085634	50081640	50081847	50085979	50086060	0,1	13,15	0,0	14,14	332	149	1	1	0.0,0.029	0.0,0.0	0.015	X	49922596	50099235	+	CLCN5	chloride voltage-gated channel 5 [Source:HGNC Symbol%3BAcc:HGNC:2023]	GO:0006821:chloride transport;	GO:0010008:endosome membrane;GO:0000139:Golgi membrane;GO:0016021:integral component of membrane;GO:0005886:plasma membrane;	GO:0015297:antiporter activity;GO:0005524:ATP binding;GO:0005247:voltage-gated chloride channel activity;	K05012	;ko04613 Neutrophil extracellular trap formation;
ENSG00000102003	49194165	49194361	49191992	49193463	49198967	49199033	9,11	1,0	5,16	0,0	345	149	1	1	0.795,1.0	1.0,1.0	-0.103	X	49187815	49200218	-	SYP	synaptophysin [Source:HGNC Symbol%3BAcc:HGNC:11506]	GO:0071310:cellular response to organic substance;GO:0006897:endocytosis;GO:0048169:regulation of long-term neuronal synaptic plasticity;GO:0048168:regulation of neuronal synaptic plasticity;GO:2000474:regulation of opioid receptor signaling pathway;GO:0048172:regulation of short-term neuronal synaptic plasticity;GO:2000300:regulation of synaptic vesicle exocytosis;GO:0048488:synaptic vesicle end…	GO:0060076:excitatory synapse;GO:0030285:integral component of synaptic vesicle membrane;GO:0031594:neuromuscular junction;GO:0043005:neuron projection;GO:0048471:perinuclear region of cytoplasm;GO:0048786:presynaptic active zone;GO:0042734:presynaptic membrane;GO:0008021:synaptic vesicle;GO:0030672:synaptic vesicle membrane;GO:0043195:terminal bouton;	GO:0015485:cholesterol binding;GO:0042802:identical protein binding;GO:0043621:protein self-association;GO:0042169:SH2 domain binding;GO:0017075:syntaxin-1 binding;	K10653;K17985;K12581	-;ko04137 Mitophagy - animal;ko04140 Autophagy - animal;ko05010 Alzheimer disease;ko05014 Amyotrophic lateral sclerosis;ko05016 Huntington disease;ko05017 Spinocerebellar ataxia;ko05022 Pathways of neurodegeneration - multiple diseases;;ko03018 RNA degradation;
ENSG00000102003	49197486	49197839	49194310	49194361	49198967	49199033	1,5	0,0	7,8	0,3	502	149	0.0287328	0.35064	1.0,1.0	1.0,0.442	0.279	X	49187815	49200218	-	SYP	synaptophysin [Source:HGNC Symbol%3BAcc:HGNC:11506]	GO:0071310:cellular response to organic substance;GO:0006897:endocytosis;GO:0048169:regulation of long-term neuronal synaptic plasticity;GO:0048168:regulation of neuronal synaptic plasticity;GO:2000474:regulation of opioid receptor signaling pathway;GO:0048172:regulation of short-term neuronal synaptic plasticity;GO:2000300:regulation of synaptic vesicle exocytosis;GO:0048488:synaptic vesicle end…	GO:0060076:excitatory synapse;GO:0030285:integral component of synaptic vesicle membrane;GO:0031594:neuromuscular junction;GO:0043005:neuron projection;GO:0048471:perinuclear region of cytoplasm;GO:0048786:presynaptic active zone;GO:0042734:presynaptic membrane;GO:0008021:synaptic vesicle;GO:0030672:synaptic vesicle membrane;GO:0043195:terminal bouton;	GO:0015485:cholesterol binding;GO:0042802:identical protein binding;GO:0043621:protein self-association;GO:0042169:SH2 domain binding;GO:0017075:syntaxin-1 binding;	K10653;K17985;K12581	-;ko04137 Mitophagy - animal;ko04140 Autophagy - animal;ko05010 Alzheimer disease;ko05014 Amyotrophic lateral sclerosis;ko05016 Huntington disease;ko05017 Spinocerebellar ataxia;ko05022 Pathways of neurodegeneration - multiple diseases;;ko03018 RNA degradation;
ENSG00000102003	49197538	49197839	49194190	49194361	49198967	49199033	1,5	0,0	7,8	0,3	450	149	0.0337016	0.386538	1.0,1.0	1.0,0.469	0.266	X	49187815	49200218	-	SYP	synaptophysin [Source:HGNC Symbol%3BAcc:HGNC:11506]	GO:0071310:cellular response to organic substance;GO:0006897:endocytosis;GO:0048169:regulation of long-term neuronal synaptic plasticity;GO:0048168:regulation of neuronal synaptic plasticity;GO:2000474:regulation of opioid receptor signaling pathway;GO:0048172:regulation of short-term neuronal synaptic plasticity;GO:2000300:regulation of synaptic vesicle exocytosis;GO:0048488:synaptic vesicle end…	GO:0060076:excitatory synapse;GO:0030285:integral component of synaptic vesicle membrane;GO:0031594:neuromuscular junction;GO:0043005:neuron projection;GO:0048471:perinuclear region of cytoplasm;GO:0048786:presynaptic active zone;GO:0042734:presynaptic membrane;GO:0008021:synaptic vesicle;GO:0030672:synaptic vesicle membrane;GO:0043195:terminal bouton;	GO:0015485:cholesterol binding;GO:0042802:identical protein binding;GO:0043621:protein self-association;GO:0042169:SH2 domain binding;GO:0017075:syntaxin-1 binding;	K10653;K17985;K12581	-;ko04137 Mitophagy - animal;ko04140 Autophagy - animal;ko05010 Alzheimer disease;ko05014 Amyotrophic lateral sclerosis;ko05016 Huntington disease;ko05017 Spinocerebellar ataxia;ko05022 Pathways of neurodegeneration - multiple diseases;;ko03018 RNA degradation;
ENSG00000102003	49197714	49197839	49194165	49194361	49198967	49199033	2,7	0,0	10,12	0,3	274	149	0.102893	0.738829	1.0,1.0	1.0,0.685	0.157	X	49187815	49200218	-	SYP	synaptophysin [Source:HGNC Symbol%3BAcc:HGNC:11506]	GO:0071310:cellular response to organic substance;GO:0006897:endocytosis;GO:0048169:regulation of long-term neuronal synaptic plasticity;GO:0048168:regulation of neuronal synaptic plasticity;GO:2000474:regulation of opioid receptor signaling pathway;GO:0048172:regulation of short-term neuronal synaptic plasticity;GO:2000300:regulation of synaptic vesicle exocytosis;GO:0048488:synaptic vesicle end…	GO:0060076:excitatory synapse;GO:0030285:integral component of synaptic vesicle membrane;GO:0031594:neuromuscular junction;GO:0043005:neuron projection;GO:0048471:perinuclear region of cytoplasm;GO:0048786:presynaptic active zone;GO:0042734:presynaptic membrane;GO:0008021:synaptic vesicle;GO:0030672:synaptic vesicle membrane;GO:0043195:terminal bouton;	GO:0015485:cholesterol binding;GO:0042802:identical protein binding;GO:0043621:protein self-association;GO:0042169:SH2 domain binding;GO:0017075:syntaxin-1 binding;	K10653;K17985;K12581	-;ko04137 Mitophagy - animal;ko04140 Autophagy - animal;ko05010 Alzheimer disease;ko05014 Amyotrophic lateral sclerosis;ko05016 Huntington disease;ko05017 Spinocerebellar ataxia;ko05022 Pathways of neurodegeneration - multiple diseases;;ko03018 RNA degradation;
ENSG00000012211	49176902	49177202	49174801	49176265	49177992	49178179	43,35	0,0	19,20	0,3	449	149	0.102456	0.737433	1.0,1.0	1.0,0.689	0.155	X	49174802	49186528	-	PRICKLE3	prickle planar cell polarity protein 3 [Source:HGNC Symbol%3BAcc:HGNC:6645]	GO:0030030:cell projection organization;	GO:0005739:mitochondrion;GO:0005886:plasma membrane;	GO:0008270:zinc ion binding;	K04511;K04372	;ko04310 Wnt signaling pathway;;ko04010 MAPK signaling pathway;ko04066 HIF-1 signaling pathway;ko04910 Insulin signaling pathway;
ENSG00000012211	49179692	49179806	49179250	49179388	49183733	49183917	32,9	0,1	17,20	0,0	263	149	1	1	1.0,0.836	1.0,1.0	-0.082	X	49174802	49186528	-	PRICKLE3	prickle planar cell polarity protein 3 [Source:HGNC Symbol%3BAcc:HGNC:6645]	GO:0030030:cell projection organization;	GO:0005739:mitochondrion;GO:0005886:plasma membrane;	GO:0008270:zinc ion binding;	K04511;K04372	;ko04310 Wnt signaling pathway;;ko04010 MAPK signaling pathway;ko04066 HIF-1 signaling pathway;ko04910 Insulin signaling pathway;
ENSG00000102007	49173128	49173281	49171897	49172096	49173387	49173483	220218	0,0	158181	0,2	302	149	1	1	1.0,1.0	1.0,0.978	0.011	X	49171898	49175235	+	PLP2	proteolipid protein 2 [Source:HGNC Symbol%3BAcc:HGNC:9087]	GO:0006935:chemotaxis;GO:0019221:cytokine-mediated signaling pathway;GO:0006811:ion transport;	GO:0005783:endoplasmic reticulum;GO:0005789:endoplasmic reticulum membrane;GO:0016021:integral component of membrane;GO:0016020:membrane;GO:0005886:plasma membrane;	GO:0019956:chemokine binding;GO:0015075:ion transmembrane transporter activity;	-	-
ENSG00000102007	49173387	49173483	49173128	49173281	49174334	49174425	285215	0,0	150195	2,0	245	149	1	1	1.0,1.0	0.979,1.0	0.01	X	49171898	49175235	+	PLP2	proteolipid protein 2 [Source:HGNC Symbol%3BAcc:HGNC:9087]	GO:0006935:chemotaxis;GO:0019221:cytokine-mediated signaling pathway;GO:0006811:ion transport;	GO:0005783:endoplasmic reticulum;GO:0005789:endoplasmic reticulum membrane;GO:0016021:integral component of membrane;GO:0016020:membrane;GO:0005886:plasma membrane;	GO:0019956:chemokine binding;GO:0015075:ion transmembrane transporter activity;	-	-
ENSG00000196998	49075135	49075281	49074432	49074912	49075363	49075378	53,61	2,0	59,51	4,3	295	149	0.0205874	0.289068	0.93,1.0	0.882,0.896	0.076	X	49074433	49101170	-	WDR45	WD repeat domain 45 [Source:HGNC Symbol%3BAcc:HGNC:28912]	GO:0000045:autophagosome assembly;GO:0006914:autophagy;GO:0000422:mitochondrion degradation;GO:0044804:nucleophagy;GO:0009267:cellular response to starvation;GO:0006497:protein lipidation;GO:0034497:protein localization to pre-autophagosomal structure;	GO:0005829:cytosol;GO:0019898:extrinsic component of membrane;GO:0000407:pre-autophagosomal structure;GO:0034045:pre-autophagosomal structure membrane;	GO:1901981:phosphatidylinositol phosphate binding;GO:0080025:phosphatidylinositol-3,5-bisphosphate binding;GO:0032266:phosphatidylinositol-3-phosphate binding;GO:0019901:protein kinase binding;	K17985	;ko04137 Mitophagy - animal;ko04140 Autophagy - animal;ko05010 Alzheimer disease;ko05014 Amyotrophic lateral sclerosis;ko05016 Huntington disease;ko05017 Spinocerebellar ataxia;ko05022 Pathways of neurodegeneration - multiple diseases;
ENSG00000196998	49076190	49076275	49075865	49075945	49076429	49076524	0,0	47,36	0,3	34,43	234	149	0.449974	1	0.0,0.0	0.0,0.043	-0.021	X	49074433	49101170	-	WDR45	WD repeat domain 45 [Source:HGNC Symbol%3BAcc:HGNC:28912]	GO:0000045:autophagosome assembly;GO:0006914:autophagy;GO:0000422:mitochondrion degradation;GO:0044804:nucleophagy;GO:0009267:cellular response to starvation;GO:0006497:protein lipidation;GO:0034497:protein localization to pre-autophagosomal structure;	GO:0005829:cytosol;GO:0019898:extrinsic component of membrane;GO:0000407:pre-autophagosomal structure;GO:0034045:pre-autophagosomal structure membrane;	GO:1901981:phosphatidylinositol phosphate binding;GO:0080025:phosphatidylinositol-3,5-bisphosphate binding;GO:0032266:phosphatidylinositol-3-phosphate binding;GO:0019901:protein kinase binding;	K17985	;ko04137 Mitophagy - animal;ko04140 Autophagy - animal;ko05010 Alzheimer disease;ko05014 Amyotrophic lateral sclerosis;ko05016 Huntington disease;ko05017 Spinocerebellar ataxia;ko05022 Pathways of neurodegeneration - multiple diseases;
ENSG00000196998	49076429	49076524	49075865	49075945	49077836	49077911	39,27	1,0	30,29	0,0	244	149	1	1	0.96,1.0	1.0,1.0	-0.02	X	49074433	49101170	-	WDR45	WD repeat domain 45 [Source:HGNC Symbol%3BAcc:HGNC:28912]	GO:0000045:autophagosome assembly;GO:0006914:autophagy;GO:0000422:mitochondrion degradation;GO:0044804:nucleophagy;GO:0009267:cellular response to starvation;GO:0006497:protein lipidation;GO:0034497:protein localization to pre-autophagosomal structure;	GO:0005829:cytosol;GO:0019898:extrinsic component of membrane;GO:0000407:pre-autophagosomal structure;GO:0034045:pre-autophagosomal structure membrane;	GO:1901981:phosphatidylinositol phosphate binding;GO:0080025:phosphatidylinositol-3,5-bisphosphate binding;GO:0032266:phosphatidylinositol-3-phosphate binding;GO:0019901:protein kinase binding;	K17985	;ko04137 Mitophagy - animal;ko04140 Autophagy - animal;ko05010 Alzheimer disease;ko05014 Amyotrophic lateral sclerosis;ko05016 Huntington disease;ko05017 Spinocerebellar ataxia;ko05022 Pathways of neurodegeneration - multiple diseases;
ENSG00000196998	49076644	49076750	49076405	49076524	49077836	49077911	21,34	1,0	25,28	0,0	255	149	1	1	0.925,1.0	1.0,1.0	-0.037	X	49074433	49101170	-	WDR45	WD repeat domain 45 [Source:HGNC Symbol%3BAcc:HGNC:28912]	GO:0000045:autophagosome assembly;GO:0006914:autophagy;GO:0000422:mitochondrion degradation;GO:0044804:nucleophagy;GO:0009267:cellular response to starvation;GO:0006497:protein lipidation;GO:0034497:protein localization to pre-autophagosomal structure;	GO:0005829:cytosol;GO:0019898:extrinsic component of membrane;GO:0000407:pre-autophagosomal structure;GO:0034045:pre-autophagosomal structure membrane;	GO:1901981:phosphatidylinositol phosphate binding;GO:0080025:phosphatidylinositol-3,5-bisphosphate binding;GO:0032266:phosphatidylinositol-3-phosphate binding;GO:0019901:protein kinase binding;	K17985	;ko04137 Mitophagy - animal;ko04140 Autophagy - animal;ko05010 Alzheimer disease;ko05014 Amyotrophic lateral sclerosis;ko05016 Huntington disease;ko05017 Spinocerebellar ataxia;ko05022 Pathways of neurodegeneration - multiple diseases;
ENSG00000196998	49076644	49076753	49076429	49076524	49077836	49077911	20,31	1,0	22,26	0,0	258	149	1	1	0.92,1.0	1.0,1.0	-0.04	X	49074433	49101170	-	WDR45	WD repeat domain 45 [Source:HGNC Symbol%3BAcc:HGNC:28912]	GO:0000045:autophagosome assembly;GO:0006914:autophagy;GO:0000422:mitochondrion degradation;GO:0044804:nucleophagy;GO:0009267:cellular response to starvation;GO:0006497:protein lipidation;GO:0034497:protein localization to pre-autophagosomal structure;	GO:0005829:cytosol;GO:0019898:extrinsic component of membrane;GO:0000407:pre-autophagosomal structure;GO:0034045:pre-autophagosomal structure membrane;	GO:1901981:phosphatidylinositol phosphate binding;GO:0080025:phosphatidylinositol-3,5-bisphosphate binding;GO:0032266:phosphatidylinositol-3-phosphate binding;GO:0019901:protein kinase binding;	K17985	;ko04137 Mitophagy - animal;ko04140 Autophagy - animal;ko05010 Alzheimer disease;ko05014 Amyotrophic lateral sclerosis;ko05016 Huntington disease;ko05017 Spinocerebellar ataxia;ko05022 Pathways of neurodegeneration - multiple diseases;
ENSG00000196998	49077642	49077747	49075865	49075945	49077836	49077911	20,15	1,0	24,28	0,0	254	149	1	1	0.921,1.0	1.0,1.0	-0.039	X	49074433	49101170	-	WDR45	WD repeat domain 45 [Source:HGNC Symbol%3BAcc:HGNC:28912]	GO:0000045:autophagosome assembly;GO:0006914:autophagy;GO:0000422:mitochondrion degradation;GO:0044804:nucleophagy;GO:0009267:cellular response to starvation;GO:0006497:protein lipidation;GO:0034497:protein localization to pre-autophagosomal structure;	GO:0005829:cytosol;GO:0019898:extrinsic component of membrane;GO:0000407:pre-autophagosomal structure;GO:0034045:pre-autophagosomal structure membrane;	GO:1901981:phosphatidylinositol phosphate binding;GO:0080025:phosphatidylinositol-3,5-bisphosphate binding;GO:0032266:phosphatidylinositol-3-phosphate binding;GO:0019901:protein kinase binding;	K17985	;ko04137 Mitophagy - animal;ko04140 Autophagy - animal;ko05010 Alzheimer disease;ko05014 Amyotrophic lateral sclerosis;ko05016 Huntington disease;ko05017 Spinocerebellar ataxia;ko05022 Pathways of neurodegeneration - multiple diseases;
ENSG00000196998	49077642	49077747	49076429	49076524	49077836	49077911	20,15	1,0	24,28	0,0	254	149	1	1	0.921,1.0	1.0,1.0	-0.039	X	49074433	49101170	-	WDR45	WD repeat domain 45 [Source:HGNC Symbol%3BAcc:HGNC:28912]	GO:0000045:autophagosome assembly;GO:0006914:autophagy;GO:0000422:mitochondrion degradation;GO:0044804:nucleophagy;GO:0009267:cellular response to starvation;GO:0006497:protein lipidation;GO:0034497:protein localization to pre-autophagosomal structure;	GO:0005829:cytosol;GO:0019898:extrinsic component of membrane;GO:0000407:pre-autophagosomal structure;GO:0034045:pre-autophagosomal structure membrane;	GO:1901981:phosphatidylinositol phosphate binding;GO:0080025:phosphatidylinositol-3,5-bisphosphate binding;GO:0032266:phosphatidylinositol-3-phosphate binding;GO:0019901:protein kinase binding;	K17985	;ko04137 Mitophagy - animal;ko04140 Autophagy - animal;ko05010 Alzheimer disease;ko05014 Amyotrophic lateral sclerosis;ko05016 Huntington disease;ko05017 Spinocerebellar ataxia;ko05022 Pathways of neurodegeneration - multiple diseases;
ENSG00000196998	49077642	49077747	49076644	49076750	49077836	49077911	42,31	2,4	51,48	3,2	254	149	0.483187	1	0.925,0.82	0.909,0.934	-0.049	X	49074433	49101170	-	WDR45	WD repeat domain 45 [Source:HGNC Symbol%3BAcc:HGNC:28912]	GO:0000045:autophagosome assembly;GO:0006914:autophagy;GO:0000422:mitochondrion degradation;GO:0044804:nucleophagy;GO:0009267:cellular response to starvation;GO:0006497:protein lipidation;GO:0034497:protein localization to pre-autophagosomal structure;	GO:0005829:cytosol;GO:0019898:extrinsic component of membrane;GO:0000407:pre-autophagosomal structure;GO:0034045:pre-autophagosomal structure membrane;	GO:1901981:phosphatidylinositol phosphate binding;GO:0080025:phosphatidylinositol-3,5-bisphosphate binding;GO:0032266:phosphatidylinositol-3-phosphate binding;GO:0019901:protein kinase binding;	K17985	;ko04137 Mitophagy - animal;ko04140 Autophagy - animal;ko05010 Alzheimer disease;ko05014 Amyotrophic lateral sclerosis;ko05016 Huntington disease;ko05017 Spinocerebellar ataxia;ko05022 Pathways of neurodegeneration - multiple diseases;
ENSG00000196998	49077642	49077747	49076644	49076753	49077836	49077911	20,15	1,1	29,28	0,0	254	149	0.606259	1	0.921,0.898	1.0,1.0	-0.091	X	49074433	49101170	-	WDR45	WD repeat domain 45 [Source:HGNC Symbol%3BAcc:HGNC:28912]	GO:0000045:autophagosome assembly;GO:0006914:autophagy;GO:0000422:mitochondrion degradation;GO:0044804:nucleophagy;GO:0009267:cellular response to starvation;GO:0006497:protein lipidation;GO:0034497:protein localization to pre-autophagosomal structure;	GO:0005829:cytosol;GO:0019898:extrinsic component of membrane;GO:0000407:pre-autophagosomal structure;GO:0034045:pre-autophagosomal structure membrane;	GO:1901981:phosphatidylinositol phosphate binding;GO:0080025:phosphatidylinositol-3,5-bisphosphate binding;GO:0032266:phosphatidylinositol-3-phosphate binding;GO:0019901:protein kinase binding;	K17985	;ko04137 Mitophagy - animal;ko04140 Autophagy - animal;ko05010 Alzheimer disease;ko05014 Amyotrophic lateral sclerosis;ko05016 Huntington disease;ko05017 Spinocerebellar ataxia;ko05022 Pathways of neurodegeneration - multiple diseases;
ENSG00000068323	49031396	49031544	49028725	49030601	49033464	49033540	87,73	0,0	89,79	5,0	297	149	0.0622172	0.556164	1.0,1.0	0.899,1.0	0.05	X	49028726	49043410	-	TFE3	transcription factor binding to IGHM enhancer 3 [Source:HGNC Symbol%3BAcc:HGNC:11752]	GO:0002250:adaptive immune response;GO:0006959:humoral immune response;GO:0090336:positive regulation of brown fat cell differentiation;GO:0045785:positive regulation of cell adhesion;GO:0045944:positive regulation of transcription from RNA polymerase II promoter;GO:0045893:positive regulation of transcription, DNA-templated;GO:0045670:regulation of osteoclast differentiation;GO:0006357:regulatio…	GO:0000785:chromatin;GO:0005737:cytoplasm;GO:0005829:cytosol;GO:0005654:nucleoplasm;GO:0005634:nucleus;	GO:0001228:RNA polymerase II transcription regulatory region sequence-specific DNA binding transcription factor activity involved in positive regulation of transcription;GO:0003700:sequence-specific DNA binding transcription factor activity;GO:0000981:sequence-specific DNA binding RNA polymerase II transcription factor activity;GO:0046983:protein dimerization activity;GO:0000978:RNA polymerase II…	K09105	;ko04137 Mitophagy - animal;ko05202 Transcriptional misregulation in cancer;ko05211 Renal cell carcinoma;
ENSG00000068323	49039106	49039345	49038196	49038442	49040454	49040568	36,43	0,2	29,35	1,0	388	149	0.661461	1	1.0,0.892	0.918,1.0	-0.013	X	49028726	49043410	-	TFE3	transcription factor binding to IGHM enhancer 3 [Source:HGNC Symbol%3BAcc:HGNC:11752]	GO:0002250:adaptive immune response;GO:0006959:humoral immune response;GO:0090336:positive regulation of brown fat cell differentiation;GO:0045785:positive regulation of cell adhesion;GO:0045944:positive regulation of transcription from RNA polymerase II promoter;GO:0045893:positive regulation of transcription, DNA-templated;GO:0045670:regulation of osteoclast differentiation;GO:0006357:regulatio…	GO:0000785:chromatin;GO:0005737:cytoplasm;GO:0005829:cytosol;GO:0005654:nucleoplasm;GO:0005634:nucleus;	GO:0001228:RNA polymerase II transcription regulatory region sequence-specific DNA binding transcription factor activity involved in positive regulation of transcription;GO:0003700:sequence-specific DNA binding transcription factor activity;GO:0000981:sequence-specific DNA binding RNA polymerase II transcription factor activity;GO:0046983:protein dimerization activity;GO:0000978:RNA polymerase II…	K09105	;ko04137 Mitophagy - animal;ko05202 Transcriptional misregulation in cancer;ko05211 Renal cell carcinoma;
ENSG00000068323	49039106	49039410	49038196	49038442	49040454	49040568	67,50	0,2	53,50	1,0	453	149	1	1	1.0,0.892	0.946,1.0	-0.027	X	49028726	49043410	-	TFE3	transcription factor binding to IGHM enhancer 3 [Source:HGNC Symbol%3BAcc:HGNC:11752]	GO:0002250:adaptive immune response;GO:0006959:humoral immune response;GO:0090336:positive regulation of brown fat cell differentiation;GO:0045785:positive regulation of cell adhesion;GO:0045944:positive regulation of transcription from RNA polymerase II promoter;GO:0045893:positive regulation of transcription, DNA-templated;GO:0045670:regulation of osteoclast differentiation;GO:0006357:regulatio…	GO:0000785:chromatin;GO:0005737:cytoplasm;GO:0005829:cytosol;GO:0005654:nucleoplasm;GO:0005634:nucleus;	GO:0001228:RNA polymerase II transcription regulatory region sequence-specific DNA binding transcription factor activity involved in positive regulation of transcription;GO:0003700:sequence-specific DNA binding transcription factor activity;GO:0000981:sequence-specific DNA binding RNA polymerase II transcription factor activity;GO:0046983:protein dimerization activity;GO:0000978:RNA polymerase II…	K09105	;ko04137 Mitophagy - animal;ko05202 Transcriptional misregulation in cancer;ko05211 Renal cell carcinoma;
ENSG00000068400	48981794	48981872	48981595	48981691	48982978	48983092	69,50	15,7	62,64	6,5	227	149	0.0467469	0.467064	0.751,0.824	0.872,0.894	-0.096	X	48973720	49002264	-	GRIPAP1	GRIP1 associated protein 1 [Source:HGNC Symbol%3BAcc:HGNC:18706]	-	GO:0030424:axon;GO:0072562:blood microparticle;GO:0005829:cytosol;GO:0030425:dendrite;GO:0043231:intracellular membrane-bounded organelle;GO:0005654:nucleoplasm;GO:0055038:recycling endosome membrane;	GO:0042802:identical protein binding;	K02927;K08857;K09582	-;ko04141 Protein processing in endoplasmic reticulum;ko04918 Thyroid hormone synthesis;ko05110 Vibrio cholerae infection;
ENSG00000068400	48982978	48983092	48981595	48981691	48983227	48983440	65,52	0,0	55,56	0,1	263	149	1	1	1.0,1.0	1.0,0.969	0.016	X	48973720	49002264	-	GRIPAP1	GRIP1 associated protein 1 [Source:HGNC Symbol%3BAcc:HGNC:18706]	-	GO:0030424:axon;GO:0072562:blood microparticle;GO:0005829:cytosol;GO:0030425:dendrite;GO:0043231:intracellular membrane-bounded organelle;GO:0005654:nucleoplasm;GO:0055038:recycling endosome membrane;	GO:0042802:identical protein binding;	K02927;K08857;K09582	-;ko04141 Protein processing in endoplasmic reticulum;ko04918 Thyroid hormone synthesis;ko05110 Vibrio cholerae infection;
ENSG00000068400	48987784	48987877	48985267	48985402	48988120	48988198	118,91	0,1	69101	0,0	242	149	1	1	1.0,0.982	1.0,1.0	-0.009	X	48973720	49002264	-	GRIPAP1	GRIP1 associated protein 1 [Source:HGNC Symbol%3BAcc:HGNC:18706]	-	GO:0030424:axon;GO:0072562:blood microparticle;GO:0005829:cytosol;GO:0030425:dendrite;GO:0043231:intracellular membrane-bounded organelle;GO:0005654:nucleoplasm;GO:0055038:recycling endosome membrane;	GO:0042802:identical protein binding;	K02927;K08857;K09582	-;ko04141 Protein processing in endoplasmic reticulum;ko04918 Thyroid hormone synthesis;ko05110 Vibrio cholerae infection;
ENSG00000068400	48990684	48990732	48989971	48990003	48990925	48991102	91,73	0,0	52,67	3,0	197	149	0.494128	1	1.0,1.0	0.929,1.0	0.035	X	48973720	49002264	-	GRIPAP1	GRIP1 associated protein 1 [Source:HGNC Symbol%3BAcc:HGNC:18706]	-	GO:0030424:axon;GO:0072562:blood microparticle;GO:0005829:cytosol;GO:0030425:dendrite;GO:0043231:intracellular membrane-bounded organelle;GO:0005654:nucleoplasm;GO:0055038:recycling endosome membrane;	GO:0042802:identical protein binding;	K02927;K08857;K09582	-;ko04141 Protein processing in endoplasmic reticulum;ko04918 Thyroid hormone synthesis;ko05110 Vibrio cholerae infection;
ENSG00000068400	48997249	48997357	48993427	48993578	48998153	48998180	87,74	1,5	85,98	0,0	257	149	0.0161294	0.249419	0.981,0.896	1.0,1.0	-0.061	X	48973720	49002264	-	GRIPAP1	GRIP1 associated protein 1 [Source:HGNC Symbol%3BAcc:HGNC:18706]	-	GO:0030424:axon;GO:0072562:blood microparticle;GO:0005829:cytosol;GO:0030425:dendrite;GO:0043231:intracellular membrane-bounded organelle;GO:0005654:nucleoplasm;GO:0055038:recycling endosome membrane;	GO:0042802:identical protein binding;	K02927;K08857;K09582	-;ko04141 Protein processing in endoplasmic reticulum;ko04918 Thyroid hormone synthesis;ko05110 Vibrio cholerae infection;
ENSG00000068400	48997249	48997357	48993427	48993578	48999237	48999299	46,27	0,2	40,45	0,1	257	149	0.823136	1	1.0,0.887	1.0,0.963	-0.038	X	48973720	49002264	-	GRIPAP1	GRIP1 associated protein 1 [Source:HGNC Symbol%3BAcc:HGNC:18706]	-	GO:0030424:axon;GO:0072562:blood microparticle;GO:0005829:cytosol;GO:0030425:dendrite;GO:0043231:intracellular membrane-bounded organelle;GO:0005654:nucleoplasm;GO:0055038:recycling endosome membrane;	GO:0042802:identical protein binding;	K02927;K08857;K09582	-;ko04141 Protein processing in endoplasmic reticulum;ko04918 Thyroid hormone synthesis;ko05110 Vibrio cholerae infection;
ENSG00000068400	48998153	48998180	48993427	48993578	48999237	48999299	9,12	0,2	9,6	0,1	176	149	0.726359	1	1.0,0.836	1.0,0.836	0	X	48973720	49002264	-	GRIPAP1	GRIP1 associated protein 1 [Source:HGNC Symbol%3BAcc:HGNC:18706]	-	GO:0030424:axon;GO:0072562:blood microparticle;GO:0005829:cytosol;GO:0030425:dendrite;GO:0043231:intracellular membrane-bounded organelle;GO:0005654:nucleoplasm;GO:0055038:recycling endosome membrane;	GO:0042802:identical protein binding;	K02927;K08857;K09582	-;ko04141 Protein processing in endoplasmic reticulum;ko04918 Thyroid hormone synthesis;ko05110 Vibrio cholerae infection;
ENSG00000068400	48998153	48998180	48997249	48997357	48999237	48999299	50,59	0,5	54,59	0,0	176	149	0.0892041	0.683932	1.0,0.909	1.0,1.0	-0.045	X	48973720	49002264	-	GRIPAP1	GRIP1 associated protein 1 [Source:HGNC Symbol%3BAcc:HGNC:18706]	-	GO:0030424:axon;GO:0072562:blood microparticle;GO:0005829:cytosol;GO:0030425:dendrite;GO:0043231:intracellular membrane-bounded organelle;GO:0005654:nucleoplasm;GO:0055038:recycling endosome membrane;	GO:0042802:identical protein binding;	K02927;K08857;K09582	-;ko04141 Protein processing in endoplasmic reticulum;ko04918 Thyroid hormone synthesis;ko05110 Vibrio cholerae infection;
ENSG00000068400	49000565	49000689	48999437	48999504	49000860	49000959	3,1	2,1	1,2	3,5	273	149	0.224378	1	0.45,0.353	0.154,0.179	0.235	X	48973720	49002264	-	GRIPAP1	GRIP1 associated protein 1 [Source:HGNC Symbol%3BAcc:HGNC:18706]	-	GO:0030424:axon;GO:0072562:blood microparticle;GO:0005829:cytosol;GO:0030425:dendrite;GO:0043231:intracellular membrane-bounded organelle;GO:0005654:nucleoplasm;GO:0055038:recycling endosome membrane;	GO:0042802:identical protein binding;	K02927;K08857;K09582	-;ko04141 Protein processing in endoplasmic reticulum;ko04918 Thyroid hormone synthesis;ko05110 Vibrio cholerae infection;
ENSG00000068400	49000860	49000959	48999437	48999504	49002187	49002224	2,0	25,20	2,2	13,22	248	149	0.156005	0.938526	0.046,0.0	0.085,0.052	-0.046	X	48973720	49002264	-	GRIPAP1	GRIP1 associated protein 1 [Source:HGNC Symbol%3BAcc:HGNC:18706]	-	GO:0030424:axon;GO:0072562:blood microparticle;GO:0005829:cytosol;GO:0030425:dendrite;GO:0043231:intracellular membrane-bounded organelle;GO:0005654:nucleoplasm;GO:0055038:recycling endosome membrane;	GO:0042802:identical protein binding;	K02927;K08857;K09582	-;ko04141 Protein processing in endoplasmic reticulum;ko04918 Thyroid hormone synthesis;ko05110 Vibrio cholerae infection;
ENSG00000068308	48923632	48923746	48922023	48923295	48923850	48924052	213200	1,0	211171	1,2	263	149	1	1	0.992,1.0	0.992,0.98	0.01	X	48922024	48958386	-	OTUD5	OTU deubiquitinase 5 [Source:HGNC Symbol%3BAcc:HGNC:25402]	GO:0090090:negative regulation of canonical Wnt signaling pathway;GO:0032480:negative regulation of type I interferon production;GO:1904263:positive regulation of TORC1 signaling;GO:0016579:protein deubiquitination;GO:0071108:protein K48-linked deubiquitination;GO:0070536:protein K63-linked deubiquitination;GO:0032496:response to lipopolysaccharide;GO:0043374:CD8-positive, alpha-beta T cell diffe…	GO:0005829:cytosol;	GO:1990380:Lys48-specific deubiquitinase activity;GO:0061578:Lys63-specific deubiquitinase activity;GO:0004843:ubiquitin-specific protease activity;	K12655	;ko04622 RIG-I-like receptor signaling pathway;
ENSG00000068308	48936190	48936358	48934953	48935018	48944189	48944283	1,0	145,96	2,2	120112	317	149	1	1	0.003,0.0	0.008,0.008	-0.007	X	48922024	48958386	-	OTUD5	OTU deubiquitinase 5 [Source:HGNC Symbol%3BAcc:HGNC:25402]	GO:0090090:negative regulation of canonical Wnt signaling pathway;GO:0032480:negative regulation of type I interferon production;GO:1904263:positive regulation of TORC1 signaling;GO:0016579:protein deubiquitination;GO:0071108:protein K48-linked deubiquitination;GO:0070536:protein K63-linked deubiquitination;GO:0032496:response to lipopolysaccharide;GO:0043374:CD8-positive, alpha-beta T cell diffe…	GO:0005829:cytosol;	GO:1990380:Lys48-specific deubiquitinase activity;GO:0061578:Lys63-specific deubiquitinase activity;GO:0004843:ubiquitin-specific protease activity;	K12655	;ko04622 RIG-I-like receptor signaling pathway;
ENSG00000102100	48909813	48909996	48905858	48906543	48911545	48911634	45,39	1,0	54,46	1,0	332	149	1	1	0.953,1.0	0.96,1.0	-0.004	X	48903180	48911958	-	SLC35A2	solute carrier family 35 member A2 [Source:HGNC Symbol%3BAcc:HGNC:11022]	GO:0008643:carbohydrate transport;GO:0006012:galactose metabolic process;GO:0072334:UDP-galactose transmembrane transport;	GO:0005783:endoplasmic reticulum;GO:0005794:Golgi apparatus;GO:0000139:Golgi membrane;GO:0030173:integral component of Golgi membrane;GO:0005654:nucleoplasm;	GO:0005459:UDP-galactose transmembrane transporter activity;	K15272	-
ENSG00000102100	48909852	48909996	48906391	48906543	48911545	48911646	16,9	1,0	17,14	1,0	293	149	1	1	0.891,1.0	0.896,1.0	-0.002	X	48903180	48911958	-	SLC35A2	solute carrier family 35 member A2 [Source:HGNC Symbol%3BAcc:HGNC:11022]	GO:0008643:carbohydrate transport;GO:0006012:galactose metabolic process;GO:0072334:UDP-galactose transmembrane transport;	GO:0005783:endoplasmic reticulum;GO:0005794:Golgi apparatus;GO:0000139:Golgi membrane;GO:0030173:integral component of Golgi membrane;GO:0005654:nucleoplasm;	GO:0005459:UDP-galactose transmembrane transporter activity;	K15272	-
ENSG00000126768	48895351	48895454	48895037	48895101	48896758	48896858	13,8	164107	10,10	169180	252	149	0.391636	1	0.045,0.042	0.034,0.032	0.01	X	48893447	48898143	-	TIMM17B	translocase of inner mitochondrial membrane 17B [Source:HGNC Symbol%3BAcc:HGNC:17310]	GO:0030150:protein import into mitochondrial matrix;GO:0006626:protein targeting to mitochondrion;	GO:0031305:integral component of mitochondrial inner membrane;GO:0005743:mitochondrial inner membrane;GO:0005744:mitochondrial inner membrane presequence translocase complex;	GO:0008320:protein transmembrane transporter activity;	K17795;K15696	-
ENSG00000126768	48895351	48895501	48895037	48895101	48896758	48896858	21,21	164107	18,32	169180	299	149	0.761762	1	0.06,0.089	0.05,0.081	0.009	X	48893447	48898143	-	TIMM17B	translocase of inner mitochondrial membrane 17B [Source:HGNC Symbol%3BAcc:HGNC:17310]	GO:0030150:protein import into mitochondrial matrix;GO:0006626:protein targeting to mitochondrion;	GO:0031305:integral component of mitochondrial inner membrane;GO:0005743:mitochondrial inner membrane;GO:0005744:mitochondrial inner membrane presequence translocase complex;	GO:0008320:protein transmembrane transporter activity;	K17795;K15696	-
ENSG00000126768	48895351	48895972	48895037	48895101	48896758	48896858	18,20	164107	19,18	169180	770	149	0.298458	1	0.021,0.035	0.021,0.019	0.008	X	48893447	48898143	-	TIMM17B	translocase of inner mitochondrial membrane 17B [Source:HGNC Symbol%3BAcc:HGNC:17310]	GO:0030150:protein import into mitochondrial matrix;GO:0006626:protein targeting to mitochondrion;	GO:0031305:integral component of mitochondrial inner membrane;GO:0005743:mitochondrial inner membrane;GO:0005744:mitochondrial inner membrane presequence translocase complex;	GO:0008320:protein transmembrane transporter activity;	K17795;K15696	-
ENSG00000126768	48896737	48896858	48895037	48895101	48897723	48897860	2,2	0,0	0,0	2,0	270	149	1	1	1.0,1.0	0.0,NA	1	X	48893447	48898143	-	TIMM17B	translocase of inner mitochondrial membrane 17B [Source:HGNC Symbol%3BAcc:HGNC:17310]	GO:0030150:protein import into mitochondrial matrix;GO:0006626:protein targeting to mitochondrion;	GO:0031305:integral component of mitochondrial inner membrane;GO:0005743:mitochondrial inner membrane;GO:0005744:mitochondrial inner membrane presequence translocase complex;	GO:0008320:protein transmembrane transporter activity;	K17795;K15696	-
ENSG00000126768	48896758	48896858	48895037	48895101	48897723	48897762	164109	0,0	169176	2,0	249	149	1	1	1.0,1.0	0.981,1.0	0.01	X	48893447	48898143	-	TIMM17B	translocase of inner mitochondrial membrane 17B [Source:HGNC Symbol%3BAcc:HGNC:17310]	GO:0030150:protein import into mitochondrial matrix;GO:0006626:protein targeting to mitochondrion;	GO:0031305:integral component of mitochondrial inner membrane;GO:0005743:mitochondrial inner membrane;GO:0005744:mitochondrial inner membrane presequence translocase complex;	GO:0008320:protein transmembrane transporter activity;	K17795;K15696	-
ENSG00000102103	48898491	48898576	48897911	48898082	48901189	48901301	217221	0,2	261284	0,0	234	149	1	1	1.0,0.986	1.0,1.0	-0.007	X	48890197	48903402	+	PQBP1	polyglutamine binding protein 1 [Source:HGNC Symbol%3BAcc:HGNC:9330]	GO:0002218:activation of innate immune response;GO:0000380:alternative mRNA splicing, via spliceosome;GO:0071360:cellular response to exogenous dsRNA;GO:0051607:defense response to virus;GO:0045087:innate immune response;GO:0031175:neuron projection development;GO:0002230:positive regulation of defense response to virus by host;GO:0032481:positive regulation of type I interferon production;GO:004…	GO:0005737:cytoplasm;GO:0010494:cytoplasmic stress granule;GO:0071598:neuronal ribonucleoprotein granule;GO:0016604:nuclear body;GO:0016607:nuclear speck;	GO:0003690:double-stranded DNA binding;GO:0043021:ribonucleoprotein complex binding;	K12865	;ko03040 Spliceosome;
ENSG00000102103	48898491	48898576	48897925	48898014	48901189	48901301	133155	1,0	152144	0,0	234	149	1	1	0.988,1.0	1.0,1.0	-0.006	X	48890197	48903402	+	PQBP1	polyglutamine binding protein 1 [Source:HGNC Symbol%3BAcc:HGNC:9330]	GO:0002218:activation of innate immune response;GO:0000380:alternative mRNA splicing, via spliceosome;GO:0071360:cellular response to exogenous dsRNA;GO:0051607:defense response to virus;GO:0045087:innate immune response;GO:0031175:neuron projection development;GO:0002230:positive regulation of defense response to virus by host;GO:0032481:positive regulation of type I interferon production;GO:004…	GO:0005737:cytoplasm;GO:0010494:cytoplasmic stress granule;GO:0071598:neuronal ribonucleoprotein granule;GO:0016604:nuclear body;GO:0016607:nuclear speck;	GO:0003690:double-stranded DNA binding;GO:0043021:ribonucleoprotein complex binding;	K12865	;ko03040 Spliceosome;
ENSG00000102103	48902218	48902517	48901929	48902042	48902731	48902795	337336	2,7	388389	1,7	448	149	0.607483	1	0.982,0.941	0.992,0.949	-0.009	X	48890197	48903402	+	PQBP1	polyglutamine binding protein 1 [Source:HGNC Symbol%3BAcc:HGNC:9330]	GO:0002218:activation of innate immune response;GO:0000380:alternative mRNA splicing, via spliceosome;GO:0071360:cellular response to exogenous dsRNA;GO:0051607:defense response to virus;GO:0045087:innate immune response;GO:0031175:neuron projection development;GO:0002230:positive regulation of defense response to virus by host;GO:0032481:positive regulation of type I interferon production;GO:004…	GO:0005737:cytoplasm;GO:0010494:cytoplasmic stress granule;GO:0071598:neuronal ribonucleoprotein granule;GO:0016604:nuclear body;GO:0016607:nuclear speck;	GO:0003690:double-stranded DNA binding;GO:0043021:ribonucleoprotein complex binding;	K12865	;ko03040 Spliceosome;
ENSG00000102103	48902232	48902384	48901929	48902042	48902731	48902795	191165	2,7	210242	1,7	301	149	0.515024	1	0.979,0.921	0.99,0.945	-0.018	X	48890197	48903402	+	PQBP1	polyglutamine binding protein 1 [Source:HGNC Symbol%3BAcc:HGNC:9330]	GO:0002218:activation of innate immune response;GO:0000380:alternative mRNA splicing, via spliceosome;GO:0071360:cellular response to exogenous dsRNA;GO:0051607:defense response to virus;GO:0045087:innate immune response;GO:0031175:neuron projection development;GO:0002230:positive regulation of defense response to virus by host;GO:0032481:positive regulation of type I interferon production;GO:004…	GO:0005737:cytoplasm;GO:0010494:cytoplasmic stress granule;GO:0071598:neuronal ribonucleoprotein granule;GO:0016604:nuclear body;GO:0016607:nuclear speck;	GO:0003690:double-stranded DNA binding;GO:0043021:ribonucleoprotein complex binding;	K12865	;ko03040 Spliceosome;
ENSG00000102103	48902232	48902517	48901929	48902042	48902731	48902795	519478	2,7	581618	1,7	434	149	0.562605	1	0.989,0.959	0.995,0.968	-0.008	X	48890197	48903402	+	PQBP1	polyglutamine binding protein 1 [Source:HGNC Symbol%3BAcc:HGNC:9330]	GO:0002218:activation of innate immune response;GO:0000380:alternative mRNA splicing, via spliceosome;GO:0071360:cellular response to exogenous dsRNA;GO:0051607:defense response to virus;GO:0045087:innate immune response;GO:0031175:neuron projection development;GO:0002230:positive regulation of defense response to virus by host;GO:0032481:positive regulation of type I interferon production;GO:004…	GO:0005737:cytoplasm;GO:0010494:cytoplasmic stress granule;GO:0071598:neuronal ribonucleoprotein granule;GO:0016604:nuclear body;GO:0016607:nuclear speck;	GO:0003690:double-stranded DNA binding;GO:0043021:ribonucleoprotein complex binding;	K12865	;ko03040 Spliceosome;
ENSG00000102317	48575560	48575630	48575167	48575283	48576313	48576419	814822	3,3	642742	3,3	219	149	1	1	0.995,0.995	0.993,0.994	0.001	X	48574449	48581162	+	RBM3	RNA binding motif protein 3 [Source:HGNC Symbol%3BAcc:HGNC:9900]	GO:0048026:positive regulation of mRNA splicing, via spliceosome;GO:0045727:positive regulation of translation;GO:0006417:regulation of translation;GO:0006396:RNA processing;GO:0035196:production of miRNAs involved in gene silencing by miRNA;GO:0009409:response to cold;GO:0006412:translation;	GO:0005737:cytoplasm;GO:0030425:dendrite;GO:0005654:nucleoplasm;GO:0005634:nucleus;GO:0005681:spliceosomal complex;	GO:0043023:ribosomal large subunit binding;GO:0003723:RNA binding;	K13186	-
ENSG00000102317	48575560	48575667	48574951	48575283	48576313	48576419	22122228	3,3	17421992	3,3	256	149	1	1	0.998,0.998	0.997,0.997	0.001	X	48574449	48581162	+	RBM3	RNA binding motif protein 3 [Source:HGNC Symbol%3BAcc:HGNC:9900]	GO:0048026:positive regulation of mRNA splicing, via spliceosome;GO:0045727:positive regulation of translation;GO:0006417:regulation of translation;GO:0006396:RNA processing;GO:0035196:production of miRNAs involved in gene silencing by miRNA;GO:0009409:response to cold;GO:0006412:translation;	GO:0005737:cytoplasm;GO:0030425:dendrite;GO:0005654:nucleoplasm;GO:0005634:nucleus;GO:0005681:spliceosomal complex;	GO:0043023:ribosomal large subunit binding;GO:0003723:RNA binding;	K13186	-
ENSG00000102317	48575560	48576083	48575167	48575283	48576313	48576419	11161143	3,3	8941028	3,3	672	149	0.684458	1	0.988,0.988	0.985,0.987	0.002	X	48574449	48581162	+	RBM3	RNA binding motif protein 3 [Source:HGNC Symbol%3BAcc:HGNC:9900]	GO:0048026:positive regulation of mRNA splicing, via spliceosome;GO:0045727:positive regulation of translation;GO:0006417:regulation of translation;GO:0006396:RNA processing;GO:0035196:production of miRNAs involved in gene silencing by miRNA;GO:0009409:response to cold;GO:0006412:translation;	GO:0005737:cytoplasm;GO:0030425:dendrite;GO:0005654:nucleoplasm;GO:0005634:nucleus;GO:0005681:spliceosomal complex;	GO:0043023:ribosomal large subunit binding;GO:0003723:RNA binding;	K13186	-
ENSG00000102317	48575814	48576083	48575560	48575667	48576313	48576419	25,17	11271113	17,8	877989	418	149	1	1	0.008,0.005	0.007,0.003	0.002	X	48574449	48581162	+	RBM3	RNA binding motif protein 3 [Source:HGNC Symbol%3BAcc:HGNC:9900]	GO:0048026:positive regulation of mRNA splicing, via spliceosome;GO:0045727:positive regulation of translation;GO:0006417:regulation of translation;GO:0006396:RNA processing;GO:0035196:production of miRNAs involved in gene silencing by miRNA;GO:0009409:response to cold;GO:0006412:translation;	GO:0005737:cytoplasm;GO:0030425:dendrite;GO:0005654:nucleoplasm;GO:0005634:nucleus;GO:0005681:spliceosomal complex;	GO:0043023:ribosomal large subunit binding;GO:0003723:RNA binding;	K13186	-
ENSG00000102317	48575921	48576083	48575560	48575667	48576313	48576419	5,7	11271113	4,4	877989	311	149	1	1	0.002,0.003	0.002,0.002	0.001	X	48574449	48581162	+	RBM3	RNA binding motif protein 3 [Source:HGNC Symbol%3BAcc:HGNC:9900]	GO:0048026:positive regulation of mRNA splicing, via spliceosome;GO:0045727:positive regulation of translation;GO:0006417:regulation of translation;GO:0006396:RNA processing;GO:0035196:production of miRNAs involved in gene silencing by miRNA;GO:0009409:response to cold;GO:0006412:translation;	GO:0005737:cytoplasm;GO:0030425:dendrite;GO:0005654:nucleoplasm;GO:0005634:nucleus;GO:0005681:spliceosomal complex;	GO:0043023:ribosomal large subunit binding;GO:0003723:RNA binding;	K13186	-
ENSG00000286268	48523698	48524072	48521805	48521907	48526988	48527025	528425	0,0	349374	0,2	523	149	1	1	1.0,1.0	1.0,0.982	0.009	X	48521806	48545469	+	-	novel protein	GO:0006695:cholesterol biosynthetic process;GO:0033489:cholesterol biosynthetic process via desmosterol;GO:0033490:cholesterol biosynthetic process via lathosterol;GO:0008203:cholesterol metabolic process;GO:0001501:skeletal system development;GO:0016126:sterol biosynthetic process;	GO:0031410:cytoplasmic vesicle;GO:0005783:endoplasmic reticulum;GO:0005789:endoplasmic reticulum membrane;GO:0005887:integral component of plasma membrane;GO:0005635:nuclear envelope;	GO:0000247:C-8 sterol isomerase activity;GO:0047750:cholestenol delta-isomerase activity;GO:0042802:identical protein binding;GO:0004769:steroid delta-isomerase activity;GO:0004888:transmembrane signaling receptor activity;GO:0042910:xenobiotic transporter activity;	K01824	;ko00100 Steroid biosynthesis;ko01100 Metabolic pathways;
ENSG00000102312	48509423	48509577	48509029	48509103	48509783	48509956	0,2	3,0	0,3	0,0	303	149	1	1	0.0,1.0	NA,1.0	-0.5	X	48508959	48520814	+	PORCN	porcupine O-acyltransferase [Source:HGNC Symbol%3BAcc:HGNC:17652]	GO:0060070:canonical Wnt signaling pathway;GO:0009100:glycoprotein metabolic process;GO:0030258:lipid modification;GO:0006497:protein lipidation;GO:0045234:protein palmitoleylation;GO:0018345:protein palmitoylation;GO:0061355:Wnt protein secretion;GO:0016055:Wnt signaling pathway;	GO:0032281:alpha-amino-3-hydroxy-5-methyl-4-isoxazolepropionic acid selective glutamate receptor complex;GO:0005783:endoplasmic reticulum;GO:0005789:endoplasmic reticulum membrane;GO:0030176:integral component of endoplasmic reticulum membrane;GO:0016020:membrane;	GO:0016746:transferase activity, transferring acyl groups;GO:1990698:palmitoleoyltransferase activity;GO:0017147:Wnt-protein binding;	K00181	;ko04310 Wnt signaling pathway;
ENSG00000102312	48509423	48509707	48508965	48509103	48509783	48509956	4,5	3,0	7,4	0,0	433	149	0.0187801	0.273392	0.315,1.0	1.0,1.0	-0.343	X	48508959	48520814	+	PORCN	porcupine O-acyltransferase [Source:HGNC Symbol%3BAcc:HGNC:17652]	GO:0060070:canonical Wnt signaling pathway;GO:0009100:glycoprotein metabolic process;GO:0030258:lipid modification;GO:0006497:protein lipidation;GO:0045234:protein palmitoleylation;GO:0018345:protein palmitoylation;GO:0061355:Wnt protein secretion;GO:0016055:Wnt signaling pathway;	GO:0032281:alpha-amino-3-hydroxy-5-methyl-4-isoxazolepropionic acid selective glutamate receptor complex;GO:0005783:endoplasmic reticulum;GO:0005789:endoplasmic reticulum membrane;GO:0030176:integral component of endoplasmic reticulum membrane;GO:0016020:membrane;	GO:0016746:transferase activity, transferring acyl groups;GO:1990698:palmitoleoyltransferase activity;GO:0017147:Wnt-protein binding;	K00181	;ko04310 Wnt signaling pathway;
ENSG00000102312	48509783	48509956	48509423	48509707	48511294	48511451	0,3	0,3	4,5	0,0	322	149	1	1	NA,0.316	1.0,1.0	-0.684	X	48508959	48520814	+	PORCN	porcupine O-acyltransferase [Source:HGNC Symbol%3BAcc:HGNC:17652]	GO:0060070:canonical Wnt signaling pathway;GO:0009100:glycoprotein metabolic process;GO:0030258:lipid modification;GO:0006497:protein lipidation;GO:0045234:protein palmitoleylation;GO:0018345:protein palmitoylation;GO:0061355:Wnt protein secretion;GO:0016055:Wnt signaling pathway;	GO:0032281:alpha-amino-3-hydroxy-5-methyl-4-isoxazolepropionic acid selective glutamate receptor complex;GO:0005783:endoplasmic reticulum;GO:0005789:endoplasmic reticulum membrane;GO:0030176:integral component of endoplasmic reticulum membrane;GO:0016020:membrane;	GO:0016746:transferase activity, transferring acyl groups;GO:1990698:palmitoleoyltransferase activity;GO:0017147:Wnt-protein binding;	K00181	;ko04310 Wnt signaling pathway;
ENSG00000102312	48509892	48509956	48509423	48509707	48511294	48511375	0,0	0,3	1,3	0,0	213	149	1	1	NA,0.0	1.0,1.0	-1	X	48508959	48520814	+	PORCN	porcupine O-acyltransferase [Source:HGNC Symbol%3BAcc:HGNC:17652]	GO:0060070:canonical Wnt signaling pathway;GO:0009100:glycoprotein metabolic process;GO:0030258:lipid modification;GO:0006497:protein lipidation;GO:0045234:protein palmitoleylation;GO:0018345:protein palmitoylation;GO:0061355:Wnt protein secretion;GO:0016055:Wnt signaling pathway;	GO:0032281:alpha-amino-3-hydroxy-5-methyl-4-isoxazolepropionic acid selective glutamate receptor complex;GO:0005783:endoplasmic reticulum;GO:0005789:endoplasmic reticulum membrane;GO:0030176:integral component of endoplasmic reticulum membrane;GO:0016020:membrane;	GO:0016746:transferase activity, transferring acyl groups;GO:1990698:palmitoleoyltransferase activity;GO:0017147:Wnt-protein binding;	K00181	;ko04310 Wnt signaling pathway;
ENSG00000102312	48512834	48512852	48512588	48512719	48514239	48514365	0,2	6,5	0,0	7,3	167	149	0.714549	1	0.0,0.263	0.0,0.0	0.132	X	48508959	48520814	+	PORCN	porcupine O-acyltransferase [Source:HGNC Symbol%3BAcc:HGNC:17652]	GO:0060070:canonical Wnt signaling pathway;GO:0009100:glycoprotein metabolic process;GO:0030258:lipid modification;GO:0006497:protein lipidation;GO:0045234:protein palmitoleylation;GO:0018345:protein palmitoylation;GO:0061355:Wnt protein secretion;GO:0016055:Wnt signaling pathway;	GO:0032281:alpha-amino-3-hydroxy-5-methyl-4-isoxazolepropionic acid selective glutamate receptor complex;GO:0005783:endoplasmic reticulum;GO:0005789:endoplasmic reticulum membrane;GO:0030176:integral component of endoplasmic reticulum membrane;GO:0016020:membrane;	GO:0016746:transferase activity, transferring acyl groups;GO:1990698:palmitoleoyltransferase activity;GO:0017147:Wnt-protein binding;	K00181	;ko04310 Wnt signaling pathway;
ENSG00000102312	48512834	48514141	48512588	48512719	48514239	48514625	3,0	6,5	5,6	7,3	1456	149	0.0215553	0.296178	0.049,0.0	0.068,0.17	-0.095	X	48508959	48520814	+	PORCN	porcupine O-acyltransferase [Source:HGNC Symbol%3BAcc:HGNC:17652]	GO:0060070:canonical Wnt signaling pathway;GO:0009100:glycoprotein metabolic process;GO:0030258:lipid modification;GO:0006497:protein lipidation;GO:0045234:protein palmitoleylation;GO:0018345:protein palmitoylation;GO:0061355:Wnt protein secretion;GO:0016055:Wnt signaling pathway;	GO:0032281:alpha-amino-3-hydroxy-5-methyl-4-isoxazolepropionic acid selective glutamate receptor complex;GO:0005783:endoplasmic reticulum;GO:0005789:endoplasmic reticulum membrane;GO:0030176:integral component of endoplasmic reticulum membrane;GO:0016020:membrane;	GO:0016746:transferase activity, transferring acyl groups;GO:1990698:palmitoleoyltransferase activity;GO:0017147:Wnt-protein binding;	K00181	;ko04310 Wnt signaling pathway;
ENSG00000068438	48476562	48476668	48476160	48476396	48477960	48478168	1,4	94,48	0,4	79,72	255	149	0.626502	1	0.006,0.046	0.0,0.031	0.01	X	48476021	48486364	+	FTSJ1	FtsJ RNA 2'-O-methyltransferase 1 [Source:HGNC Symbol%3BAcc:HGNC:13254]	GO:0002181:cytoplasmic translation;GO:0001510:RNA methylation;GO:0030488:tRNA methylation;GO:0006400:tRNA modification;GO:0002128:tRNA nucleoside ribose methylation;	GO:0005737:cytoplasm;GO:0005829:cytosol;	GO:0008173:RNA methyltransferase activity;GO:0052666:tRNA (cytosine-2'-O-)-methyltransferase activity;GO:0009020:tRNA (guanosine-2'-O-)-methyltransferase activity;GO:0008175:tRNA methyltransferase activity;	K14864	-
ENSG00000068438	48478616	48478680	48477960	48478518	48479037	48479116	94,80	0,1	93,58	0,0	213	149	1	1	1.0,0.982	1.0,1.0	-0.009	X	48476021	48486364	+	FTSJ1	FtsJ RNA 2'-O-methyltransferase 1 [Source:HGNC Symbol%3BAcc:HGNC:13254]	GO:0002181:cytoplasmic translation;GO:0001510:RNA methylation;GO:0030488:tRNA methylation;GO:0006400:tRNA modification;GO:0002128:tRNA nucleoside ribose methylation;	GO:0005737:cytoplasm;GO:0005829:cytosol;	GO:0008173:RNA methyltransferase activity;GO:0052666:tRNA (cytosine-2'-O-)-methyltransferase activity;GO:0009020:tRNA (guanosine-2'-O-)-methyltransferase activity;GO:0008175:tRNA methyltransferase activity;	K14864	-
ENSG00000068438	48478616	48478707	48478448	48478518	48479037	48479070	258206	0,1	178155	0,0	240	149	1	1	1.0,0.992	1.0,1.0	-0.004	X	48476021	48486364	+	FTSJ1	FtsJ RNA 2'-O-methyltransferase 1 [Source:HGNC Symbol%3BAcc:HGNC:13254]	GO:0002181:cytoplasmic translation;GO:0001510:RNA methylation;GO:0030488:tRNA methylation;GO:0006400:tRNA modification;GO:0002128:tRNA nucleoside ribose methylation;	GO:0005737:cytoplasm;GO:0005829:cytosol;	GO:0008173:RNA methyltransferase activity;GO:0052666:tRNA (cytosine-2'-O-)-methyltransferase activity;GO:0009020:tRNA (guanosine-2'-O-)-methyltransferase activity;GO:0008175:tRNA methyltransferase activity;	K14864	-
ENSG00000068438	48479037	48479116	48476020	48476396	48481150	48481203	44,36	0,0	35,35	2,0	228	149	0.448576	1	1.0,1.0	0.92,1.0	0.04	X	48476021	48486364	+	FTSJ1	FtsJ RNA 2'-O-methyltransferase 1 [Source:HGNC Symbol%3BAcc:HGNC:13254]	GO:0002181:cytoplasmic translation;GO:0001510:RNA methylation;GO:0030488:tRNA methylation;GO:0006400:tRNA modification;GO:0002128:tRNA nucleoside ribose methylation;	GO:0005737:cytoplasm;GO:0005829:cytosol;	GO:0008173:RNA methyltransferase activity;GO:0052666:tRNA (cytosine-2'-O-)-methyltransferase activity;GO:0009020:tRNA (guanosine-2'-O-)-methyltransferase activity;GO:0008175:tRNA methyltransferase activity;	K14864	-
ENSG00000068438	48481631	48481715	48481425	48481528	48482402	48482506	72,79	3,0	79,79	0,1	233	149	0.461174	1	0.939,1.0	1.0,0.981	-0.021	X	48476021	48486364	+	FTSJ1	FtsJ RNA 2'-O-methyltransferase 1 [Source:HGNC Symbol%3BAcc:HGNC:13254]	GO:0002181:cytoplasmic translation;GO:0001510:RNA methylation;GO:0030488:tRNA methylation;GO:0006400:tRNA modification;GO:0002128:tRNA nucleoside ribose methylation;	GO:0005737:cytoplasm;GO:0005829:cytosol;	GO:0008173:RNA methyltransferase activity;GO:0052666:tRNA (cytosine-2'-O-)-methyltransferase activity;GO:0009020:tRNA (guanosine-2'-O-)-methyltransferase activity;GO:0008175:tRNA methyltransferase activity;	K14864	-
ENSG00000068438	48482596	48482794	48482402	48482506	48482985	48483027	201196	0,0	200186	1,0	347	149	1	1	1.0,1.0	0.988,1.0	0.006	X	48476021	48486364	+	FTSJ1	FtsJ RNA 2'-O-methyltransferase 1 [Source:HGNC Symbol%3BAcc:HGNC:13254]	GO:0002181:cytoplasmic translation;GO:0001510:RNA methylation;GO:0030488:tRNA methylation;GO:0006400:tRNA modification;GO:0002128:tRNA nucleoside ribose methylation;	GO:0005737:cytoplasm;GO:0005829:cytosol;	GO:0008173:RNA methyltransferase activity;GO:0052666:tRNA (cytosine-2'-O-)-methyltransferase activity;GO:0009020:tRNA (guanosine-2'-O-)-methyltransferase activity;GO:0008175:tRNA methyltransferase activity;	K14864	-
[truncated: 67,558 more rows]

## Sheet: shNT-VS-shCWF19L1.A3SS.RI
GeneID	riExonStart_0base	riExonEnd	upstreamES	upstreamEE	downstreamES	downstreamEE	IJC_SAMPLE_1	SJC_SAMPLE_1	IJC_SAMPLE_2	SJC_SAMPLE_2	IncFormLen	SkipFormLen	PValue	FDR	IncLevel1	IncLevel2	IncLevelDifference	Chr	Start	End	Strand	GeneSymbol	Description	GO_BP	GO_CC	GO_MF	KO	Pathway
[truncated: 12,990 more rows]

## Sheet: shNT-VS-shCWF19L1.A5SS
GeneID	longExonStart_0base	longExonEnd	shortES	shortEE	flankingES	flankingEE	IJC_SAMPLE_1	SJC_SAMPLE_1	IJC_SAMPLE_2	SJC_SAMPLE_2	IncFormLen	SkipFormLen	PValue	FDR	IncLevel1	IncLevel2	IncLevelDifference	Chr	Start	End	Strand	GeneSymbol	Description	GO_BP	GO_CC	GO_MF	KO	Pathway
[truncated: 20,809 more rows]

[truncated: 2 more sheets: shNT-VS-shCWF19L1.A3SS.JCEC_, shNT-VS-shCWF19L1.AMXE]
