# Supplementary material for: CWF19L1 promotes T-cell cytotoxicity through the regulation of alternative splicing
Source: J Biol Chem. 2024 Nov 13;300(12):107982. doi: 10.1016/j.jbc.2024.107982 (PMC11665689; doi:10.1016/j.jbc.2024.107982)
Supplement: Dataset S3 [file mmc3.xlsx]

## Sheet: Differentially expressed genes 
gene_id	baseMean	foldchange	log2FoldChange	lfcSE	stat	pvalue	padj	Chr	Start	End	Strand	GeneSymbol	Description	GO_BP	GO_CC	GO_MF	KO	Pathway
ENSG00000134333	22473.5	0.562408	-0.83031	0.0233333	-35.5848	2.41e-277	3.48e-273	11	18394560	18408425	+	LDHA	lactate dehydrogenase A [Source:HGNC Symbol%3BAcc:HGNC:6535]	GO:0006096:glycolytic process;GO:0006089:lactate metabolic process;GO:0019674:NAD metabolic process;GO:0043065:positive regulation of apoptotic process;GO:0048569:post-embryonic organ development;GO:0051591:response to cAMP;GO:0042493:response to drug;GO:0043627:response to estrogen;GO:0009749:response to glucose;GO:0042542:response to hydrogen peroxide;GO:0001666:response to hypoxia;GO:0007584:r…	GO:0005829:cytosol;GO:0070062:extracellular exosome;GO:0016020:membrane;GO:0005634:nucleus;GO:0005737:cytoplasm;	GO:0045296:cadherin binding;GO:0042802:identical protein binding;GO:0019900:kinase binding;GO:0004459:L-lactate dehydrogenase activity;GO:0051287:NAD binding;	K00016	;ko00010 Glycolysis / Gluconeogenesis;ko00270 Cysteine and methionine metabolism;ko00620 Pyruvate metabolism;ko00640 Propanoate metabolism;ko01100 Metabolic pathways;ko04066 HIF-1 signaling pathway;ko04922 Glucagon signaling pathway;ko05230 Central carbon metabolism in cancer;
ENSG00000210082	47341.2	1.73804	0.797457	0.0255065	31.2649	1.4e-214	1.01e-210	MT	1671	3229	+	MT-RNR2	mitochondrially encoded 16S rRNA [Source:HGNC Symbol%3BAcc:HGNC:7471]	-	-	-	-	-
ENSG00000211459	12633.2	1.97449	0.981479	0.0321952	30.4852	4.09e-204	1.97e-200	MT	648	1601	+	MT-RNR1	mitochondrially encoded 12S rRNA [Source:HGNC Symbol%3BAcc:HGNC:7470]	-	-	-	-	-
ENSG00000187514	37120.1	0.654529	-0.61147	0.0215729	-28.3443	9.83e-177	3.56e-173	2	231706895	231713551	+	PTMA	prothymosin alpha [Source:HGNC Symbol%3BAcc:HGNC:9623]	-	-	-	K13784	-
ENSG00000180198	2358.98	0.356501	-1.48802	0.0531735	-27.9843	2.52e-172	7.3e-169	1	28505943	28539300	+	RCC1	regulator of chromosome condensation 1 [Source:HGNC Symbol%3BAcc:HGNC:1913]	GO:0051301:cell division;GO:0007059:chromosome segregation;GO:0000082:G1/S transition of mitotic cell cycle;GO:0007084:mitotic nuclear envelope reassembly;GO:0007052:mitotic spindle organization;GO:0007088:regulation of mitotic nuclear division;GO:0051225:spindle assembly;GO:0016032:viral process;	GO:0000785:chromatin;GO:0005694:chromosome;GO:0000794:condensed nuclear chromosome;GO:0005737:cytoplasm;GO:0031965:nuclear membrane;GO:0005654:nucleoplasm;GO:0005634:nucleus;GO:0032991:macromolecular complex;	GO:0003682:chromatin binding;GO:0005085:guanyl-nucleotide exchange factor activity;GO:0042393:histone binding;GO:0031492:nucleosomal DNA binding;GO:0031491:nucleosome binding;GO:0046982:protein heterodimerization activity;GO:0031267:small GTPase binding;GO:0043199:sulfate binding;	K11493	-
ENSG00000122406	13975.8	0.580052	-0.785746	0.0295243	-26.6135	4.74e-156	1.14e-152	1	92832013	92841924	+	RPL5	ribosomal protein L5 [Source:HGNC Symbol%3BAcc:HGNC:10360]	GO:0000027:ribosomal large subunit assembly;GO:0006412:translation;GO:0002181:cytoplasmic translation;GO:2000435:negative regulation of protein neddylation;GO:2000059:negative regulation of protein ubiquitination involved in ubiquitin-dependent protein catabolic process;GO:0010628:positive regulation of gene expression;GO:0045727:positive regulation of translation;GO:0050821:protein stabilization…	GO:0005737:cytoplasm;GO:0022625:cytosolic large ribosomal subunit;GO:0005730:nucleolus;GO:0005829:cytosol;GO:0022626:cytosolic ribosome;GO:0005783:endoplasmic reticulum;GO:0070062:extracellular exosome;GO:0005925:focal adhesion;GO:0016020:membrane;GO:0005654:nucleoplasm;GO:0005634:nucleus;GO:0032991:macromolecular complex;GO:0045202:synapse;GO:0005840:ribosome;GO:0017101:aminoacyl-tRNA synthetase…	GO:0008097:5S rRNA binding;GO:0003735:structural constituent of ribosome;GO:0003730:mRNA 3'-UTR binding;GO:0048027:mRNA 5'-UTR binding;GO:0003723:RNA binding;GO:0031625:ubiquitin protein ligase binding;GO:0003729:mRNA binding;	K02932	;ko03010 Ribosome;ko05171 Coronavirus disease - COVID-19;
ENSG00000138668	14369.3	0.601531	-0.733289	0.0277767	-26.3994	1.39e-153	2.88e-150	4	82352498	82374503	-	HNRNPD	heterogeneous nuclear ribonucleoprotein D [Source:HGNC Symbol%3BAcc:HGNC:5036]	GO:0061158:3'-UTR-mediated mRNA destabilization;GO:0071230:cellular response to amino acid stimulus;GO:0071392:cellular response to estradiol stimulus;GO:0071732:cellular response to nitric oxide;GO:0021549:cerebellum development;GO:0097167:circadian regulation of translation;GO:0001889:liver development;GO:0048255:mRNA stabilization;GO:0042789:mRNA transcription from RNA polymerase II promoter;G…	GO:0005829:cytosol;GO:0005654:nucleoplasm;GO:0005634:nucleus;GO:0045202:synapse;	GO:0003682:chromatin binding;GO:0042826:histone deacetylase binding;GO:0003680:AT DNA binding;GO:0035925:mRNA 3'-UTR AU-rich region binding;GO:0003723:RNA binding;GO:0042162:telomeric DNA binding;GO:0003729:mRNA binding;	K13044	-
ENSG00000164104	7417.84	0.529261	-0.917948	0.0351823	-26.0912	4.59e-150	8.3e-147	4	173331376	173334432	-	HMGB2	high mobility group box 2 [Source:HGNC Symbol%3BAcc:HGNC:5000]	GO:0060326:cell chemotaxis;GO:0071222:cellular response to lipopolysaccharide;GO:0006325:chromatin organization;GO:0050829:defense response to Gram-negative bacterium;GO:0050830:defense response to Gram-positive bacterium;GO:0032392:DNA geometric change;GO:0006265:DNA topological change;GO:0006303:double-strand break repair via nonhomologous end joining;GO:0002437:inflammatory response to antigen…	GO:0000785:chromatin;GO:0000793:condensed chromosome;GO:0005737:cytoplasm;GO:0005615:extracellular space;GO:0005730:nucleolus;GO:0005654:nucleoplasm;GO:0005634:nucleus;GO:0048471:perinuclear region of cytoplasm;GO:0032991:macromolecular complex;	GO:0042056:chemoattractant activity;GO:0000987:core promoter proximal region sequence-specific DNA binding;GO:0003684:damaged DNA binding;GO:0003677:DNA binding;GO:0008301:DNA binding, bending;GO:0003690:double-stranded DNA binding;GO:0000400:four-way junction DNA binding;GO:0044378:non-sequence-specific DNA binding, bending;GO:0019904:protein domain specific binding;GO:0050786:RAGE receptor bind…	K11295	-
ENSG00000102531	2687.95	2.59294	1.37459	0.0527204	26.0732	7.34e-150	1.18e-146	13	48975912	49209779	+	FNDC3A	fibronectin type III domain containing 3A [Source:HGNC Symbol%3BAcc:HGNC:20296]	GO:0098609:cell-cell adhesion;GO:0009566:fertilization;GO:0060009:Sertoli cell development;GO:0007286:spermatid development;	GO:0001669:acrosomal vesicle;GO:0005829:cytosol;GO:0005794:Golgi apparatus;GO:0000139:Golgi membrane;GO:0016021:integral component of membrane;GO:0016020:membrane;GO:0012506:vesicle membrane;	GO:0003723:RNA binding;	K17985	;ko04137 Mitophagy - animal;ko04140 Autophagy - animal;ko05010 Alzheimer disease;ko05014 Amyotrophic lateral sclerosis;ko05016 Huntington disease;ko05017 Spinocerebellar ataxia;ko05022 Pathways of neurodegeneration - multiple diseases;
ENSG00000136938	8660.4	0.569273	-0.812808	0.0315051	-25.7992	9.05e-147	1.31e-143	9	97983341	98015943	+	ANP32B	acidic nuclear phosphoprotein 32 family member B [Source:HGNC Symbol%3BAcc:HGNC:16677]	GO:0006919:activation of cysteine-type endopeptidase activity involved in apoptotic process;GO:0048839:inner ear development;GO:0045596:negative regulation of cell differentiation;GO:0006334:nucleosome assembly;GO:0046827:positive regulation of protein export from nucleus;GO:0042981:regulation of apoptotic process;GO:0060021:palate development;GO:0001944:vasculature development;GO:0021591:ventric…	GO:0005737:cytoplasm;GO:0070062:extracellular exosome;GO:0005654:nucleoplasm;GO:0005634:nucleus;	GO:0042393:histone binding;GO:0070063:RNA polymerase binding;	K18647	-
ENSG00000123505	5644.02	0.530039	-0.915829	0.036278	-25.2448	1.29e-140	1.7e-137	6	110874770	110898879	+	AMD1	adenosylmethionine decarboxylase 1 [Source:HGNC Symbol%3BAcc:HGNC:457]	GO:0006595:polyamine metabolic process;GO:0006557:S-adenosylmethioninamine biosynthetic process;GO:0008295:spermidine biosynthetic process;GO:0006597:spermine biosynthetic process;	GO:0005829:cytosol;	GO:0004014:adenosylmethionine decarboxylase activity;GO:0042802:identical protein binding;GO:0019810:putrescine binding;	K01611	;ko00270 Cysteine and methionine metabolism;ko00330 Arginine and proline metabolism;ko01100 Metabolic pathways;
ENSG00000260032	8692.33	1.70268	0.76781	0.0304528	25.2131	2.88e-140	3.47e-137	20	36045618	36051018	-	NORAD	non-coding RNA activated by DNA damage [Source:HGNC Symbol%3BAcc:HGNC:44311]	-	-	-	-	-
ENSG00000164164	4599.68	1.99448	0.996012	0.0398929	24.9671	1.39e-137	1.55e-134	4	145110838	145180589	-	OTUD4	OTU deubiquitinase 4 [Source:HGNC Symbol%3BAcc:HGNC:24949]	GO:0045087:innate immune response;GO:2000660:negative regulation of interleukin-1-mediated signaling pathway;GO:0034122:negative regulation of toll-like receptor signaling pathway;GO:1901537:positive regulation of DNA demethylation;GO:0016579:protein deubiquitination;GO:0071108:protein K48-linked deubiquitination;GO:0070536:protein K63-linked deubiquitination;GO:1903093:regulation of protein K48-…	GO:0005829:cytosol;GO:0005634:nucleus;	GO:0061578:Lys63-specific deubiquitinase activity;GO:0060090:binding, bridging;GO:0003723:RNA binding;GO:0004843:ubiquitin-specific protease activity;	K13718;K11447	-;ko05202 Transcriptional misregulation in cancer;
ENSG00000184634	1184.94	0.264478	-1.91878	0.0774385	-24.7781	1.54e-135	1.6e-132	X	71118543	71144103	+	MED12	mediator complex subunit 12 [Source:HGNC Symbol%3BAcc:HGNC:11957]	GO:0090245:axis elongation involved in somitogenesis;GO:0060070:canonical Wnt signaling pathway;GO:1990403:embryonic brain development;GO:0048702:embryonic neurocranium morphogenesis;GO:0007492:endoderm development;GO:0007507:heart development;GO:0001843:neural tube closure;GO:0014003:oligodendrocyte development;GO:0045944:positive regulation of transcription from RNA polymerase II promoter;GO:00…	GO:0016592:mediator complex;GO:0016020:membrane;GO:0005654:nucleoplasm;GO:0005634:nucleus;GO:0000151:ubiquitin ligase complex;	GO:0008013:beta-catenin binding;GO:0003682:chromatin binding;GO:0030374:ligand-dependent nuclear receptor transcription coactivator activity;GO:0008022:protein C-terminus binding;GO:0019904:protein domain specific binding;GO:0000978:RNA polymerase II core promoter proximal region sequence-specific DNA binding;GO:0046966:thyroid hormone receptor binding;GO:0003713:transcription coactivator activit…	K15162	;ko04919 Thyroid hormone signaling pathway;
ENSG00000165434	2392.91	2.46975	1.30437	0.0526536	24.7726	1.77e-135	1.71e-132	11	74330316	74398433	-	PGM2L1	phosphoglucomutase 2 like 1 [Source:HGNC Symbol%3BAcc:HGNC:20898]	GO:0006006:glucose metabolic process;	GO:0005829:cytosol;	GO:0047933:glucose-1,6-bisphosphate synthase activity;GO:0016868:intramolecular transferase activity, phosphotransferases;GO:0046872:metal ion binding;	K11809	;ko00500 Starch and sucrose metabolism;ko01100 Metabolic pathways;
ENSG00000189057	2041.37	0.378814	-1.40044	0.0566653	-24.7142	7.53e-135	6.81e-132	11	59107185	59127412	+	FAM111B	FAM111 trypsin like peptidase B [Source:HGNC Symbol%3BAcc:HGNC:24200]	GO:0006260:DNA replication;	GO:0000785:chromatin;GO:0005634:nucleus;	GO:0008233:peptidase activity;	-	-
ENSG00000069275	16630.9	0.63666	-0.651406	0.0269102	-24.2067	1.89e-129	1.61e-126	1	205712822	205750182	-	NUCKS1	nuclear casein kinase and cyclin dependent kinase substrate 1 [Source:HGNC Symbol%3BAcc:HGNC:29923]	GO:0001678:cellular glucose homeostasis;GO:0071481:cellular response to X-ray;GO:0006325:chromatin organization;GO:0000724:double-strand break repair via homologous recombination;GO:0035822:gene conversion;GO:0036297:interstrand cross-link repair;GO:0044829:positive regulation by host of viral genome replication;GO:0043923:positive regulation by host of viral transcription;GO:0046628:positive reg…	GO:0000785:chromatin;GO:0005737:cytoplasm;GO:0005730:nucleolus;GO:0005654:nucleoplasm;GO:0005634:nucleus;	GO:0003682:chromatin binding;GO:0003690:double-stranded DNA binding;GO:0003723:RNA binding;GO:0003697:single-stranded DNA binding;GO:0003713:transcription coactivator activity;GO:0008134:transcription factor binding;	-	-
ENSG00000103342	6163.01	0.570476	-0.809763	0.0341751	-23.6945	4.11e-124	3.3e-121	16	11868128	11916082	-	GSPT1	G1 to S phase transition 1 [Source:HGNC Symbol%3BAcc:HGNC:4621]	GO:0002184:cytoplasmic translational termination;GO:0000184:nuclear-transcribed mRNA catabolic process, nonsense-mediated decay;GO:0006479:protein methylation;GO:0006449:regulation of translational termination;GO:0006412:translation;	GO:0005829:cytosol;GO:0018444:translation release factor complex;	GO:0005525:GTP binding;GO:0003924:GTPase activity;GO:0003747:translation release factor activity;	K03267	;ko03015 mRNA surveillance pathway;
ENSG00000012660	9376.65	0.614417	-0.70271	0.0298126	-23.5709	7.67e-123	5.84e-120	6	53267398	53349179	-	ELOVL5	ELOVL fatty acid elongase 5 [Source:HGNC Symbol%3BAcc:HGNC:21308]	GO:0036109:alpha-linolenic acid metabolic process;GO:0034625:fatty acid elongation, monounsaturated fatty acid;GO:0034626:fatty acid elongation, polyunsaturated fatty acid;GO:0019367:fatty acid elongation, saturated fatty acid;GO:0043651:linoleic acid metabolic process;GO:0035338:long-chain fatty-acyl-CoA biosynthetic process;GO:0045723:positive regulation of fatty acid biosynthetic process;GO:00…	GO:0030425:dendrite;GO:0097447:dendritic tree;GO:0005783:endoplasmic reticulum;GO:0005789:endoplasmic reticulum membrane;GO:0030176:integral component of endoplasmic reticulum membrane;GO:0016020:membrane;GO:0043025:neuronal cell body;GO:0016021:integral component of membrane;	GO:0009922:fatty acid elongase activity;	K10244;K02910	;ko00062 Fatty acid elongation;ko01040 Biosynthesis of unsaturated fatty acids;ko01100 Metabolic pathways;ko01212 Fatty acid metabolism;;ko03010 Ribosome;ko05171 Coronavirus disease - COVID-19;
ENSG00000198727	46311.6	1.45394	0.539969	0.0231073	23.3679	9.07e-121	6.57e-118	MT	14747	15887	+	MT-CYB	mitochondrially encoded cytochrome b [Source:HGNC Symbol%3BAcc:HGNC:7427]	GO:0031100:organ regeneration;GO:0015990:electron transport coupled proton transport;GO:0042538:hyperosmotic salinity response;GO:0006122:mitochondrial electron transport, ubiquinol to cytochrome c;GO:0046686:response to cadmium ion;GO:0051592:response to calcium ion;GO:0033590:response to cobalamin;GO:0046688:response to copper ion;GO:0042493:response to drug;GO:0045471:response to ethanol;GO:00…	GO:0031305:integral component of mitochondrial inner membrane;GO:0005743:mitochondrial inner membrane;GO:0005750:mitochondrial respiratory chain complex III;GO:0005739:mitochondrion;	GO:0046872:metal ion binding;GO:0044877:macromolecular complex binding;GO:0008121:ubiquinol-cytochrome-c reductase activity;	K00412	;ko00190 Oxidative phosphorylation;ko01100 Metabolic pathways;ko04260 Cardiac muscle contraction;ko04714 Thermogenesis;ko04932 Non-alcoholic fatty liver disease;ko05010 Alzheimer disease;ko05012 Parkinson disease;ko05014 Amyotrophic lateral sclerosis;ko05016 Huntington disease;ko05020 Prion disease;ko05022 Pathways of neurodegeneration - multiple diseases;
ENSG00000101057	4560.85	0.529838	-0.916377	0.0392495	-23.3475	1.46e-120	1.01e-117	20	43667019	43716495	+	MYBL2	MYB proto-oncogene like 2 [Source:HGNC Symbol%3BAcc:HGNC:7548]	GO:0000278:mitotic cell cycle;GO:0090307:mitotic spindle assembly;GO:0043525:positive regulation of neuron apoptotic process;GO:0045944:positive regulation of transcription from RNA polymerase II promoter;GO:0006355:regulation of transcription, DNA-templated;	GO:0031523:Myb complex;GO:0005654:nucleoplasm;GO:0005634:nucleus;	GO:0001228:RNA polymerase II transcription regulatory region sequence-specific DNA binding transcription factor activity involved in positive regulation of transcription;GO:0000981:sequence-specific DNA binding RNA polymerase II transcription factor activity;GO:0000978:RNA polymerase II core promoter proximal region sequence-specific DNA binding;	K09421	-
ENSG00000171848	8176.8	0.601055	-0.73443	0.0316166	-23.2292	2.31e-119	1.52e-116	2	10120698	10211725	+	RRM2	ribonucleotide reductase regulatory subunit M2 [Source:HGNC Symbol%3BAcc:HGNC:10452]	GO:0001824:blastocyst development;GO:0009263:deoxyribonucleotide biosynthetic process;GO:0006260:DNA replication;GO:0051290:protein heterotetramerization;	GO:0005829:cytosol;GO:0005971:ribonucleoside-diphosphate reductase complex;	GO:0008199:ferric iron binding;GO:0042803:protein homodimerization activity;GO:0004748:ribonucleoside-diphosphate reductase activity, thioredoxin disulfide as acceptor;GO:0046872:metal ion binding;	K10808;K11447	;ko00230 Purine metabolism;ko00240 Pyrimidine metabolism;ko00480 Glutathione metabolism;ko00983 Drug metabolism - other enzymes;ko01100 Metabolic pathways;ko04115 p53 signaling pathway;;ko05202 Transcriptional misregulation in cancer;
ENSG00000198176	5034.48	0.554006	-0.852026	0.0371934	-22.908	3.86e-116	2.43e-113	13	113584721	113641473	+	TFDP1	transcription factor Dp-1 [Source:HGNC Symbol%3BAcc:HGNC:11749]	GO:0043276:anoikis;GO:0007049:cell cycle;GO:0008544:epidermis development;GO:0070345:negative regulation of fat cell proliferation;GO:0051091:positive regulation of sequence-specific DNA binding transcription factor activity;GO:1900087:positive regulation of G1/S transition of mitotic cell cycle;GO:0045944:positive regulation of transcription from RNA polymerase II promoter;GO:2000278:regulation …	GO:0000785:chromatin;GO:0005737:cytoplasm;GO:0005829:cytosol;GO:0005654:nucleoplasm;GO:0005634:nucleus;GO:0090575:RNA polymerase II transcription factor complex;	GO:0000987:core promoter proximal region sequence-specific DNA binding;GO:0003700:sequence-specific DNA binding transcription factor activity;GO:0000981:sequence-specific DNA binding RNA polymerase II transcription factor activity;GO:0019904:protein domain specific binding;GO:0008134:transcription factor binding;	K04683	;ko04110 Cell cycle;ko04350 TGF-beta signaling pathway;
ENSG00000198830	14625.7	0.675302	-0.566395	0.0254989	-22.2125	2.6e-109	1.57e-106	1	26472440	26476642	+	HMGN2	high mobility group nucleosomal binding domain 2 [Source:HGNC Symbol%3BAcc:HGNC:4986]	GO:0006325:chromatin organization;	GO:0005634:nucleus;	GO:0003682:chromatin binding;	K11300	-
ENSG00000080824	54764.5	0.735782	-0.442649	0.0201458	-21.9723	5.3e-107	3.07e-104	14	102080742	102139699	-	HSP90AA1	heat shock protein 90 alpha family class A member 1 [Source:HGNC Symbol%3BAcc:HGNC:5253]	GO:0048675:axon extension;GO:0034605:cellular response to heat;GO:0071353:cellular response to interleukin-4;GO:0071407:cellular response to organic cyclic compound;GO:0006457:protein folding;GO:0050821:protein stabilization;GO:0032435:negative regulation of proteasomal ubiquitin-dependent protein catabolic process;GO:1901389:negative regulation of transforming growth factor beta activation;GO:00…	GO:0016324:apical plasma membrane;GO:0034751:aryl hydrocarbon receptor complex;GO:0044295:axonal growth cone;GO:0016323:basolateral plasma membrane;GO:0005829:cytosol;GO:0070062:extracellular exosome;GO:0048471:perinuclear region of cytoplasm;GO:0005886:plasma membrane;GO:0032991:macromolecular complex;GO:0005737:cytoplasm;GO:0005576:extracellular region;GO:0042470:melanosome;GO:0005634:nucleus;G…	GO:0005524:ATP binding;GO:0043008:ATP-dependent protein binding;GO:0002135:CTP binding;GO:0032564:dATP binding;GO:0051082:unfolded protein binding;GO:0046983:protein dimerization activity;GO:0051219:phosphoprotein binding;GO:0030235:nitric-oxide synthase regulator activity;GO:0042803:protein homodimerization activity;GO:0030911:TPR domain binding;	K04079	;ko04141 Protein processing in endoplasmic reticulum;ko04151 PI3K-Akt signaling pathway;ko04217 Necroptosis;ko04612 Antigen processing and presentation;ko04621 NOD-like receptor signaling pathway;ko04657 IL-17 signaling pathway;ko04659 Th17 cell differentiation;ko04914 Progesterone-mediated oocyte maturation;ko04915 Estrogen signaling pathway;ko05132 Salmonella infection;ko05200 Pathways in cance…
ENSG00000124795	7661.17	0.611437	-0.709724	0.0323774	-21.9203	1.66e-106	9.25e-104	6	18223860	18264548	-	DEK	DEK proto-oncogene [Source:HGNC Symbol%3BAcc:HGNC:2768]	GO:0006325:chromatin organization;GO:2000779:regulation of double-strand break repair;GO:2001032:regulation of double-strand break repair via nonhomologous end joining;GO:0006357:regulation of transcription from RNA polymerase II promoter;GO:0007165:signal transduction;GO:0006366:transcription from RNA polymerase II promoter;GO:0019079:viral genome replication;	GO:0043292:contractile fiber;GO:0005654:nucleoplasm;GO:0005634:nucleus;	GO:0003677:DNA binding;GO:0042393:histone binding;GO:0003723:RNA binding;	K17046	-
ENSG00000095485	915.703	0.266734	-1.90653	0.0875555	-21.775	4e-105	2.15e-102	10	100232298	100267680	-	CWF19L1	CWF19 like cell cycle control factor 1 [Source:HGNC Symbol%3BAcc:HGNC:25613]	GO:0000398:mRNA splicing, via spliceosome;	GO:0071014:post-mRNA release spliceosomal complex;	GO:0061632:RNA lariat debranching enzyme activator activity;	K04467;K04613	-
ENSG00000181827	2096.88	0.438419	-1.18962	0.0551046	-21.5884	2.31e-103	1.19e-100	15	56087280	56245082	-	RFX7	regulatory factor X7 [Source:HGNC Symbol%3BAcc:HGNC:25777]	GO:0006357:regulation of transcription from RNA polymerase II promoter;	GO:0000785:chromatin;GO:0005634:nucleus;	GO:0000981:sequence-specific DNA binding RNA polymerase II transcription factor activity;GO:0000978:RNA polymerase II core promoter proximal region sequence-specific DNA binding;	-	-
ENSG00000184007	11740.1	0.658704	-0.602297	0.0280233	-21.4927	1.82e-102	9.09e-100	1	31906421	31944856	-	PTP4A2	protein tyrosine phosphatase 4A2 [Source:HGNC Symbol%3BAcc:HGNC:9635]	-	GO:0005737:cytoplasm;GO:0005769:early endosome;GO:0005634:nucleus;GO:0005886:plasma membrane;	GO:0004725:protein tyrosine phosphatase activity;	K18041	-
ENSG00000151239	1812.66	2.40463	1.26582	0.0589844	21.4602	3.67e-102	1.77e-99	12	43793723	43806328	-	TWF1	twinfilin actin binding protein 1 [Source:HGNC Symbol%3BAcc:HGNC:9620]	GO:0030042:actin filament depolymerization;GO:0051016:barbed-end actin filament capping;GO:0030837:negative regulation of actin filament polymerization;GO:0018108:peptidyl-tyrosine phosphorylation;GO:0010613:positive regulation of cardiac muscle hypertrophy;GO:0010976:positive regulation of neuron projection development;GO:0043538:regulation of actin phosphorylation;GO:0010591:regulation of lamel…	GO:0015629:actin cytoskeleton;GO:0005884:actin filament;GO:0005911:cell-cell junction;GO:0005737:cytoplasm;GO:0005829:cytosol;GO:0030175:filopodium;GO:0005925:focal adhesion;GO:0030016:myofibril;GO:0005730:nucleolus;GO:0048471:perinuclear region of cytoplasm;GO:0032587:ruffle membrane;GO:0005856:cytoskeleton;	GO:0003779:actin binding;GO:0051015:actin filament binding;GO:0003785:actin monomer binding;GO:0005524:ATP binding;GO:0045296:cadherin binding;GO:0005546:phosphatidylinositol-4,5-bisphosphate binding;GO:0004713:protein tyrosine kinase activity;GO:0044877:macromolecular complex binding;	K08870	-
ENSG00000096384	51360.4	0.745381	-0.423949	0.0197929	-21.4193	8.84e-102	4.13e-99	6	44246166	44253888	+	HSP90AB1	heat shock protein 90 alpha family class B member 1 [Source:HGNC Symbol%3BAcc:HGNC:5258]	GO:0051131:chaperone-mediated protein complex assembly;GO:0032435:negative regulation of proteasomal ubiquitin-dependent protein catabolic process;GO:1901389:negative regulation of transforming growth factor beta activation;GO:0045597:positive regulation of cell differentiation;GO:0032516:positive regulation of phosphoprotein phosphatase activity;GO:2000010:positive regulation of protein localiza…	GO:0034751:aryl hydrocarbon receptor complex;GO:0008180:COP9 signalosome;GO:0005737:cytoplasm;GO:0005829:cytosol;GO:0005576:extracellular region;GO:1990565:HSP90-CDC37 chaperone complex;GO:0042470:melanosome;GO:0005634:nucleus;GO:0005886:plasma membrane;	GO:0005524:ATP binding;GO:0043008:ATP-dependent protein binding;GO:0070182:DNA polymerase binding;GO:0003725:double-stranded RNA binding;GO:0031072:heat shock protein binding;GO:0042826:histone deacetylase binding;GO:1990226:histone methyltransferase binding;GO:0019900:kinase binding;GO:0042277:peptide binding;GO:0046983:protein dimerization activity;GO:0042803:protein homodimerization activity;G…	K04079	;ko04141 Protein processing in endoplasmic reticulum;ko04151 PI3K-Akt signaling pathway;ko04217 Necroptosis;ko04612 Antigen processing and presentation;ko04621 NOD-like receptor signaling pathway;ko04657 IL-17 signaling pathway;ko04659 Th17 cell differentiation;ko04914 Progesterone-mediated oocyte maturation;ko04915 Estrogen signaling pathway;ko05132 Salmonella infection;ko05200 Pathways in cance…
ENSG00000211751	4766.31	0.563014	-0.828757	0.0387364	-21.3948	1.49e-101	6.76e-99	7	142791694	142793368	+	TRBC1	T cell receptor beta constant 1 [Source:HGNC Symbol%3BAcc:HGNC:12156]	GO:0050853:B cell receptor signaling pathway;GO:0006958:complement activation, classical pathway;GO:0042742:defense response to bacterium;GO:0006955:immune response;GO:0045087:innate immune response;GO:0006911:phagocytosis, engulfment;GO:0006910:phagocytosis, recognition;GO:0050871:positive regulation of B cell activation;	GO:0009897:external side of plasma membrane;GO:0042571:immunoglobulin complex, circulating;GO:0016021:integral component of membrane;GO:0016020:membrane;GO:0005886:plasma membrane;GO:0042101:T cell receptor complex;	GO:0003823:antigen binding;GO:0034987:immunoglobulin receptor binding;	K10785	;ko04014 Ras signaling pathway;ko04015 Rap1 signaling pathway;ko04020 Calcium signaling pathway;ko04064 NF-kappa B signaling pathway;ko04514 Cell adhesion molecules;ko04612 Antigen processing and presentation;ko04658 Th1 and Th2 cell differentiation;ko04659 Th17 cell differentiation;ko04660 T cell receptor signaling pathway;ko04672 Intestinal immune network for IgA production;ko04940 Type I diabe…
ENSG00000067225	16368.8	0.689077	-0.537262	0.0252888	-21.245	3.67e-100	1.61e-97	15	72199029	72231819	-	PKM	pyruvate kinase M1/2 [Source:HGNC Symbol%3BAcc:HGNC:9021]	GO:0032869:cellular response to insulin stimulus;GO:0006096:glycolytic process;GO:2000767:positive regulation of cytoplasmic translation;GO:1903672:positive regulation of sprouting angiogenesis;GO:0031100:organ regeneration;GO:0006754:ATP biosynthetic process;GO:0006006:glucose metabolic process;GO:0001889:liver development;GO:0012501:programmed cell death;GO:0042866:pyruvate biosynthetic process…	GO:0005737:cytoplasm;GO:0005634:nucleus;GO:0005791:rough endoplasmic reticulum;GO:0005929:cilium;GO:0005829:cytosol;GO:0005739:mitochondrion;GO:0043209:myelin sheath;GO:1902912:pyruvate kinase complex;GO:0070062:extracellular exosome;GO:0005576:extracellular region;GO:1903561:extracellular vesicle;GO:0034774:secretory granule lumen;GO:0031982:vesicle;	GO:0005524:ATP binding;GO:0016301:kinase activity;GO:0000287:magnesium ion binding;GO:0003729:mRNA binding;GO:0030955:potassium ion binding;GO:0004743:pyruvate kinase activity;GO:0043531:ADP binding;GO:0042802:identical protein binding;GO:0070324:thyroid hormone binding;GO:0045296:cadherin binding;GO:0023026:MHC class II protein complex binding;GO:0003723:RNA binding;	K00873	;ko00010 Glycolysis / Gluconeogenesis;ko00230 Purine metabolism;ko00620 Pyruvate metabolism;ko01100 Metabolic pathways;ko01200 Carbon metabolism;ko01230 Biosynthesis of amino acids;ko01240 Biosynthesis of cofactors;ko04922 Glucagon signaling pathway;ko04930 Type II diabetes mellitus;ko05165 Human papillomavirus infection;ko05203 Viral carcinogenesis;ko05230 Central carbon metabolism in cancer;
ENSG00000138795	8515.51	0.639251	-0.645545	0.0311464	-20.7261	2.01e-95	8.57e-93	4	108047545	108168956	-	LEF1	lymphoid enhancer binding factor 1 [Source:HGNC Symbol%3BAcc:HGNC:6551]	GO:0060033:anatomical structure regression;GO:1902262:apoptotic process involved in patterning of blood vessels;GO:0042100:B cell proliferation;GO:0030509:BMP signaling pathway;	GO:0005737:cytoplasm;GO:0005654:nucleoplasm;GO:0005634:nucleus;	GO:0070016:armadillo repeat domain binding;GO:0008013:beta-catenin binding;GO:0070742:C2H2 zinc finger domain binding;GO:0003682:chromatin binding;	K04492	;ko04310 Wnt signaling pathway;ko04390 Hippo signaling pathway;ko04520 Adherens junction;ko04916 Melanogenesis;ko04934 Cushing syndrome;ko05132 Salmonella infection;ko05167 Kaposi sarcoma-associated herpesvirus infection;ko05200 Pathways in cancer;ko05210 Colorectal cancer;ko05213 Endometrial cancer;ko05215 Prostate cancer;ko05216 Thyroid cancer;ko05217 Basal cell carcinoma;ko05221 Acute myeloid …
ENSG00000138756	1204.56	0.345475	-1.53335	0.0740855	-20.697	3.69e-95	1.53e-92	4	78776342	78916365	+	BMP2K	BMP2 inducible kinase [Source:HGNC Symbol%3BAcc:HGNC:18041]	GO:0045747:positive regulation of Notch signaling pathway;GO:0006468:protein phosphorylation;GO:0030500:regulation of bone mineralization;GO:2000369:regulation of clathrin-mediated endocytosis;	GO:0005737:cytoplasm;GO:0016607:nuclear speck;GO:0005634:nucleus;	GO:0035612:AP-2 adaptor complex binding;GO:0005524:ATP binding;GO:0019208:phosphatase regulator activity;GO:0004674:protein serine/threonine kinase activity;	K08854	;ko05202 Transcriptional misregulation in cancer;
ENSG00000105323	9588.87	0.65606	-0.6081	0.0298877	-20.3462	5.02e-92	2.02e-89	19	41262496	41307787	+	HNRNPUL1	heterogeneous nuclear ribonucleoprotein U like 1 [Source:HGNC Symbol%3BAcc:HGNC:17011]	GO:0009615:response to virus;GO:0006396:RNA processing;	GO:0005654:nucleoplasm;GO:0005634:nucleus;	GO:0019899:enzyme binding;GO:0003723:RNA binding;	K15047	;ko05164 Influenza A;
ENSG00000148773	14004.7	0.686016	-0.543686	0.0270846	-20.0736	1.25e-89	4.91e-87	10	128096659	128126423	-	MKI67	marker of proliferation Ki-67 [Source:HGNC Symbol%3BAcc:HGNC:7107]	GO:0007049:cell cycle;GO:0008283:cell proliferation;GO:1902275:regulation of chromatin organization;GO:0051983:regulation of chromosome segregation;GO:0007088:regulation of mitotic nuclear division;	GO:0005694:chromosome;GO:0016020:membrane;GO:0016604:nuclear body;GO:0005730:nucleolus;GO:0005654:nucleoplasm;GO:0005634:nucleus;	GO:0005524:ATP binding;GO:0003677:DNA binding;GO:0008022:protein C-terminus binding;GO:0003723:RNA binding;	K17582	-
ENSG00000168385	7017.86	0.627437	-0.672456	0.0336755	-19.9687	1.03e-88	3.93e-86	2	241315100	241354027	+	SEPTIN2	septin 2 [Source:HGNC Symbol%3BAcc:HGNC:7729]	GO:0007049:cell cycle;GO:0030154:cell differentiation;GO:0051301:cell division;GO:0060271:cilium morphogenesis;GO:0007224:smoothened signaling pathway;GO:0007283:spermatogenesis;	GO:0015629:actin cytoskeleton;GO:0005930:axoneme;GO:0060170:ciliary membrane;GO:0032154:cleavage furrow;GO:0005737:cytoplasm;GO:0045171:intercellular bridge;GO:0030496:midbody;GO:0005654:nucleoplasm;GO:0032391:photoreceptor connecting cilium;GO:0031105:septin complex;GO:0097227:sperm annulus;GO:0005819:spindle;	GO:0005525:GTP binding;	K16942;K04135	;ko05100 Bacterial invasion of epithelial cells;ko05131 Shigellosis;;ko04020 Calcium signaling pathway;ko04022 cGMP-PKG signaling pathway;ko04080 Neuroactive ligand-receptor interaction;ko04152 AMPK signaling pathway;ko04261 Adrenergic signaling in cardiomyocytes;ko04270 Vascular smooth muscle contraction;ko04970 Salivary secretion;
ENSG00000140632	1850.59	0.445614	-1.16613	0.0587429	-19.8515	1.07e-87	3.97e-85	16	4803203	4847288	-	GLYR1	glyoxylate reductase 1 homolog [Source:HGNC Symbol%3BAcc:HGNC:24434]	GO:0035066:positive regulation of histone acetylation;GO:0045944:positive regulation of transcription from RNA polymerase II promoter;	GO:0005829:cytosol;GO:0005654:nucleoplasm;GO:0000786:nucleosome;GO:0005634:nucleus;	GO:0003682:chromatin binding;GO:0003677:DNA binding;GO:0042393:histone binding;GO:0035064:methylated histone binding;GO:0051287:NAD binding;GO:0050661:NADP binding;GO:0031491:nucleosome binding;GO:0016491:oxidoreductase activity;	K02355	-
ENSG00000120802	7177.43	0.641437	-0.640621	0.032306	-19.8298	1.65e-87	5.96e-85	12	98515579	98550351	+	TMPO	thymopoietin [Source:HGNC Symbol%3BAcc:HGNC:11875]	-	GO:0005829:cytosol;GO:0016021:integral component of membrane;GO:0016020:membrane;GO:0005635:nuclear envelope;GO:0005637:nuclear inner membrane;GO:0031965:nuclear membrane;GO:0005634:nucleus;GO:0000785:chromatin;	GO:0003677:DNA binding;GO:0005521:lamin binding;GO:0045296:cadherin binding;	K06115;K15696	-
ENSG00000184640	7738.34	0.651782	-0.617539	0.0312373	-19.7692	5.48e-87	1.93e-84	17	77280569	77500596	+	SEPTIN9	septin 9 [Source:HGNC Symbol%3BAcc:HGNC:7323]	GO:0034613:cellular protein localization;GO:0061640:cytoskeleton-dependent cytokinesis;GO:1902857:positive regulation of nonmotile primary cilium assembly;	GO:0015629:actin cytoskeleton;GO:0005930:axoneme;GO:0032153:cell division site;GO:0005737:cytoplasm;GO:0005874:microtubule;GO:0015630:microtubule cytoskeleton;GO:0048471:perinuclear region of cytoplasm;GO:0031105:septin complex;GO:0005940:septin ring;GO:0001725:stress fiber;	GO:0045296:cadherin binding;GO:0005525:GTP binding;GO:0003924:GTPase activity;GO:0060090:binding, bridging;	K16938	;ko05100 Bacterial invasion of epithelial cells;ko05131 Shigellosis;
ENSG00000111640	48077.1	0.761951	-0.39223	0.0198908	-19.7192	1.48e-86	5.09e-84	12	6534512	6538374	+	GAPDH	glyceraldehyde-3-phosphate dehydrogenase [Source:HGNC Symbol%3BAcc:HGNC:4141]	GO:0006006:glucose metabolic process;GO:0006096:glycolytic process;GO:0045087:innate immune response;GO:0000226:microtubule cytoskeleton organization;GO:0051402:neuron apoptotic process;GO:0035606:peptidyl-cysteine S-trans-nitrosylation;GO:0043123:positive regulation of I-kappaB kinase/NF-kappaB signaling;GO:0032481:positive regulation of type I interferon production;GO:0050821:protein stabilizat…	GO:0005737:cytoplasm;GO:0005829:cytosol;GO:0097452:GAIT complex;GO:0015630:microtubule cytoskeleton;GO:0005634:nucleus;GO:0070062:extracellular exosome;GO:0043231:intracellular membrane-bounded organelle;GO:0005811:lipid particle;GO:0016020:membrane;GO:0031965:nuclear membrane;GO:0048471:perinuclear region of cytoplasm;GO:0005886:plasma membrane;GO:0031982:vesicle;	GO:0004365:glyceraldehyde-3-phosphate dehydrogenase (NAD+) (phosphorylating) activity;GO:0008017:microtubule binding;GO:0051287:NAD binding;GO:0050661:NADP binding;GO:0035605:peptidyl-cysteine S-nitrosylase activity;GO:0019828:aspartic-type endopeptidase inhibitor activity;GO:0042802:identical protein binding;	K00134	;ko00010 Glycolysis / Gluconeogenesis;ko01100 Metabolic pathways;ko01200 Carbon metabolism;ko01230 Biosynthesis of amino acids;ko04066 HIF-1 signaling pathway;ko05010 Alzheimer disease;ko05130 Pathogenic Escherichia coli infection;ko05132 Salmonella infection;
ENSG00000144354	4381.51	0.587542	-0.767237	0.0389492	-19.6984	2.23e-86	7.5e-84	2	173354820	173368997	+	CDCA7	cell division cycle associated 7 [Source:HGNC Symbol%3BAcc:HGNC:14628]	GO:0006915:apoptotic process;GO:0042127:regulation of cell proliferation;GO:0006355:regulation of transcription, DNA-templated;	GO:0005829:cytosol;GO:0005654:nucleoplasm;GO:0005634:nucleus;	-	K13088	;ko04152 AMPK signaling pathway;ko04657 IL-17 signaling pathway;
ENSG00000204116	776.234	3.48574	1.80147	0.0935076	19.2654	1.05e-82	3.45e-80	X	73563197	73687111	+	CHIC1	cysteine rich hydrophobic domain 1 [Source:HGNC Symbol%3BAcc:HGNC:1934]	-	GO:0031410:cytoplasmic vesicle;GO:0005886:plasma membrane;	-	-	-
ENSG00000152495	3267.1	0.550338	-0.861609	0.0447906	-19.2364	1.84e-82	5.91e-80	5	111223653	111494886	+	CAMK4	calcium/calmodulin dependent protein kinase IV [Source:HGNC Symbol%3BAcc:HGNC:1464]	GO:0002250:adaptive immune response;GO:0006954:inflammatory response;GO:0035556:intracellular signal transduction;GO:0007616:long-term memory;GO:0043011:myeloid dendritic cell differentiation;GO:0018105:peptidyl-serine phosphorylation;GO:0045893:positive regulation of transcription, DNA-templated;GO:0046777:protein autophosphorylation;GO:0006468:protein phosphorylation;GO:0045670:regulation of os…	GO:0005737:cytoplasm;GO:0070062:extracellular exosome;GO:0001650:fibrillar center;GO:0005654:nucleoplasm;GO:0005634:nucleus;GO:0098794:postsynapse;	GO:0005524:ATP binding;GO:0009931:calcium-dependent protein serine/threonine kinase activity;GO:0005516:calmodulin binding;GO:0004683:calmodulin-dependent protein kinase activity;	K05869	;ko04020 Calcium signaling pathway;ko04024 cAMP signaling pathway;ko04211 Longevity regulating pathway;ko04371 Apelin signaling pathway;ko04380 Osteoclast differentiation;ko04720 Long-term potentiation;ko04722 Neurotrophin signaling pathway;ko04725 Cholinergic synapse;ko04921 Oxytocin signaling pathway;ko04925 Aldosterone synthesis and secretion;ko05031 Amphetamine addiction;ko05034 Alcoholism;ko…
ENSG00000117505	3076.53	0.532563	-0.908976	0.0474073	-19.1738	6.13e-82	1.93e-79	1	93345907	93369493	+	DR1	down-regulator of transcription 1 [Source:HGNC Symbol%3BAcc:HGNC:3017]	GO:0006338:chromatin remodeling;GO:0043966:histone H3 acetylation;GO:0000122:negative regulation of transcription from RNA polymerase II promoter;GO:0045944:positive regulation of transcription from RNA polymerase II promoter;GO:0051123:RNA polymerase II transcriptional preinitiation complex assembly;	GO:0005671:Ada2/Gcn5/Ada3 transcription activator complex;GO:0017054:negative cofactor 2 complex;GO:0090575:RNA polymerase II transcription factor complex;	GO:0001046:core promoter sequence-specific DNA binding;GO:0046982:protein heterodimerization activity;GO:0017025:TBP-class protein binding;	K17985	;ko04137 Mitophagy - animal;ko04140 Autophagy - animal;ko05010 Alzheimer disease;ko05014 Amyotrophic lateral sclerosis;ko05016 Huntington disease;ko05017 Spinocerebellar ataxia;ko05022 Pathways of neurodegeneration - multiple diseases;
ENSG00000102753	3247.88	0.5527	-0.85543	0.0446217	-19.1707	6.5e-82	2e-79	13	49699320	49792682	-	KPNA3	karyopherin subunit alpha 3 [Source:HGNC Symbol%3BAcc:HGNC:6396]	GO:0006607:NLS-bearing protein import into nucleus;GO:0065003:macromolecular complex assembly;GO:0046718:viral entry into host cell;GO:0075732:viral penetration into host nucleus;	GO:0005829:cytosol;GO:0043657:host cell;GO:0005643:nuclear pore;GO:0005654:nucleoplasm;GO:0005634:nucleus;	GO:0061608:nuclear import signal receptor activity;GO:0008139:nuclear localization sequence binding;GO:0008022:protein C-terminus binding;	-	-
ENSG00000164924	17403.9	0.718291	-0.477361	0.0249363	-19.1432	1.1e-81	3.33e-79	8	100916523	100953388	-	YWHAZ	tyrosine 3-monooxygenase/tryptophan 5-monooxygenase activation protein zeta [Source:HGNC Symbol%3BAcc:HGNC:12855]	GO:0001525:angiogenesis;GO:0070371:ERK1 and ERK2 cascade;GO:0030324:lung development;GO:0006468:protein phosphorylation;GO:0006605:protein targeting;GO:0010941:regulation of cell death;GO:0070372:regulation of ERK1 and ERK2 cascade;GO:0003016:respiratory system process;GO:0007165:signal transduction;GO:0008039:synaptic target recognition;GO:0035148:tube formation;	GO:0042470:melanosome;GO:0005634:nucleus;	GO:0019904:protein domain specific binding;	K16197	;ko04013 MAPK signaling pathway - fly;ko04110 Cell cycle;ko04114 Oocyte meiosis;ko04151 PI3K-Akt signaling pathway;ko04212 Longevity regulating pathway - worm;ko04390 Hippo signaling pathway;ko04391 Hippo signaling pathway - fly;ko05160 Hepatitis C;ko05161 Hepatitis B;ko05203 Viral carcinogenesis;
ENSG00000198431	12568.8	0.700046	-0.514479	0.0270839	-18.9957	1.85e-80	5.47e-78	12	104215779	104350307	+	TXNRD1	thioredoxin reductase 1 [Source:HGNC Symbol%3BAcc:HGNC:12437]	GO:0008283:cell proliferation;GO:0045454:cell redox homeostasis;GO:0001707:mesoderm formation;GO:0007165:signal transduction;GO:0042537:benzene-containing compound metabolic process;GO:0007369:gastrulation;GO:0042744:hydrogen peroxide catabolic process;GO:0070995:NADPH oxidation;GO:0010942:positive regulation of cell death;GO:0006979:response to oxidative stress;GO:0016259:selenocysteine metaboli…	GO:0005737:cytoplasm;GO:0005829:cytosol;GO:0070062:extracellular exosome;GO:0001650:fibrillar center;GO:0005739:mitochondrion;GO:0005654:nucleoplasm;GO:0043025:neuronal cell body;GO:0005634:nucleus;	GO:0050660:flavin adenine dinucleotide binding;GO:0097573:glutathione oxidoreductase activity;GO:0004791:thioredoxin-disulfide reductase activity;GO:0042802:identical protein binding;GO:0045340:mercury ion binding;GO:0016174:NAD(P)H oxidase activity;GO:0033797:selenate reductase activity;	K00384	;ko00450 Selenocompound metabolism;
ENSG00000108424	13028.8	0.699925	-0.514728	0.0271093	-18.9871	2.18e-80	6.31e-78	17	47649476	47685505	+	KPNB1	karyopherin subunit beta 1 [Source:HGNC Symbol%3BAcc:HGNC:6400]	GO:0030953:astral microtubule organization;GO:0040001:establishment of mitotic spindle localization;GO:0045184:establishment of protein localization;GO:0007079:mitotic chromosome movement towards spindle pole;GO:0007080:mitotic metaphase plate congression;GO:0090307:mitotic spindle assembly;GO:0006607:NLS-bearing protein import into nucleus;GO:0006606:protein import into nucleus;GO:0031291:Ran pr…	GO:0005737:cytoplasm;GO:0010494:cytoplasmic stress granule;GO:0005829:cytosol;GO:0071782:endoplasmic reticulum tubular network;GO:0070062:extracellular exosome;GO:0005576:extracellular region;GO:0016020:membrane;GO:0005635:nuclear envelope;GO:0031965:nuclear membrane;GO:0005643:nuclear pore;GO:0005654:nucleoplasm;GO:0005634:nucleus;GO:0035580:specific granule lumen;GO:0032991:macromolecular compl…	GO:0019899:enzyme binding;GO:0051879:Hsp90 protein binding;GO:0061676:importin-alpha family protein binding;GO:0061608:nuclear import signal receptor activity;GO:0008139:nuclear localization sequence binding;GO:0019904:protein domain specific binding;GO:0003723:RNA binding;GO:0031267:small GTPase binding;GO:0008270:zinc ion binding;GO:0019894:kinesin binding;GO:0044877:macromolecular complex bind…	K14293	;ko03013 RNA transport;
ENSG00000115758	5408.06	0.629857	-0.666903	0.0356557	-18.704	4.59e-78	1.3e-75	2	10439968	10448327	-	ODC1	ornithine decarboxylase 1 [Source:HGNC Symbol%3BAcc:HGNC:8109]	GO:0006595:polyamine metabolic process;GO:0033387:putrescine biosynthetic process from ornithine;GO:0042176:regulation of protein catabolic process;GO:0009615:response to virus;	GO:0005737:cytoplasm;GO:0005829:cytosol;GO:0048471:perinuclear region of cytoplasm;	GO:0004586:ornithine decarboxylase activity;GO:0042803:protein homodimerization activity;	K01581	;ko00330 Arginine and proline metabolism;ko00480 Glutathione metabolism;ko01100 Metabolic pathways;
ENSG00000115977	1302.71	0.401786	-1.3155	0.070539	-18.6493	1.28e-77	3.56e-75	2	69457997	69674349	-	AAK1	AP2 associated kinase 1 [Source:HGNC Symbol%3BAcc:HGNC:19679]	GO:0006897:endocytosis;GO:0061024:membrane organization;GO:0045747:positive regulation of Notch signaling pathway;GO:0046777:protein autophosphorylation;GO:0006468:protein phosphorylation;GO:0050821:protein stabilization;GO:2000369:regulation of clathrin-mediated endocytosis;GO:0032880:regulation of protein localization;	GO:0031252:cell leading edge;GO:0005905:coated pit;GO:0030136:clathrin-coated vesicle;GO:0005737:cytoplasm;GO:0005829:cytosol;GO:0019897:extrinsic component of plasma membrane;GO:0043195:terminal bouton;	GO:0035612:AP-2 adaptor complex binding;GO:0005524:ATP binding;GO:0005112:Notch binding;GO:0004674:protein serine/threonine kinase activity;	K08853	-
ENSG00000026025	5026.94	0.61167	-0.709174	0.0385881	-18.378	1.97e-75	5.38e-73	10	17228241	17237593	+	VIM	vimentin [Source:HGNC Symbol%3BAcc:HGNC:12692]	GO:0014002:astrocyte development;GO:0060020:Bergmann glial cell differentiation;GO:0071346:cellular response to interferon-gamma;GO:0071222:cellular response to lipopolysaccharide;GO:0071225:cellular response to muramyl dipeptide;GO:0045109:intermediate filament organization;GO:0070307:lens fiber cell development;GO:0010977:negative regulation of neuron projection development;GO:0032967:positive …	GO:0031252:cell leading edge;GO:0005737:cytoplasm;GO:0005856:cytoskeleton;GO:0005829:cytosol;GO:0070062:extracellular exosome;GO:0005925:focal adhesion;GO:0005882:intermediate filament;GO:0045111:intermediate filament cytoskeleton;GO:0005815:microtubule organizing center;GO:0043005:neuron projection;GO:0016363:nuclear matrix;GO:0005777:peroxisome;GO:0045335:phagocytic vesicle;GO:0005886:plasma me…	GO:0003725:double-stranded RNA binding;GO:0042802:identical protein binding;GO:1990254:keratin filament binding;GO:0019904:protein domain specific binding;GO:0097110:scaffold protein binding;GO:0005200:structural constituent of cytoskeleton;GO:0005212:structural constituent of eye lens;	K07606	;ko05169 Epstein-Barr virus infection;ko05206 MicroRNAs in cancer;
ENSG00000069424	3975.88	0.586932	-0.768735	0.0419988	-18.3037	7.73e-75	2.07e-72	1	5990927	6101193	+	KCNAB2	potassium voltage-gated channel subfamily A regulatory beta subunit 2 [Source:HGNC Symbol%3BAcc:HGNC:6229]	GO:0070995:NADPH oxidation;GO:0098900:regulation of action potential;GO:1901379:regulation of potassium ion transmembrane transport;GO:2000008:regulation of protein localization to cell surface;GO:1902259:regulation of delayed rectifier potassium channel activity;	GO:0005856:cytoskeleton;GO:0005829:cytosol;GO:0031234:extrinsic component of cytoplasmic side of plasma membrane;GO:0044224:juxtaparanode region of axon;GO:0016020:membrane;GO:1990031:pinceau fiber;GO:0005886:plasma membrane;GO:0035579:specific granule membrane;GO:0045202:synapse;GO:0070821:tertiary granule membrane;GO:0008076:voltage-gated potassium channel complex;GO:0030424:axon;GO:0016021:int…	GO:0004033:aldo-keto reductase (NADP) activity;GO:0047834:D-threo-aldose 1-dehydrogenase activity;GO:0015459:potassium channel regulator activity;GO:0044325:ion channel binding;GO:0005249:voltage-gated potassium channel activity;GO:0070402:NADPH binding;	K04883;K16478	-
ENSG00000096746	4260.28	0.594497	-0.750259	0.041214	-18.204	4.8e-74	1.26e-71	10	68331174	68343193	+	HNRNPH3	heterogeneous nuclear ribonucleoprotein H3 [Source:HGNC Symbol%3BAcc:HGNC:5043]	GO:0030855:epithelial cell differentiation;GO:0000398:mRNA splicing, via spliceosome;GO:0043484:regulation of RNA splicing;GO:0006396:RNA processing;GO:0008380:RNA splicing;	GO:0005654:nucleoplasm;GO:0005634:nucleus;GO:0005681:spliceosomal complex;	GO:0003723:RNA binding;	K12898	-
ENSG00000074800	28453.5	0.758729	-0.398343	0.0221962	-17.9464	5.12e-72	1.32e-69	1	8861000	8879190	-	ENO1	enolase 1 [Source:HGNC Symbol%3BAcc:HGNC:3350]	GO:0061621:canonical glycolysis;GO:0098761:cellular response to interleukin-7;GO:0006096:glycolytic process;GO:0001701:in utero embryonic development;GO:0051099:positive regulation of binding;GO:0032889:regulation of vacuole fusion, non-autophagic;GO:0030308:negative regulation of cell growth;GO:1903298:negative regulation of hypoxia-induced intrinsic apoptotic signaling pathway;GO:0000122:negati…	GO:0009986:cell surface;GO:0005737:cytoplasm;GO:0005829:cytosol;GO:0019897:extrinsic component of plasma membrane;GO:0030426:growth cone;GO:0016020:membrane;GO:0045121:membrane raft;GO:0043209:myelin sheath;GO:0043005:neuron projection;GO:0000015:phosphopyruvate hydratase complex;GO:0005886:plasma membrane;GO:0097060:synaptic membrane;GO:0070062:extracellular exosome;GO:0005615:extracellular spac…	GO:0001227:RNA polymerase II transcription regulatory region sequence-specific DNA binding transcription factor activity involved in negative regulation of transcription;GO:0019899:enzyme binding;GO:0051020:GTPase binding;GO:0031072:heat shock protein binding;GO:0042802:identical protein binding;GO:0000287:magnesium ion binding;GO:0004634:phosphopyruvate hydratase activity;GO:0042803:protein homo…	K01689;K17985	;ko00010 Glycolysis / Gluconeogenesis;ko01100 Metabolic pathways;ko01200 Carbon metabolism;ko01230 Biosynthesis of amino acids;ko03018 RNA degradation;ko04066 HIF-1 signaling pathway;;ko04137 Mitophagy - animal;ko04140 Autophagy - animal;ko05010 Alzheimer disease;ko05014 Amyotrophic lateral sclerosis;ko05016 Huntington disease;ko05017 Spinocerebellar ataxia;ko05022 Pathways of neurodegeneration -…
ENSG00000253719	2654.32	1.81714	0.861672	0.0486576	17.7089	3.58e-70	9.1e-68	12	74537835	74545430	+	ATXN7L3B	ataxin 7 like 3B [Source:HGNC Symbol%3BAcc:HGNC:37931]	GO:0010468:regulation of gene expression;	GO:0005737:cytoplasm;	-	K11363	-
ENSG00000105810	52508.6	0.784391	-0.350355	0.0198305	-17.6675	7.46e-70	1.86e-67	7	92604921	92836573	-	CDK6	cyclin dependent kinase 6 [Source:HGNC Symbol%3BAcc:HGNC:1777]	GO:0014002:astrocyte development;GO:0043697:cell dedifferentiation;GO:0051301:cell division;GO:0021542:dentate gyrus development;GO:0000082:G1/S transition of mitotic cell cycle;GO:0048699:generation of neurons;GO:0042063:gliogenesis;GO:0021670:lateral ventricle development;GO:0045786:negative regulation of cell cycle;GO:0045596:negative regulation of cell differentiation;GO:0008285:negative regu…	GO:0005813:centrosome;GO:0000307:cyclin-dependent protein kinase holoenzyme complex;GO:0005737:cytoplasm;GO:0005829:cytosol;GO:0016592:mediator complex;GO:0005654:nucleoplasm;GO:0005634:nucleus;GO:0001726:ruffle;GO:0097132:cyclin D2-CDK6 complex;	GO:0005524:ATP binding;GO:0030332:cyclin binding;GO:0004693:cyclin-dependent protein serine/threonine kinase activity;GO:0098770:FBXO family protein binding;GO:0008353:RNA polymerase II carboxy-terminal domain kinase activity;GO:0016301:kinase activity;	K02091	;ko04110 Cell cycle;ko04115 p53 signaling pathway;ko04151 PI3K-Akt signaling pathway;ko04218 Cellular senescence;ko04934 Cushing syndrome;ko05160 Hepatitis C;ko05162 Measles;ko05163 Human cytomegalovirus infection;ko05164 Influenza A;ko05165 Human papillomavirus infection;ko05167 Kaposi sarcoma-associated herpesvirus infection;ko05169 Epstein-Barr virus infection;ko05200 Pathways in cancer;ko0520…
ENSG00000169994	15060	0.700984	-0.512546	0.0291468	-17.585	3.21e-69	7.88e-67	2	127535683	127637729	+	MYO7B	myosin VIIB [Source:HGNC Symbol%3BAcc:HGNC:7607]	GO:0007015:actin filament organization;GO:0030154:cell differentiation;GO:0007423:sensory organ development;GO:0007605:sensory perception of sound;GO:0030050:vesicle transport along actin filament;	GO:0015629:actin cytoskeleton;GO:0005903:brush border;GO:0005737:cytoplasm;GO:0005902:microvillus;GO:0016459:myosin complex;GO:0031982:vesicle;	GO:0051015:actin filament binding;GO:0005524:ATP binding;GO:0000146:microfilament motor activity;	K10359	-
ENSG00000101413	1588.35	0.449534	-1.1535	0.066049	-17.4643	2.68e-68	6.47e-66	20	38033725	38127780	+	RPRD1B	regulation of nuclear pre-mRNA domain containing 1B [Source:HGNC Symbol%3BAcc:HGNC:16209]	GO:0070940:dephosphorylation of RNA polymerase II C-terminal domain;GO:0031124:mRNA 3'-end processing;GO:0008284:positive regulation of cell proliferation;GO:0045944:positive regulation of transcription from RNA polymerase II promoter;GO:0010564:regulation of cell cycle process;	GO:0005654:nucleoplasm;GO:0005634:nucleus;GO:0016591:DNA-directed RNA polymerase II, holoenzyme;	GO:0042802:identical protein binding;GO:0000993:RNA polymerase II core binding;	K15559	-
ENSG00000177565	6926.39	0.665749	-0.586949	0.0336323	-17.4519	3.33e-68	7.9e-66	3	177019340	177228000	-	TBL1XR1	TBL1X receptor 1 [Source:HGNC Symbol%3BAcc:HGNC:29529]	GO:0016575:histone deacetylation;GO:0000122:negative regulation of transcription from RNA polymerase II promoter;GO:0090263:positive regulation of canonical Wnt signaling pathway;GO:0045944:positive regulation of transcription from RNA polymerase II promoter;GO:0045893:positive regulation of transcription, DNA-templated;GO:0043161:proteasome-mediated ubiquitin-dependent protein catabolic process;…	GO:0000118:histone deacetylase complex;GO:0072686:mitotic spindle;GO:0005654:nucleoplasm;GO:0005634:nucleus;GO:0017053:transcriptional repressor complex;	GO:0008013:beta-catenin binding;GO:0042393:histone binding;GO:0047485:protein N-terminus binding;GO:0000976:transcription regulatory region sequence-specific DNA binding;GO:0003714:transcription corepressor activity;GO:0042802:identical protein binding;GO:0008022:protein C-terminus binding;GO:0019904:protein domain specific binding;GO:0008134:transcription factor binding;	K04508	;ko04013 MAPK signaling pathway - fly;ko04310 Wnt signaling pathway;
ENSG00000182481	8237.32	0.691529	-0.532139	0.0305618	-17.4119	6.7e-68	1.56e-65	17	68035636	68047364	+	KPNA2	karyopherin subunit alpha 2 [Source:HGNC Symbol%3BAcc:HGNC:6395]	GO:0006259:DNA metabolic process;GO:0075506:entry of viral genome into host nucleus through nuclear pore complex via importin;GO:0006607:NLS-bearing protein import into nucleus;GO:1903902:positive regulation of viral life cycle;GO:0000018:regulation of DNA recombination;	GO:0005737:cytoplasm;GO:0005829:cytosol;GO:0005789:endoplasmic reticulum membrane;GO:0000139:Golgi membrane;GO:0043657:host cell;GO:0016020:membrane;GO:0005654:nucleoplasm;GO:0005634:nucleus;	GO:0042826:histone deacetylase binding;GO:0061608:nuclear import signal receptor activity;GO:0008139:nuclear localization sequence binding;GO:0003723:RNA binding;	K15043	;ko05164 Influenza A;
ENSG00000119318	3360.23	0.591543	-0.757446	0.0436844	-17.3391	2.39e-67	5.48e-65	9	107283137	107332192	+	RAD23B	RAD23 homolog B%2C nucleotide excision repair protein [Source:HGNC Symbol%3BAcc:HGNC:9813]	GO:0098761:cellular response to interleukin-7;GO:0048568:embryonic organ development;GO:0006289:nucleotide-excision repair;GO:0000715:nucleotide-excision repair, DNA damage recognition;GO:0043161:proteasome-mediated ubiquitin-dependent protein catabolic process;GO:0032434:regulation of proteasomal ubiquitin-dependent protein catabolic process;GO:0007283:spermatogenesis;	GO:0005829:cytosol;GO:0005654:nucleoplasm;GO:0005634:nucleus;GO:0000502:proteasome complex;GO:0071942:XPC complex;	GO:0003684:damaged DNA binding;GO:0031593:polyubiquitin binding;GO:0070628:proteasome binding;GO:0000978:RNA polymerase II core promoter proximal region sequence-specific DNA binding;GO:0003697:single-stranded DNA binding;GO:0043130:ubiquitin binding;	K10839	;ko03420 Nucleotide excision repair;ko04141 Protein processing in endoplasmic reticulum;
ENSG00000132182	8391.03	0.689491	-0.536397	0.0310287	-17.2871	5.88e-67	1.33e-64	3	13316235	13420322	-	NUP210	nucleoporin 210 [Source:HGNC Symbol%3BAcc:HGNC:30052]	GO:0051028:mRNA transport;GO:0015031:protein transport;GO:0065003:macromolecular complex assembly;	GO:0005789:endoplasmic reticulum membrane;GO:0016021:integral component of membrane;GO:0016020:membrane;GO:0005635:nuclear envelope;GO:0031965:nuclear membrane;GO:0005643:nuclear pore;	-	K14314	;ko03013 RNA transport;ko05014 Amyotrophic lateral sclerosis;
ENSG00000109971	34518.6	0.774807	-0.36809	0.0213295	-17.2574	9.85e-67	2.19e-64	11	123057489	123063230	-	HSPA8	heat shock protein family A (Hsp70) member 8 [Source:HGNC Symbol%3BAcc:HGNC:5241]	GO:0034620:cellular response to unfolded protein;GO:0051085:chaperone mediated protein folding requiring cofactor;GO:0006397:mRNA processing;GO:0045892:negative regulation of transcription, DNA-templated;GO:0042026:protein refolding;GO:0008380:RNA splicing;GO:0016192:vesicle-mediated transport;GO:1903842:response to arsenite ion;GO:0046686:response to cadmium ion;GO:0046688:response to copper ion…	GO:0005776:autophagosome;GO:0005737:cytoplasm;GO:0005829:cytosol;GO:0030425:dendrite;GO:0005764:lysosome;GO:0042470:melanosome;GO:0005730:nucleolus;GO:0005634:nucleus;GO:0005886:plasma membrane;GO:0000974:Prp19 complex;GO:0005681:spliceosomal complex;GO:0043195:terminal bouton;GO:0016020:membrane;	GO:0005524:ATP binding;GO:0031072:heat shock protein binding;GO:0051787:misfolded protein binding;GO:0044183:protein binding involved in protein folding;GO:0051082:unfolded protein binding;	K03283	;ko03040 Spliceosome;ko04010 MAPK signaling pathway;ko04141 Protein processing in endoplasmic reticulum;ko04144 Endocytosis;ko04213 Longevity regulating pathway - multiple species;ko04612 Antigen processing and presentation;ko04915 Estrogen signaling pathway;ko05020 Prion disease;ko05134 Legionellosis;ko05145 Toxoplasmosis;ko05162 Measles;
ENSG00000074181	1145.73	0.403706	-1.30862	0.0758905	-17.2436	1.25e-66	2.74e-64	19	15159038	15200995	-	NOTCH3	notch receptor 3 [Source:HGNC Symbol%3BAcc:HGNC:7883]	GO:0007411:axon guidance;GO:0007219:Notch signaling pathway;GO:0050793:regulation of developmental process;GO:0006355:regulation of transcription, DNA-templated;GO:0001525:angiogenesis;GO:0030154:cell differentiation;GO:0060271:cilium morphogenesis;GO:0000122:negative regulation of transcription from RNA polymerase II promoter;GO:0061314:Notch signaling involved in heart development;	GO:0015629:actin cytoskeleton;GO:0009986:cell surface;GO:0005829:cytosol;GO:0005789:endoplasmic reticulum membrane;GO:0005576:extracellular region;GO:0000139:Golgi membrane;GO:0016021:integral component of membrane;GO:0005654:nucleoplasm;GO:0005886:plasma membrane;GO:0043235:receptor complex;	GO:0045296:cadherin binding;GO:0005509:calcium ion binding;GO:0042802:identical protein binding;GO:0038023:signaling receptor activity;	K02599	;ko01522 Endocrine resistance;ko04320 Dorso-ventral axis formation;ko04330 Notch signaling pathway;ko04361 Axon regeneration;ko04658 Th1 and Th2 cell differentiation;ko04919 Thyroid hormone signaling pathway;ko05020 Prion disease;ko05165 Human papillomavirus infection;ko05200 Pathways in cancer;ko05206 MicroRNAs in cancer;ko05224 Breast cancer;
ENSG00000157212	1057.68	0.37069	-1.43171	0.0834439	-17.1578	5.5e-66	1.19e-63	7	154943687	155003124	-	PAXIP1	PAX interacting protein 1 [Source:HGNC Symbol%3BAcc:HGNC:8624]	GO:0060612:adipose tissue development;GO:0060717:chorion development;GO:0030330:DNA damage response, signal transduction by p53 class mediator;GO:0006310:DNA recombination;GO:0006281:DNA repair;GO:0043542:endothelial cell migration;GO:0051568:histone H3-K4 methylation;GO:0043433:negative regulation of sequence-specific DNA binding transcription factor activity;GO:0035066:positive regulation of hi…	GO:0005694:chromosome;GO:0035097:histone methyltransferase complex;GO:0044666:MLL3/4 complex;GO:0016363:nuclear matrix;GO:0005654:nucleoplasm;GO:0005634:nucleus;	-	K14972	-
ENSG00000167034	4647.74	0.633199	-0.65927	0.0385129	-17.1181	1.09e-65	2.31e-63	8	23678697	23682938	-	NKX3-1	NK3 homeobox 1 [Source:HGNC Symbol%3BAcc:HGNC:7838]	GO:0006919:activation of cysteine-type endopeptidase activity involved in apoptotic process;GO:0030521:androgen receptor signaling pathway;GO:0060442:branching involved in prostate gland morphogenesis;GO:0048754:branching morphogenesis of an epithelial tube;	GO:0000785:chromatin;GO:0005829:cytosol;GO:0005654:nucleoplasm;GO:0005634:nucleus;	GO:0008656:cysteine-type endopeptidase activator activity involved in apoptotic process;GO:0003700:sequence-specific DNA binding transcription factor activity;GO:0000981:sequence-specific DNA binding RNA polymerase II transcription factor activity;	K09348	;ko05200 Pathways in cancer;ko05215 Prostate cancer;
ENSG00000115232	2508.19	0.547079	-0.870179	0.050953	-17.0781	2.16e-65	4.53e-63	2	181457202	181538940	+	ITGA4	integrin subunit alpha 4 [Source:HGNC Symbol%3BAcc:HGNC:6140]	GO:0060385:axonogenesis involved in innervation;GO:0001974:blood vessel remodeling;GO:0007155:cell adhesion;GO:0016477:cell migration;GO:0098609:cell-cell adhesion;GO:0033631:cell-cell adhesion mediated by integrin;GO:0007160:cell-matrix adhesion;GO:0003366:cell-matrix adhesion involved in ameboidal cell migration;GO:0060710:chorio-allantoic fusion;GO:0050904:diapedesis;GO:0060324:face developmen…	GO:0009986:cell surface;GO:0005911:cell-cell junction;GO:0009897:external side of plasma membrane;GO:0070062:extracellular exosome;GO:0030426:growth cone;GO:0034669:integrin alpha4-beta7 complex;GO:0043025:neuronal cell body;GO:0005886:plasma membrane;GO:0005925:focal adhesion;GO:0034668:integrin alpha4-beta1 complex;GO:0016020:membrane;	GO:0003823:antigen binding;GO:0050839:cell adhesion molecule binding;GO:0001968:fibronectin binding;GO:0046872:metal ion binding;GO:1990405:protein antigen binding;GO:0015026:coreceptor activity;GO:0005178:integrin binding;	K06483	;ko04151 PI3K-Akt signaling pathway;ko04510 Focal adhesion;ko04512 ECM-receptor interaction;ko04514 Cell adhesion molecules;ko04640 Hematopoietic cell lineage;ko04670 Leukocyte transendothelial migration;ko04672 Intestinal immune network for IgA production;ko04810 Regulation of actin cytoskeleton;ko05135 Yersinia infection;ko05140 Leishmaniasis;ko05165 Human papillomavirus infection;ko05410 Hyper…
ENSG00000272886	1413.56	0.460875	-1.11755	0.0659887	-16.9355	2.46e-64	5.09e-62	3	53283429	53347586	-	DCP1A	decapping mRNA 1A [Source:HGNC Symbol%3BAcc:HGNC:18714]	GO:0000290:deadenylation-dependent decapping of nuclear-transcribed mRNA;GO:0031087:deadenylation-independent decapping of nuclear-transcribed mRNA;GO:0000184:nuclear-transcribed mRNA catabolic process, nonsense-mediated decay;GO:0043085:positive regulation of catalytic activity;GO:1903608:protein localization to cytoplasmic stress granule;GO:0045893:positive regulation of transcription, DNA-temp…	GO:0005634:nucleus;GO:0000932:cytoplasmic mRNA processing body;GO:0005737:cytoplasm;GO:0036464:cytoplasmic ribonucleoprotein granule;GO:0005829:cytosol;GO:0016020:membrane;GO:0005667:transcription factor complex;	GO:0008047:enzyme activator activity;GO:0030234:enzyme regulator activity;GO:0016787:hydrolase activity;GO:0042802:identical protein binding;GO:0003729:mRNA binding;GO:0019894:kinesin binding;	K12610	;ko03018 RNA degradation;
ENSG00000064102	2442.73	0.556381	-0.845856	0.0505937	-16.7186	9.6e-63	1.96e-60	12	26905181	26938326	-	INTS13	integrator complex subunit 13 [Source:HGNC Symbol%3BAcc:HGNC:20174]	GO:0051301:cell division;GO:0051642:centrosome localization;GO:0030317:sperm motility;GO:0007052:mitotic spindle organization;GO:0090435:protein localization to nuclear envelope;GO:0080154:regulation of fertilization;GO:0007346:regulation of mitotic cell cycle;	GO:0005737:cytoplasm;GO:0032039:integrator complex;GO:0043231:intracellular membrane-bounded organelle;GO:0016604:nuclear body;GO:0005654:nucleoplasm;GO:0005634:nucleus;	-	-	-
ENSG00000143390	2288.98	0.53523	-0.90177	0.0540699	-16.6779	1.9e-62	3.82e-60	1	151340640	151347326	-	RFX5	regulatory factor X5 [Source:HGNC Symbol%3BAcc:HGNC:9986]	GO:0000122:negative regulation of transcription from RNA polymerase II promoter;GO:0045944:positive regulation of transcription from RNA polymerase II promoter;GO:0006357:regulation of transcription from RNA polymerase II promoter;	GO:0000785:chromatin;GO:0090575:RNA polymerase II transcription factor complex;	GO:0001228:RNA polymerase II transcription regulatory region sequence-specific DNA binding transcription factor activity involved in positive regulation of transcription;GO:0000981:sequence-specific DNA binding RNA polymerase II transcription factor activity;GO:0000978:RNA polymerase II core promoter proximal region sequence-specific DNA binding;GO:0000977:RNA polymerase II regulatory region sequ…	K08061	;ko04612 Antigen processing and presentation;ko05152 Tuberculosis;ko05340 Primary immunodeficiency;
ENSG00000106771	5298.77	1.51569	0.599972	0.0360713	16.633	4.02e-62	7.98e-60	9	109015135	109119947	-	TMEM245	transmembrane protein 245 [Source:HGNC Symbol%3BAcc:HGNC:1363]	-	GO:0016021:integral component of membrane;	-	K16467	-
ENSG00000159658	7033.58	1.45793	0.543921	0.0328485	16.5585	1.39e-61	2.72e-59	1	46674659	46719146	-	EFCAB14	EF-hand calcium binding domain 14 [Source:HGNC Symbol%3BAcc:HGNC:29051]	-	-	GO:0005509:calcium ion binding;	K02927;K00543	;ko03010 Ribosome;ko04120 Ubiquitin mediated proteolysis;ko04137 Mitophagy - animal;ko05012 Parkinson disease;ko05022 Pathways of neurodegeneration - multiple diseases;ko05131 Shigellosis;ko05167 Kaposi sarcoma-associated herpesvirus infection;ko05171 Coronavirus disease - COVID-19;;ko00380 Tryptophan metabolism;ko01100 Metabolic pathways;
ENSG00000144711	895.027	0.378361	-1.40217	0.0849809	-16.4998	3.68e-61	7.11e-59	3	12897043	13283281	-	IQSEC1	IQ motif and Sec7 domain ArfGEF 1 [Source:HGNC Symbol%3BAcc:HGNC:29112]	GO:0030036:actin cytoskeleton organization;GO:0060996:dendritic spine development;GO:0043547:positive regulation of GTPase activity;GO:0051549:positive regulation of keratinocyte migration;GO:0032012:regulation of ARF protein signal transduction;	GO:0043231:intracellular membrane-bounded organelle;GO:0016020:membrane;GO:0005730:nucleolus;GO:0014069:postsynaptic density;GO:0008021:synaptic vesicle;	GO:0005085:guanyl-nucleotide exchange factor activity;GO:0008289:lipid binding;	K12495	;ko04144 Endocytosis;
ENSG00000168439	7282.44	0.690106	-0.535111	0.032439	-16.4959	3.93e-61	7.48e-59	11	64185272	64204543	+	STIP1	stress induced phosphoprotein 1 [Source:HGNC Symbol%3BAcc:HGNC:11387]	GO:0098761:cellular response to interleukin-7;	GO:0005829:cytosol;GO:0005794:Golgi apparatus;GO:0005634:nucleus;GO:0032991:macromolecular complex;GO:0005654:nucleoplasm;	GO:0051087:chaperone binding;GO:0030544:Hsp70 protein binding;GO:0051879:Hsp90 protein binding;GO:0008022:protein C-terminus binding;GO:0003723:RNA binding;	K09553;K09228	;ko05020 Prion disease;;ko05168 Herpes simplex virus 1 infection;
ENSG00000077147	5939.74	0.673167	-0.570963	0.0351561	-16.2408	2.59e-59	4.88e-57	10	96518110	96587452	-	TM9SF3	transmembrane 9 superfamily member 3 [Source:HGNC Symbol%3BAcc:HGNC:21529]	GO:0072657:protein localization to membrane;	GO:0016021:integral component of membrane;GO:0016020:membrane;	-	K17087	-
ENSG00000111897	3630.45	1.64289	0.716232	0.04462	16.0518	5.55e-58	1.03e-55	6	122443351	122471807	-	SERINC1	serine incorporator 1 [Source:HGNC Symbol%3BAcc:HGNC:13464]	GO:0044091:membrane biogenesis;GO:0006658:phosphatidylserine metabolic process;GO:0008654:phospholipid biosynthetic process;GO:1904219:positive regulation of CDP-diacylglycerol-serine O-phosphatidyltransferase activity;GO:1904222:positive regulation of serine C-palmitoyltransferase activity;GO:0006665:sphingolipid metabolic process;	GO:0005789:endoplasmic reticulum membrane;GO:0016021:integral component of membrane;GO:0016020:membrane;GO:0005886:plasma membrane;	GO:0019899:enzyme binding;GO:0030674:protein binding, bridging;	K10408	;ko05014 Amyotrophic lateral sclerosis;ko05016 Huntington disease;ko05022 Pathways of neurodegeneration - multiple diseases;
ENSG00000157557	4372.56	0.649139	-0.6234	0.038942	-16.0084	1.12e-57	2.05e-55	21	38805183	38824955	+	ETS2	ETS proto-oncogene 2%2C transcription factor [Source:HGNC Symbol%3BAcc:HGNC:3489]	GO:0030154:cell differentiation;GO:0001712:ectodermal cell fate commitment;GO:0007498:mesoderm development;GO:0000122:negative regulation of transcription from RNA polymerase II promoter;GO:0045944:positive regulation of transcription from RNA polymerase II promoter;GO:0045893:positive regulation of transcription, DNA-templated;GO:0090009:primitive streak formation;GO:0006357:regulation of transc…	GO:0000785:chromatin;GO:0005829:cytosol;GO:0005654:nucleoplasm;GO:0005634:nucleus;GO:0005886:plasma membrane;	GO:0003677:DNA binding;GO:0003700:sequence-specific DNA binding transcription factor activity;GO:0000981:sequence-specific DNA binding RNA polymerase II transcription factor activity;GO:0001227:RNA polymerase II transcription regulatory region sequence-specific DNA binding transcription factor activity involved in negative regulation of transcription;GO:0035259:glucocorticoid receptor binding;GO:…	K02678	;ko04013 MAPK signaling pathway - fly;ko04014 Ras signaling pathway;ko04218 Cellular senescence;ko04320 Dorso-ventral axis formation;ko05166 Human T-cell leukemia virus 1 infection;ko05200 Pathways in cancer;ko05211 Renal cell carcinoma;
ENSG00000173706	503.813	0.262039	-1.93215	0.121379	-15.9183	4.73e-57	8.56e-55	3	124965710	125055997	-	HEG1	heart development protein with EGF like domains 1 [Source:HGNC Symbol%3BAcc:HGNC:29227]	GO:0003209:cardiac atrium morphogenesis;GO:0055017:cardiac muscle tissue growth;GO:0007043:cell-cell junction assembly;GO:0001886:endothelial cell morphogenesis;GO:0007507:heart development;GO:0001701:in utero embryonic development;GO:0030324:lung development;GO:0003017:lymph circulation;GO:0001945:lymph vessel development;GO:0035264:multicellular organism growth;GO:0035024:negative regulation of…	GO:0005911:cell-cell junction;GO:0009897:external side of plasma membrane;GO:0005576:extracellular region;GO:0016021:integral component of membrane;	GO:0005509:calcium ion binding;	K05062	;ko04060 Cytokine-cytokine receptor interaction;ko04080 Neuroactive ligand-receptor interaction;ko04152 AMPK signaling pathway;ko04630 JAK-STAT signaling pathway;ko04920 Adipocytokine signaling pathway;ko04932 Non-alcoholic fatty liver disease;
ENSG00000117713	5780.9	0.684532	-0.54681	0.0346357	-15.7875	3.8e-56	6.79e-54	1	26693236	26782104	+	ARID1A	AT-rich interaction domain 1A [Source:HGNC Symbol%3BAcc:HGNC:11110]	GO:0030521:androgen receptor signaling pathway;GO:0043044:ATP-dependent chromatin remodeling;GO:0006338:chromatin remodeling;GO:0048096:chromatin-mediated maintenance of transcription;GO:0042921:glucocorticoid receptor signaling pathway;GO:0030520:intracellular estrogen receptor signaling pathway;GO:0007399:nervous system development;GO:0006337:nucleosome disassembly;GO:0042766:nucleosome mobiliz…	GO:0035060:brahma complex;GO:0000785:chromatin;GO:0071565:nBAF complex;GO:0071564:npBAF complex;GO:0005654:nucleoplasm;GO:0005634:nucleus;GO:0016514:SWI/SNF complex;GO:0044666:MLL3/4 complex;	GO:0003677:DNA binding;GO:0016922:ligand-dependent nuclear receptor binding;GO:0003713:transcription coactivator activity;GO:0031490:chromatin DNA binding;GO:0051213:dioxygenase activity;GO:0071558:histone demethylase activity (H3-K27 specific);GO:0046872:metal ion binding;GO:0000978:RNA polymerase II core promoter proximal region sequence-specific DNA binding;	K11653;K16467	-
ENSG00000166598	11561.4	0.74306	-0.42845	0.0272619	-15.7161	1.17e-55	2.07e-53	12	103930107	103953931	+	HSP90B1	heat shock protein 90 beta family member 1 [Source:HGNC Symbol%3BAcc:HGNC:12028]	GO:0031247:actin rod assembly;GO:0071318:cellular response to ATP;GO:0043066:negative regulation of apoptotic process;GO:0006457:protein folding;GO:0034975:protein folding in endoplasmic reticulum;GO:0015031:protein transport;GO:0043666:regulation of phosphoprotein phosphatase activity;GO:0034976:response to endoplasmic reticulum stress;GO:0001666:response to hypoxia;GO:0030970:retrograde protein…	GO:0005829:cytosol;GO:0071682:endocytic vesicle lumen;GO:0005783:endoplasmic reticulum;GO:0034663:endoplasmic reticulum chaperone complex;GO:0005788:endoplasmic reticulum lumen;GO:0005789:endoplasmic reticulum membrane;GO:0070062:extracellular exosome;GO:0005576:extracellular region;GO:0005925:focal adhesion;GO:0042470:melanosome;GO:0016020:membrane;GO:0030496:midbody;GO:0005634:nucleus;GO:004847…	GO:0005524:ATP binding;GO:0005509:calcium ion binding;GO:0050750:low-density lipoprotein particle receptor binding;GO:0019903:protein phosphatase binding;GO:0003723:RNA binding;GO:0051082:unfolded protein binding;	K09487	;ko04141 Protein processing in endoplasmic reticulum;ko04151 PI3K-Akt signaling pathway;ko04657 IL-17 signaling pathway;ko04915 Estrogen signaling pathway;ko04918 Thyroid hormone synthesis;ko05132 Salmonella infection;ko05200 Pathways in cancer;ko05215 Prostate cancer;ko05418 Fluid shear stress and atherosclerosis;
ENSG00000184182	608.01	0.322801	-1.63128	0.103963	-15.691	1.74e-55	3.04e-53	2	237966827	238042782	+	UBE2F	ubiquitin conjugating enzyme E2 F (putative) [Source:HGNC Symbol%3BAcc:HGNC:12480]	GO:0043687:post-translational protein modification;GO:0045116:protein neddylation;	GO:0005829:cytosol;GO:0005634:nucleus;	GO:0005524:ATP binding;GO:0061654:NEDD8 conjugating enzyme activity;GO:0019788:NEDD8 transferase activity;	K10687	;ko04120 Ubiquitin mediated proteolysis;
ENSG00000276043	5708.26	0.679477	-0.557504	0.0355338	-15.6894	1.79e-55	3.08e-53	19	4903080	4962154	+	UHRF1	ubiquitin like with PHD and ring finger domains 1 [Source:HGNC Symbol%3BAcc:HGNC:12556]	GO:0007049:cell cycle;GO:0006281:DNA repair;GO:0010390:histone monoubiquitination;GO:0016574:histone ubiquitination;GO:0010216:maintenance of DNA methylation;GO:0000122:negative regulation of transcription from RNA polymerase II promoter;GO:0032270:positive regulation of cellular protein metabolic process;GO:2000373:positive regulation of DNA topoisomerase (ATP-hydrolyzing) activity;GO:0045944:po…	GO:0000785:chromatin;GO:0000791:euchromatin;GO:0000792:heterochromatin;GO:0016363:nuclear matrix;GO:0005654:nucleoplasm;GO:0005634:nucleus;GO:0005657:replication fork;	GO:0000987:core promoter proximal region sequence-specific DNA binding;GO:0044729:hemi-methylated DNA-binding;GO:0042393:histone binding;GO:0042802:identical protein binding;GO:0008327:methyl-CpG binding;GO:0035064:methylated histone binding;GO:0031493:nucleosomal histone binding;GO:0061630:ubiquitin protein ligase activity;GO:0004842:ubiquitin-protein transferase activity;GO:0008270:zinc ion bin…	K10638	-
ENSG00000135776	7513.43	0.701473	-0.511541	0.0327483	-15.6204	5.29e-55	9.01e-53	1	229516582	229558707	-	ABCB10	ATP binding cassette subfamily B member 10 [Source:HGNC Symbol%3BAcc:HGNC:41]	GO:0048821:erythrocyte development;GO:0006783:heme biosynthetic process;GO:0006839:mitochondrial transport;GO:0034514:mitochondrial unfolded protein response;GO:0045648:positive regulation of erythrocyte differentiation;GO:0070455:positive regulation of heme biosynthetic process;GO:0046985:positive regulation of hemoglobin biosynthetic process;	GO:0032592:integral component of mitochondrial membrane;GO:0005743:mitochondrial inner membrane;GO:0005739:mitochondrion;	GO:0005524:ATP binding;GO:0042626:ATPase activity, coupled to transmembrane movement of substances;GO:0042803:protein homodimerization activity;	K05657	;ko02010 ABC transporters;
ENSG00000151012	1101.15	2.24775	1.16848	0.0755282	15.4708	5.46e-54	9.2e-52	4	138164097	138242349	-	SLC7A11	solute carrier family 7 member 11 [Source:HGNC Symbol%3BAcc:HGNC:11059]	GO:0030534:adult behavior;GO:0034599:cellular response to oxidative stress;GO:0090461:glutamate homeostasis;GO:0006749:glutathione metabolic process;GO:0034775:glutathione transmembrane transport;GO:0098712:L-glutamate import across plasma membrane;GO:0070306:lens fiber cell differentiation;GO:0060173:limb development;GO:0048286:lung alveolus development;GO:0050804:regulation of synaptic transmis…	GO:0045177:apical part of cell;GO:0097449:astrocyte projection;GO:0031526:brush border membrane;GO:0009986:cell surface;GO:0005856:cytoskeleton;GO:0016021:integral component of membrane;GO:0005886:plasma membrane;GO:0005791:rough endoplasmic reticulum;	GO:0015327:cystine:glutamate antiporter activity;GO:0015179:L-amino acid transmembrane transporter activity;	K13869	;ko04216 Ferroptosis;
ENSG00000156802	7039.87	0.703197	-0.508	0.0329364	-15.4237	1.13e-53	1.89e-51	8	123319850	123416350	-	ATAD2	ATPase family AAA domain containing 2 [Source:HGNC Symbol%3BAcc:HGNC:30123]	GO:0006325:chromatin organization;GO:0031936:negative regulation of chromatin silencing;GO:0045944:positive regulation of transcription from RNA polymerase II promoter;GO:0045893:positive regulation of transcription, DNA-templated;GO:0006355:regulation of transcription, DNA-templated;	GO:0070062:extracellular exosome;GO:0005654:nucleoplasm;GO:0005634:nucleus;	GO:0005524:ATP binding;GO:0016887:ATPase activity;GO:0003682:chromatin binding;GO:0042393:histone binding;	K17985;K00088;K06115	-
ENSG00000167460	12142.1	0.742085	-0.430344	0.0280513	-15.3413	4.05e-53	6.66e-51	19	16067021	16103002	+	TPM4	tropomyosin 4 [Source:HGNC Symbol%3BAcc:HGNC:12013]	GO:0007015:actin filament organization;GO:0006936:muscle contraction;GO:0001649:osteoblast differentiation;GO:0007420:brain development;GO:0060048:cardiac muscle contraction;	GO:0005884:actin filament;GO:0030863:cortical cytoskeleton;GO:0005856:cytoskeleton;GO:0005829:cytosol;GO:0070062:extracellular exosome;GO:0005925:focal adhesion;GO:0016020:membrane;GO:0005862:muscle thin filament tropomyosin;GO:0002102:podosome;GO:0001725:stress fiber;GO:0005903:brush border;GO:0032154:cleavage furrow;GO:0005737:cytoplasm;GO:0030426:growth cone;GO:0043005:neuron projection;GO:001…	GO:0051015:actin filament binding;GO:0005509:calcium ion binding;GO:0042802:identical protein binding;GO:0046982:protein heterodimerization activity;GO:0042803:protein homodimerization activity;GO:0008307:structural constituent of muscle;GO:0008092:cytoskeletal protein binding;	K10375;K17985	;ko04260 Cardiac muscle contraction;ko04261 Adrenergic signaling in cardiomyocytes;ko05410 Hypertrophic cardiomyopathy;ko05414 Dilated cardiomyopathy;;ko04137 Mitophagy - animal;ko04140 Autophagy - animal;ko05010 Alzheimer disease;ko05014 Amyotrophic lateral sclerosis;ko05016 Huntington disease;ko05017 Spinocerebellar ataxia;ko05022 Pathways of neurodegeneration - multiple diseases;
ENSG00000073921	3034.53	0.615441	-0.700308	0.0457276	-15.3148	6.09e-53	9.91e-51	11	85957175	86069882	-	PICALM	phosphatidylinositol binding clathrin assembly protein [Source:HGNC Symbol%3BAcc:HGNC:15514]	GO:0007409:axonogenesis;GO:0048268:clathrin coat assembly;	GO:0009986:cell surface;GO:0030132:clathrin coat of coated pit;GO:0045334:clathrin-coated endocytic vesicle;GO:0005905:coated pit;GO:0030136:clathrin-coated vesicle;	GO:0005545:1-phosphatidylinositol binding;GO:0001540:beta-amyloid binding;GO:0045296:cadherin binding;GO:0030276:clathrin binding;GO:0032050:clathrin heavy chain binding;GO:0042802:identical protein binding;	-	-
ENSG00000102144	13748.7	0.755853	-0.403821	0.0264976	-15.24	1.92e-52	3.09e-50	X	77910739	78129295	+	PGK1	phosphoglycerate kinase 1 [Source:HGNC Symbol%3BAcc:HGNC:8896]	GO:0006096:glycolytic process;GO:0016310:phosphorylation;GO:0006094:gluconeogenesis;GO:0005975:carbohydrate metabolic process;GO:0071456:cellular response to hypoxia;GO:0030855:epithelial cell differentiation;GO:0016525:negative regulation of angiogenesis;GO:0031639:plasminogen activation;	GO:0005737:cytoplasm;GO:0005829:cytosol;GO:0005615:extracellular space;GO:0045121:membrane raft;	GO:0005524:ATP binding;GO:0004618:phosphoglycerate kinase activity;GO:0043531:ADP binding;GO:0047134:protein-disulfide reductase activity;	K00927	;ko00010 Glycolysis / Gluconeogenesis;ko01100 Metabolic pathways;ko01200 Carbon metabolism;ko01230 Biosynthesis of amino acids;ko04066 HIF-1 signaling pathway;
ENSG00000063244	3627.03	0.642403	-0.638449	0.0419852	-15.2065	3.2e-52	5.09e-50	19	55654146	55674716	+	U2AF2	U2 small nuclear RNA auxiliary factor 2 [Source:HGNC Symbol%3BAcc:HGNC:23156]	GO:0000398:mRNA splicing, via spliceosome;GO:0048025:negative regulation of mRNA splicing, via spliceosome;GO:0031397:negative regulation of protein ubiquitination;GO:0033120:positive regulation of RNA splicing;GO:0008380:RNA splicing;GO:0006397:mRNA processing;	GO:0000243:commitment complex;GO:0016607:nuclear speck;GO:0005634:nucleus;GO:0000974:Prp19 complex;GO:0005681:spliceosomal complex;GO:0071004:U2-type prespliceosome;GO:0089701:U2AF;GO:0005654:nucleoplasm;	GO:0070742:C2H2 zinc finger domain binding;GO:0019899:enzyme binding;GO:0008187:poly-pyrimidine tract binding;GO:0030628:pre-mRNA 3'-splice site binding;GO:0003723:RNA binding;	K12837	;ko03040 Spliceosome;
ENSG00000116574	1123.26	0.45701	-1.1297	0.0744474	-15.1745	5.22e-52	8.21e-50	1	228735479	228746664	+	RHOU	ras homolog family member U [Source:HGNC Symbol%3BAcc:HGNC:17794]	GO:0032488:Cdc42 protein signal transduction;GO:0016477:cell migration;GO:0030031:cell projection assembly;GO:0007010:cytoskeleton organization;GO:0006897:endocytosis;GO:1903955:positive regulation of protein targeting to mitochondrion;GO:0008360:regulation of cell shape;GO:0051056:regulation of small GTPase mediated signal transduction;	GO:0042995:cell projection;GO:0005829:cytosol;GO:0005925:focal adhesion;GO:0000139:Golgi membrane;GO:0005886:plasma membrane;GO:0002102:podosome;	GO:0005525:GTP binding;GO:0003924:GTPase activity;GO:0005085:guanyl-nucleotide exchange factor activity;GO:0046872:metal ion binding;	K07865	-
ENSG00000144136	2082.15	0.561803	-0.831865	0.054996	-15.1259	1.09e-51	1.7e-49	2	112645939	112663825	+	SLC20A1	solute carrier family 20 member 1 [Source:HGNC Symbol%3BAcc:HGNC:10946]	GO:0031214:biomineral tissue development;GO:0006811:ion transport;GO:0035435:phosphate ion transmembrane transport;GO:0006796:phosphate-containing compound metabolic process;GO:0043123:positive regulation of I-kappaB kinase/NF-kappaB signaling;GO:0006817:phosphate ion transport;	GO:0005887:integral component of plasma membrane;GO:0016020:membrane;GO:0005886:plasma membrane;GO:0016021:integral component of membrane;	GO:0005316:high-affinity inorganic phosphate:sodium symporter activity;GO:0005315:inorganic phosphate transmembrane transporter activity;GO:0038023:signaling receptor activity;GO:0005436:sodium:phosphate symporter activity;GO:0015293:symporter activity;	K14640	-
ENSG00000110880	4171.15	0.643952	-0.634976	0.0419809	-15.1253	1.1e-51	1.7e-49	12	108645109	108731526	-	CORO1C	coronin 1C [Source:HGNC Symbol%3BAcc:HGNC:2254]	GO:0000147:actin cortical patch assembly;GO:0030036:actin cytoskeleton organization;GO:0007015:actin filament organization;GO:0090630:activation of GTPase activity;GO:0016477:cell migration;GO:0016197:endosomal transport;GO:0045184:establishment of protein localization;GO:0090148:membrane fission;GO:0010633:negative regulation of epithelial cell migration;GO:0051895:negative regulation of focal a…	GO:0015629:actin cytoskeleton;GO:0005938:cell cortex;GO:0005856:cytoskeleton;GO:0010008:endosome membrane;GO:0016600:flotillin complex;GO:0030027:lamellipodium;GO:0016328:lateral plasma membrane;GO:0032587:ruffle membrane;GO:0005925:focal adhesion;GO:0042383:sarcolemma;GO:0030017:sarcomere;GO:0045202:synapse;	GO:0051015:actin filament binding;GO:0031267:small GTPase binding;	K13886	-
ENSG00000081059	6251.09	0.70102	-0.512472	0.0339145	-15.1107	1.38e-51	2.1e-49	5	134114681	134151865	+	TCF7	transcription factor 7 [Source:HGNC Symbol%3BAcc:HGNC:11639]	GO:0060070:canonical Wnt signaling pathway;GO:0071353:cellular response to interleukin-4;GO:0042492:gamma-delta T cell differentiation;GO:0006955:immune response;GO:0045586:regulation of gamma-delta T cell differentiation;GO:0006357:regulation of transcription from RNA polymerase II promoter;GO:0006355:regulation of transcription, DNA-templated;GO:0033153:T cell receptor V(D)J recombination;GO:00…	GO:0016604:nuclear body;GO:0005654:nucleoplasm;GO:0005634:nucleus;GO:0000791:euchromatin;	GO:0008013:beta-catenin binding;GO:0000981:sequence-specific DNA binding RNA polymerase II transcription factor activity;GO:0001217:sequence-specific DNA binding bacterial-type RNA polymerase transcription factor activity involved in negative regulation of transcription;GO:0000978:RNA polymerase II core promoter proximal region sequence-specific DNA binding;GO:0000976:transcription regulatory reg…	K02620	;ko04310 Wnt signaling pathway;ko04390 Hippo signaling pathway;ko04520 Adherens junction;ko04550 Signaling pathways regulating pluripotency of stem cells;ko04916 Melanogenesis;ko04934 Cushing syndrome;ko05132 Salmonella infection;ko05165 Human papillomavirus infection;ko05167 Kaposi sarcoma-associated herpesvirus infection;ko05200 Pathways in cancer;ko05210 Colorectal cancer;ko05213 Endometrial c…
ENSG00000116991	3462.33	1.59467	0.673258	0.0446775	15.0693	2.58e-51	3.89e-49	1	232397965	232630571	-	SIPA1L2	signal induced proliferation associated 1 like 2 [Source:HGNC Symbol%3BAcc:HGNC:23800]	GO:0090630:activation of GTPase activity;GO:0051056:regulation of small GTPase mediated signal transduction;	GO:0005737:cytoplasm;	GO:0005096:GTPase activator activity;	K17702	;ko04015 Rap1 signaling pathway;
ENSG00000261371	2696.89	0.60564	-0.723467	0.0481309	-15.0312	4.58e-51	6.84e-49	17	64319415	64413776	-	PECAM1	platelet and endothelial cell adhesion molecule 1 [Source:HGNC Symbol%3BAcc:HGNC:8823]	GO:0070830:bicellular tight junction assembly;GO:0008037:cell recognition;GO:0007166:cell surface receptor signaling pathway;GO:0098609:cell-cell adhesion;GO:0098742:cell-cell adhesion via plasma-membrane adhesion molecules;GO:0050904:diapedesis;GO:0061028:establishment of endothelial barrier;GO:0072011:glomerular endothelium development;GO:0007156:homophilic cell adhesion via plasma membrane adh…	GO:0005911:cell-cell junction;GO:0070062:extracellular exosome;GO:0005615:extracellular space;GO:0005887:integral component of plasma membrane;GO:0045121:membrane raft;GO:0005886:plasma membrane;GO:0031092:platelet alpha granule membrane;GO:0032991:macromolecular complex;GO:0030667:secretory granule membrane;	GO:0042803:protein homodimerization activity;GO:0004888:transmembrane signaling receptor activity;	K06471	;ko04514 Cell adhesion molecules;ko04670 Leukocyte transendothelial migration;ko05144 Malaria;ko05418 Fluid shear stress and atherosclerosis;
ENSG00000156508	171234	1.23018	0.298871	0.0199265	14.9986	7.49e-51	1.11e-48	6	73489308	73525587	-	EEF1A1	eukaryotic translation elongation factor 1 alpha 1 [Source:HGNC Symbol%3BAcc:HGNC:3189]	GO:0002098:tRNA wobble uridine modification;GO:0006412:translation;GO:0006414:translational elongation;GO:0071364:cellular response to epidermal growth factor stimulus;GO:1900022:regulation of D-erythro-sphingosine kinase activity;	GO:0005737:cytoplasm;GO:0005739:mitochondrion;GO:0005730:nucleolus;GO:0005634:nucleus;GO:0005886:plasma membrane;	GO:0005525:GTP binding;GO:0003924:GTPase activity;GO:0003746:translation elongation factor activity;GO:0050660:flavin adenine dinucleotide binding;	K03231;K03495	-
ENSG00000160208	5138.53	0.685276	-0.545244	0.0363795	-14.9877	8.84e-51	1.29e-48	21	43659560	43696079	+	RRP1B	ribosomal RNA processing 1B [Source:HGNC Symbol%3BAcc:HGNC:23818]	GO:0006915:apoptotic process;GO:0098586:cellular response to virus;GO:0006397:mRNA processing;GO:0034260:negative regulation of GTPase activity;GO:0043923:positive regulation by host of viral transcription;GO:0043065:positive regulation of apoptotic process;GO:0045944:positive regulation of transcription from RNA polymerase II promoter;GO:0043484:regulation of RNA splicing;GO:0008380:RNA splicing…	GO:0005694:chromosome;GO:0005829:cytosol;GO:0001652:granular component;GO:0005730:nucleolus;GO:0005654:nucleoplasm;GO:0005634:nucleus;GO:0030687:preribosome, large subunit precursor;GO:0030688:preribosome, small subunit precursor;	GO:0003723:RNA binding;GO:0003713:transcription coactivator activity;	K14849	-
ENSG00000198646	1430.78	0.508488	-0.975715	0.065233	-14.9574	1.39e-50	2.02e-48	20	34689097	34825651	-	NCOA6	nuclear receptor coactivator 6 [Source:HGNC Symbol%3BAcc:HGNC:15936]	GO:0007420:brain development;GO:0006974:cellular response to DNA damage stimulus;GO:0006352:DNA-templated transcription, initiation;GO:0007507:heart development;GO:0030099:myeloid cell differentiation;GO:0045944:positive regulation of transcription from RNA polymerase II promoter;GO:0045893:positive regulation of transcription, DNA-templated;GO:0009725:response to hormone;	GO:0005829:cytosol;GO:0035097:histone methyltransferase complex;GO:0043231:intracellular membrane-bounded organelle;GO:0005654:nucleoplasm;GO:0005634:nucleus;GO:0005667:transcription factor complex;	GO:0003682:chromatin binding;GO:0019899:enzyme binding;GO:0030331:estrogen receptor binding;GO:0051427:hormone receptor binding;GO:0030374:ligand-dependent nuclear receptor transcription coactivator activity;GO:0046965:retinoid X receptor binding;GO:0046966:thyroid hormone receptor binding;GO:0003713:transcription coactivator activity;	K14971	-
ENSG00000080371	2115.01	0.572476	-0.804713	0.053941	-14.9184	2.5e-50	3.59e-48	12	71754863	71800286	+	RAB21	RAB21%2C member RAS oncogene family [Source:HGNC Symbol%3BAcc:HGNC:18263]	GO:0008089:anterograde axon cargo transport;GO:0006886:intracellular protein transport;GO:0050775:positive regulation of dendrite morphogenesis;GO:2000643:positive regulation of early endosome to late endosome transport;GO:0048260:positive regulation of receptor-mediated endocytosis;GO:0050821:protein stabilization;GO:0032482:Rab protein signal transduction;GO:0030516:regulation of axon extension…	GO:1904115:axon cytoplasm;GO:0032154:cleavage furrow;GO:0098559:cytoplasmic side of early endosome membrane;GO:0009898:cytoplasmic side of plasma membrane;GO:0005829:cytosol;GO:0005769:early endosome;GO:0031901:early endosome membrane;GO:0012505:endomembrane system;GO:0005789:endoplasmic reticulum membrane;GO:0005768:endosome;GO:0070062:extracellular exosome;GO:0005925:focal adhesion;GO:0032580:G…	GO:0019003:GDP binding;GO:0005525:GTP binding;GO:0003924:GTPase activity;	K07890	-
ENSG00000224078	6485.25	1.42433	0.51028	0.0342294	14.9077	2.94e-50	4.17e-48	15	24978583	25420336	+	SNHG14	small nucleolar RNA host gene 14 [Source:HGNC Symbol%3BAcc:HGNC:37462]	-	-	-	-	-
ENSG00000165629	2931.5	0.609514	-0.714268	0.0479181	-14.906	3.01e-50	4.23e-48	10	7788147	7807815	+	ATP5F1C	ATP synthase F1 subunit gamma [Source:HGNC Symbol%3BAcc:HGNC:833]	GO:0006754:ATP biosynthetic process;GO:0015986:ATP synthesis coupled proton transport;GO:0042776:mitochondrial ATP synthesis coupled proton transport;GO:0006119:oxidative phosphorylation;	GO:0016020:membrane;GO:0005743:mitochondrial inner membrane;GO:0005759:mitochondrial matrix;GO:0005753:mitochondrial proton-transporting ATP synthase complex;GO:0000275:mitochondrial proton-transporting ATP synthase complex, catalytic core F(1);GO:0005739:mitochondrion;GO:0005829:cytosol;GO:0070062:extracellular exosome;	GO:0046933:proton-transporting ATP synthase activity, rotational mechanism;GO:0003723:RNA binding;GO:0042803:protein homodimerization activity;	K02136;K17985	;ko00190 Oxidative phosphorylation;ko01100 Metabolic pathways;ko04714 Thermogenesis;ko05010 Alzheimer disease;ko05012 Parkinson disease;ko05014 Amyotrophic lateral sclerosis;ko05016 Huntington disease;ko05020 Prion disease;ko05022 Pathways of neurodegeneration - multiple diseases;;ko04137 Mitophagy - animal;ko04140 Autophagy - animal;ko05010 Alzheimer disease;ko05014 Amyotrophic lateral sclerosis…
ENSG00000134802	889.717	0.425275	-1.23353	0.083255	-14.8163	1.15e-49	1.6e-47	11	57406954	57427580	-	SLC43A3	solute carrier family 43 member 3 [Source:HGNC Symbol%3BAcc:HGNC:17466]	-	GO:0016021:integral component of membrane;	GO:0022857:transmembrane transporter activity;	K08230	-
ENSG00000135387	12928.7	0.762787	-0.390647	0.0264144	-14.7891	1.72e-49	2.37e-47	11	34051731	34102610	+	CAPRIN1	cell cycle associated protein 1 [Source:HGNC Symbol%3BAcc:HGNC:6743]	GO:0017148:negative regulation of translation;GO:0050775:positive regulation of dendrite morphogenesis;GO:0061003:positive regulation of dendritic spine morphogenesis;	GO:0031252:cell leading edge;GO:0005737:cytoplasm;GO:0010494:cytoplasmic stress granule;GO:0005829:cytosol;GO:0030425:dendrite;GO:0030027:lamellipodium;GO:0016020:membrane;GO:0000932:cytoplasmic mRNA processing body;GO:0045202:synapse;GO:0098794:postsynapse;	GO:0003723:RNA binding;	K18743	-
ENSG00000132912	1883.24	1.79224	0.841767	0.0570368	14.7583	2.72e-49	3.71e-47	5	150708440	150759095	-	DCTN4	dynactin subunit 4 [Source:HGNC Symbol%3BAcc:HGNC:15518]	-	GO:0005938:cell cortex;GO:0005813:centrosome;GO:0005737:cytoplasm;GO:0005868:cytoplasmic dynein complex;GO:0005829:cytosol;GO:0005869:dynactin complex;GO:0005925:focal adhesion;GO:0000776:kinetochore;GO:0005634:nucleus;GO:0030017:sarcomere;GO:0000922:spindle pole;GO:0001725:stress fiber;	GO:0047485:protein N-terminus binding;	K10426	;ko04962 Vasopressin-regulated water reabsorption;ko05014 Amyotrophic lateral sclerosis;ko05016 Huntington disease;ko05022 Pathways of neurodegeneration - multiple diseases;ko05132 Salmonella infection;
ENSG00000167548	3122.28	0.629424	-0.667895	0.0454391	-14.6987	6.57e-49	8.89e-47	12	49018975	49060794	-	KMT2D	lysine methyltransferase 2D [Source:HGNC Symbol%3BAcc:HGNC:7133]	GO:0006342:chromatin silencing;GO:0044648:histone H3-K4 dimethylation;GO:0051568:histone H3-K4 methylation;GO:0080182:histone H3-K4 trimethylation;GO:0001555:oocyte growth;GO:0048477:oogenesis;GO:0008284:positive regulation of cell proliferation;GO:0033148:positive regulation of intracellular estrogen receptor signaling pathway;GO:0045944:positive regulation of transcription from RNA polymerase I…	GO:0035097:histone methyltransferase complex;GO:0044666:MLL3/4 complex;GO:0005654:nucleoplasm;GO:0005634:nucleus;	GO:0003677:DNA binding;GO:0042393:histone binding;GO:0042800:histone methyltransferase activity (H3-K4 specific);GO:0046872:metal ion binding;GO:0000976:transcription regulatory region sequence-specific DNA binding;GO:0003713:transcription coactivator activity;GO:0001228:RNA polymerase II transcription regulatory region sequence-specific DNA binding transcription factor activity involved in posit…	K09187	;ko00310 Lysine degradation;ko01100 Metabolic pathways;ko04934 Cushing syndrome;
ENSG00000205250	957.528	0.431187	-1.21361	0.0832571	-14.5767	3.95e-48	5.3e-46	16	67192155	67198918	+	E2F4	E2F transcription factor 4 [Source:HGNC Symbol%3BAcc:HGNC:3118]	GO:0009887:organ morphogenesis;GO:0008015:blood circulation;GO:0006884:cell volume homeostasis;GO:0098534:centriole assembly;GO:0002064:epithelial cell development;GO:0044458:motile cilium assembly;GO:1903251:multi-ciliated epithelial cell differentiation;GO:0045944:positive regulation of transcription from RNA polymerase II promoter;GO:0042127:regulation of cell proliferation;GO:0006357:regulati…	GO:0000785:chromatin;GO:0005737:cytoplasm;GO:0005654:nucleoplasm;GO:0090575:RNA polymerase II transcription factor complex;GO:0005634:nucleus;GO:0005667:transcription factor complex;	GO:0003677:DNA binding;GO:0001216:sequence-specific DNA binding bacterial-type RNA polymerase transcription factor activity involved in positive regulation of transcription;GO:0001228:RNA polymerase II transcription regulatory region sequence-specific DNA binding transcription factor activity involved in positive regulation of transcription;GO:0003700:sequence-specific DNA binding transcription f…	K04682	;ko04110 Cell cycle;ko04218 Cellular senescence;ko04350 TGF-beta signaling pathway;
ENSG00000176890	3884.41	0.65748	-0.60498	0.0415543	-14.5588	5.14e-48	6.82e-46	18	657653	673578	+	TYMS	thymidylate synthetase [Source:HGNC Symbol%3BAcc:HGNC:12441]	GO:0007568:aging;GO:0051216:cartilage development;GO:0007623:circadian rhythm;GO:0048589:developmental growth;GO:0071897:DNA biosynthetic process;GO:0006231:dTMP biosynthetic process;GO:0006235:dTTP biosynthetic process;GO:0060574:intestinal epithelial cell maturation;GO:0097421:liver regeneration;GO:0032259:methylation;GO:0019048:modulation by virus of host morphology or physiology;GO:0017148:ne…	GO:0005737:cytoplasm;GO:0005829:cytosol;GO:0005743:mitochondrial inner membrane;GO:0005759:mitochondrial matrix;GO:0005739:mitochondrion;GO:0005730:nucleolus;GO:0005634:nucleus;	GO:0005542:folic acid binding;GO:0042803:protein homodimerization activity;GO:0004799:thymidylate synthase activity;GO:0000900:translation repressor activity, nucleic acid binding;	K00560	;ko00240 Pyrimidine metabolism;ko00670 One carbon pool by folate;ko01100 Metabolic pathways;ko01523 Antifolate resistance;
ENSG00000169504	5459.45	1.44144	0.527512	0.0363477	14.5129	1e-47	1.32e-45	1	24745382	24844321	+	CLIC4	chloride intracellular channel 4 [Source:HGNC Symbol%3BAcc:HGNC:13518]	GO:0001525:angiogenesis;GO:0048754:branching morphogenesis of an epithelial tube;GO:0030154:cell differentiation;GO:0071277:cellular response to calcium ion;GO:0006821:chloride transport;GO:0001886:endothelial cell morphogenesis;GO:0035088:establishment or maintenance of apical/basal cell polarity;GO:0009566:fertilization;GO:0030216:keratinocyte differentiation;GO:0035264:multicellular organism g…	GO:0015629:actin cytoskeleton;GO:0045177:apical part of cell;GO:0009986:cell surface;GO:0005911:cell-cell junction;GO:0005813:centrosome;GO:0034707:chloride channel complex;GO:0005737:cytoplasm;GO:0030659:cytoplasmic vesicle membrane;GO:0005829:cytosol;GO:0070062:extracellular exosome;GO:0005902:microvillus;GO:0030496:midbody;GO:0005739:mitochondrion;GO:0016363:nuclear matrix;GO:0005634:nucleus;G…	GO:0005254:chloride channel activity;GO:0005244:voltage-gated ion channel activity;GO:0044877:macromolecular complex binding;	K05024	-
ENSG00000170759	10853.9	1.32557	0.406612	0.0280261	14.5083	1.07e-47	1.4e-45	10	32009015	32056425	-	KIF5B	kinesin family member 5B [Source:HGNC Symbol%3BAcc:HGNC:6324]	GO:1990048:anterograde dense core granule transport;GO:0007411:axon guidance;GO:0071346:cellular response to interferon-gamma;GO:0051642:centrosome localization;GO:0007028:cytoplasm organization;GO:0030705:cytoskeleton-dependent intracellular transport;GO:0021766:hippocampus development;GO:0032418:lysosome localization;GO:0007018:microtubule-based movement;GO:0042267:natural killer cell mediated …	GO:1904115:axon cytoplasm;GO:0044295:axonal growth cone;GO:0034451:centriolar satellite;GO:0035253:ciliary rootlet;GO:0005829:cytosol;GO:0032839:dendrite cytoplasm;GO:0005871:kinesin complex;GO:0005765:lysosomal membrane;GO:0016020:membrane;GO:0005874:microtubule;GO:0048471:perinuclear region of cytoplasm;GO:0045335:phagocytic vesicle;GO:0031982:vesicle;	GO:0005524:ATP binding;GO:0008574:ATP-dependent microtubule motor activity, plus-end-directed;GO:0045296:cadherin binding;GO:0042802:identical protein binding;GO:0008432:JUN kinase binding;GO:0008017:microtubule binding;GO:0003777:microtubule motor activity;	K10396	;ko04144 Endocytosis;ko04728 Dopaminergic synapse;ko05010 Alzheimer disease;ko05012 Parkinson disease;ko05014 Amyotrophic lateral sclerosis;ko05016 Huntington disease;ko05020 Prion disease;ko05022 Pathways of neurodegeneration - multiple diseases;ko05132 Salmonella infection;ko05223 Non-small cell lung cancer;
ENSG00000121060	2606.16	0.603046	-0.729659	0.0503102	-14.5032	1.16e-47	1.49e-45	17	56836387	56914080	-	TRIM25	tripartite motif containing 25 [Source:HGNC Symbol%3BAcc:HGNC:12932]	GO:0051607:defense response to virus;GO:0045087:innate immune response;GO:0046597:negative regulation of viral entry into host cell;GO:1902187:negative regulation of viral release from host cell;GO:0051091:positive regulation of sequence-specific DNA binding transcription factor activity;GO:0043123:positive regulation of I-kappaB kinase/NF-kappaB signaling;GO:0051092:positive regulation of NF-kap…	GO:0010494:cytoplasmic stress granule;GO:0005829:cytosol;GO:0016604:nuclear body;GO:0005654:nucleoplasm;	GO:0045296:cadherin binding;GO:0016874:ligase activity;GO:0046872:metal ion binding;GO:0039552:RIG-I binding;GO:0003723:RNA binding;GO:0003713:transcription coactivator activity;GO:0061630:ubiquitin protein ligase activity;GO:0004842:ubiquitin-protein transferase activity;	K10652	;ko04064 NF-kappa B signaling pathway;ko04622 RIG-I-like receptor signaling pathway;ko05164 Influenza A;
ENSG00000189403	17780.3	0.769926	-0.377208	0.0261964	-14.3992	5.23e-47	6.7e-45	13	30456704	30617597	-	HMGB1	high mobility group box 1 [Source:HGNC Symbol%3BAcc:HGNC:4983]	GO:0002250:adaptive immune response;GO:0006914:autophagy;GO:0006935:chemotaxis;GO:0032392:DNA geometric change;GO:0006310:DNA recombination;GO:0006281:DNA repair;GO:0006954:inflammatory response;GO:0045087:innate immune response;GO:0043277:apoptotic cell clearance;GO:0006303:double-strand break repair via nonhomologous end joining;GO:0002755:MyD88-dependent toll-like receptor signaling pathway;GO…	GO:0005694:chromosome;GO:0005793:endoplasmic reticulum-Golgi intermediate compartment;GO:0005768:endosome;GO:0005576:extracellular region;GO:0005634:nucleus;GO:0005886:plasma membrane;GO:0000785:chromatin;GO:0000793:condensed chromosome;	GO:0000405:bubble DNA binding;GO:0008301:DNA binding, bending;GO:0000400:four-way junction DNA binding;GO:0097100:supercoiled DNA binding;GO:0044378:non-sequence-specific DNA binding, bending;GO:0003677:DNA binding;	K10802	;ko03410 Base excision repair;ko04140 Autophagy - animal;ko04217 Necroptosis;ko04613 Neutrophil extracellular trap formation;
ENSG00000055208	1639.23	0.508701	-0.975111	0.0677258	-14.3979	5.33e-47	6.77e-45	6	149218641	149411613	+	TAB2	TGF-beta activated kinase 1 (MAP3K7) binding protein 2 [Source:HGNC Symbol%3BAcc:HGNC:17075]	GO:0000187:activation of MAPK activity;GO:0007507:heart development;GO:0010507:negative regulation of autophagy;GO:0043123:positive regulation of I-kappaB kinase/NF-kappaB signaling;GO:0045860:positive regulation of protein kinase activity;GO:0032496:response to lipopolysaccharide;	GO:0005829:cytosol;GO:0010008:endosome membrane;GO:0005654:nucleoplasm;GO:0005886:plasma membrane;	GO:0070530:K63-linked polyubiquitin binding;GO:0043130:ubiquitin binding;GO:0008270:zinc ion binding;	K04404;K09654	;ko04010 MAPK signaling pathway;ko04013 MAPK signaling pathway - fly;ko04064 NF-kappa B signaling pathway;ko04214 Apoptosis - fly;ko04380 Osteoclast differentiation;ko04620 Toll-like receptor signaling pathway;ko04621 NOD-like receptor signaling pathway;ko04624 Toll and Imd signaling pathway;ko04657 IL-17 signaling pathway;ko04668 TNF signaling pathway;ko05130 Pathogenic Escherichia coli infectio…
ENSG00000149136	9612.86	0.747739	-0.419393	0.0291315	-14.3966	5.44e-47	6.85e-45	11	57325986	57335892	-	SSRP1	structure specific recognition protein 1 [Source:HGNC Symbol%3BAcc:HGNC:11327]	GO:0006281:DNA repair;GO:0006260:DNA replication;GO:1902275:regulation of chromatin organization;	GO:0035101:FACT complex;GO:0005730:nucleolus;GO:0005654:nucleoplasm;	GO:0003677:DNA binding;GO:0042393:histone binding;GO:0031491:nucleosome binding;GO:0003723:RNA binding;GO:0003682:chromatin binding;	K09272	-
ENSG00000181450	1395.33	1.95773	0.969184	0.0674449	14.37	7.98e-47	9.89e-45	1	227563543	227677443	+	ZNF678	zinc finger protein 678 [Source:HGNC Symbol%3BAcc:HGNC:28652]	GO:0006355:regulation of transcription, DNA-templated;	GO:0005634:nucleus;	GO:0000981:sequence-specific DNA binding RNA polymerase II transcription factor activity;GO:0046872:metal ion binding;GO:0000978:RNA polymerase II core promoter proximal region sequence-specific DNA binding;	K09228	;ko05168 Herpes simplex virus 1 infection;
ENSG00000147274	11700.3	0.759157	-0.397529	0.027664	-14.3699	7.99e-47	9.89e-45	X	136848004	136880764	-	RBMX	RNA binding motif protein X-linked [Source:HGNC Symbol%3BAcc:HGNC:9910]	GO:0071347:cellular response to interleukin-1;GO:0006509:membrane protein ectodomain proteolysis;GO:0006397:mRNA processing;GO:0048025:negative regulation of mRNA splicing, via spliceosome;GO:0048026:positive regulation of mRNA splicing, via spliceosome;GO:0045944:positive regulation of transcription from RNA polymerase II promoter;GO:0051260:protein homooligomerization;GO:0000381:regulation of a…	GO:0071013:catalytic step 2 spliceosome;GO:0000791:euchromatin;GO:0070062:extracellular exosome;GO:0005634:nucleus;GO:0005681:spliceosomal complex;GO:0044530:supraspliceosomal complex;	GO:0003682:chromatin binding;GO:0042802:identical protein binding;GO:0003729:mRNA binding;GO:0019904:protein domain specific binding;GO:0003723:RNA binding;GO:0000978:RNA polymerase II core promoter proximal region sequence-specific DNA binding;GO:0003727:single-stranded RNA binding;	K12885;K17985	;ko03040 Spliceosome;;ko04137 Mitophagy - animal;ko04140 Autophagy - animal;ko05010 Alzheimer disease;ko05014 Amyotrophic lateral sclerosis;ko05016 Huntington disease;ko05017 Spinocerebellar ataxia;ko05022 Pathways of neurodegeneration - multiple diseases;
ENSG00000131747	23246.1	0.797078	-0.327207	0.0227855	-14.3603	9.18e-47	1.13e-44	17	40388525	40417896	-	TOP2A	DNA topoisomerase II alpha [Source:HGNC Symbol%3BAcc:HGNC:11989]	GO:0030263:apoptotic chromosome condensation;GO:0006974:cellular response to DNA damage stimulus;GO:0007059:chromosome segregation;GO:0006266:DNA ligation;GO:0006265:DNA topological change;GO:0040016:embryonic cleavage;GO:0007143:female meiotic division;GO:0002244:hematopoietic progenitor cell differentiation;GO:0043065:positive regulation of apoptotic process;GO:0045870:positive regulation of si…	GO:0000775:chromosome, centromeric region;GO:0000793:condensed chromosome;GO:0005737:cytoplasm;GO:0009330:DNA topoisomerase complex (ATP-hydrolyzing);GO:0005730:nucleolus;GO:0005654:nucleoplasm;GO:0005634:nucleus;GO:0032991:macromolecular complex;	GO:0005524:ATP binding;GO:0008094:DNA-dependent ATPase activity;GO:0003682:chromatin binding;GO:0003677:DNA binding;GO:0008301:DNA binding, bending;GO:0003918:DNA topoisomerase type II (ATP-hydrolyzing) activity;GO:0019899:enzyme binding;GO:0042826:histone deacetylase binding;GO:0000287:magnesium ion binding;GO:0008022:protein C-terminus binding;GO:0046982:protein heterodimerization activity;GO:0…	K03164	;ko01524 Platinum drug resistance;
ENSG00000166349	5820.75	0.683706	-0.548553	0.0382222	-14.3517	1.04e-46	1.27e-44	11	36510372	36593156	+	RAG1	recombination activating 1 [Source:HGNC Symbol%3BAcc:HGNC:9831]	GO:0002250:adaptive immune response;GO:0030183:B cell differentiation;GO:0006310:DNA recombination;GO:0010390:histone monoubiquitination;GO:0006955:immune response;GO:0043154:negative regulation of cysteine-type endopeptidase activity involved in apoptotic process;GO:0070244:negative regulation of thymocyte apoptotic process;GO:0045582:positive regulation of T cell differentiation;GO:0002331:pre-…	GO:0097519:DNA recombinase complex;GO:0005654:nucleoplasm;GO:0005634:nucleus;	GO:0003677:DNA binding;GO:0004519:endonuclease activity;GO:0042393:histone binding;GO:0046872:metal ion binding;GO:0042803:protein homodimerization activity;GO:0043565:sequence-specific DNA binding;GO:0061630:ubiquitin protein ligase activity;GO:0004842:ubiquitin-protein transferase activity;GO:0008270:zinc ion binding;	K10628	;ko04068 FoxO signaling pathway;ko05340 Primary immunodeficiency;
ENSG00000136104	4016.74	0.670457	-0.576783	0.0402398	-14.3336	1.35e-46	1.63e-44	13	50909747	51024120	+	RNASEH2B	ribonuclease H2 subunit B [Source:HGNC Symbol%3BAcc:HGNC:25671]	GO:0001701:in utero embryonic development;GO:0010629:negative regulation of gene expression;GO:0048146:positive regulation of fibroblast proliferation;GO:2000001:regulation of DNA damage checkpoint;GO:0010389:regulation of G2/M transition of mitotic cell cycle;GO:0009259:ribonucleotide metabolic process;GO:0006401:RNA catabolic process;	GO:0005654:nucleoplasm;GO:0032299:ribonuclease H2 complex;	-	K10744	;ko03030 DNA replication;
ENSG00000137309	6781.02	0.715512	-0.482951	0.0338923	-14.2496	4.51e-46	5.4e-44	6	34236873	34246231	+	HMGA1	high mobility group AT-hook 1 [Source:HGNC Symbol%3BAcc:HGNC:5010]	-	-	-	K09282	-
ENSG00000162704	6555.73	0.719874	-0.474184	0.0332953	-14.2418	5.04e-46	5.98e-44	1	183620846	183635783	-	ARPC5	actin related protein 2/3 complex subunit 5 [Source:HGNC Symbol%3BAcc:HGNC:708]	GO:0030036:actin cytoskeleton organization;GO:0051639:actin filament network formation;GO:0034314:Arp2/3 complex-mediated actin nucleation;GO:0016477:cell migration;GO:0097581:lamellipodium organization;GO:0030011:maintenance of cell polarity;GO:0021769:orbitofrontal cortex development;GO:0014909:smooth muscle cell migration;	GO:0015629:actin cytoskeleton;GO:0005885:Arp2/3 protein complex;GO:0005737:cytoplasm;GO:0005829:cytosol;GO:0005768:endosome;GO:0070062:extracellular exosome;GO:0005576:extracellular region;GO:0005925:focal adhesion;GO:0030426:growth cone;GO:0030027:lamellipodium;GO:0005634:nucleus;GO:0034774:secretory granule lumen;GO:0035861:site of double-strand break;	GO:0003779:actin binding;GO:0005200:structural constituent of cytoskeleton;	K05754	;ko04144 Endocytosis;ko04530 Tight junction;ko04666 Fc gamma R-mediated phagocytosis;ko04810 Regulation of actin cytoskeleton;ko05100 Bacterial invasion of epithelial cells;ko05130 Pathogenic Escherichia coli infection;ko05131 Shigellosis;ko05132 Salmonella infection;ko05135 Yersinia infection;
ENSG00000137812	3512.08	0.65759	-0.60474	0.0424805	-14.2357	5.5e-46	6.47e-44	15	40594020	40664342	+	KNL1	kinetochore scaffold 1 [Source:HGNC Symbol%3BAcc:HGNC:24054]	GO:0001675:acrosome assembly;GO:0008608:attachment of spindle microtubules to kinetochore;GO:0051301:cell division;GO:0034501:protein localization to kinetochore;	GO:0001669:acrosomal vesicle;GO:0005829:cytosol;GO:0000776:kinetochore;GO:0016604:nuclear body;GO:0005654:nucleoplasm;GO:0005634:nucleus;	-	K11542	-
ENSG00000122566	35359.8	0.810351	-0.303381	0.0214164	-14.1658	1.49e-45	1.74e-43	7	26171151	26201529	-	HNRNPA2B1	heterogeneous nuclear ribonucleoprotein A2/B1 [Source:HGNC Symbol%3BAcc:HGNC:5033]	GO:1990428:miRNA transport;GO:0006406:mRNA export from nucleus;GO:0000398:mRNA splicing, via spliceosome;GO:0031053:primary miRNA processing;GO:0006357:regulation of transcription from RNA polymerase II promoter;GO:0006366:transcription from RNA polymerase II promoter;GO:0044806:G-quadruplex DNA unwinding;GO:0006397:mRNA processing;GO:0050658:RNA transport;	GO:0005737:cytoplasm;GO:0070062:extracellular exosome;GO:0005654:nucleoplasm;GO:0005634:nucleus;GO:0005681:spliceosomal complex;GO:0000785:chromatin;GO:0015030:Cajal body;GO:0071013:catalytic step 2 spliceosome;GO:0000781:chromosome, telomeric region;GO:0016020:membrane;GO:0016363:nuclear matrix;	GO:0035198:miRNA binding;GO:0003730:mRNA 3'-UTR binding;GO:1990247:N6-methyladenosine-containing RNA binding;GO:0043047:single-stranded telomeric DNA binding;GO:0003700:sequence-specific DNA binding transcription factor activity;GO:0000981:sequence-specific DNA binding RNA polymerase II transcription factor activity;GO:0001227:RNA polymerase II transcription regulatory region sequence-specific DN…	K13158	;ko05014 Amyotrophic lateral sclerosis;
ENSG00000174780	5814.84	0.712298	-0.489447	0.0347274	-14.0939	4.14e-45	4.79e-43	4	56467617	56503681	+	SRP72	signal recognition particle 72 [Source:HGNC Symbol%3BAcc:HGNC:11303]	GO:0006614:SRP-dependent cotranslational protein targeting to membrane;	GO:0005829:cytosol;GO:0005783:endoplasmic reticulum;GO:0048500:signal recognition particle;GO:0005786:signal recognition particle, endoplasmic reticulum targeting;	GO:0008312:7S RNA binding;GO:0003723:RNA binding;GO:0005047:signal recognition particle binding;GO:0030911:TPR domain binding;	K03108;K10653	-
ENSG00000138413	1575.03	1.86353	0.898036	0.064051	14.0206	1.17e-44	1.34e-42	2	208236229	208266074	-	IDH1	isocitrate dehydrogenase (NADP(+)) 1 [Source:HGNC Symbol%3BAcc:HGNC:5382]	GO:0006103:2-oxoglutarate metabolic process;GO:0006097:glyoxylate cycle;GO:0006102:isocitrate metabolic process;GO:0006739:NADP metabolic process;GO:0006979:response to oxidative stress;GO:0006099:tricarboxylic acid cycle;GO:0008585:female gonad development;GO:0006749:glutathione metabolic process;GO:0071071:regulation of phospholipid biosynthetic process;GO:0060696:regulation of phospholipid cat…	GO:0005737:cytoplasm;GO:0005829:cytosol;GO:0005739:mitochondrion;GO:0005777:peroxisome;GO:0070062:extracellular exosome;GO:0005576:extracellular region;GO:0005782:peroxisomal matrix;GO:0034774:secretory granule lumen;	GO:0004450:isocitrate dehydrogenase (NADP+) activity;GO:0000287:magnesium ion binding;GO:0051287:NAD binding;GO:0045296:cadherin binding;GO:0042802:identical protein binding;GO:0050661:NADP binding;GO:0042803:protein homodimerization activity;	K00031	;ko00020 Citrate cycle (TCA cycle);ko00480 Glutathione metabolism;ko01100 Metabolic pathways;ko01200 Carbon metabolism;ko01210 2-Oxocarboxylic acid metabolism;ko01230 Biosynthesis of amino acids;ko04146 Peroxisome;ko05230 Central carbon metabolism in cancer;
ENSG00000116698	4116.11	0.666205	-0.585962	0.0418111	-14.0145	1.27e-44	1.45e-42	1	183472216	183598246	+	SMG7	SMG7 nonsense mediated mRNA decay factor [Source:HGNC Symbol%3BAcc:HGNC:16792]	GO:0006406:mRNA export from nucleus;GO:0000184:nuclear-transcribed mRNA catabolic process, nonsense-mediated decay;GO:0035303:regulation of dephosphorylation;	GO:0005737:cytoplasm;GO:0005829:cytosol;GO:0045111:intermediate filament cytoskeleton;GO:0005634:nucleus;GO:0005697:telomerase holoenzyme complex;	GO:0051721:protein phosphatase 2A binding;GO:0070034:telomeric RNA binding;GO:0042162:telomeric DNA binding;	K14409	;ko03015 mRNA surveillance pathway;
ENSG00000111348	14749.3	0.775374	-0.367036	0.0261927	-14.0129	1.3e-44	1.47e-42	12	14942031	14961728	-	ARHGDIB	Rho GDP dissociation inhibitor beta [Source:HGNC Symbol%3BAcc:HGNC:679]	GO:0071461:cellular response to redox state;GO:1901164:negative regulation of trophoblast cell migration;GO:2000249:regulation of actin cytoskeleton reorganization;GO:0035023:regulation of Rho protein signal transduction;GO:0007266:Rho protein signal transduction;GO:0007275:multicellular organismal development;GO:0007162:negative regulation of cell adhesion;	GO:0005829:cytosol;GO:0016020:membrane;GO:0005737:cytoplasm;GO:0031410:cytoplasmic vesicle;GO:0005856:cytoskeleton;GO:0070062:extracellular exosome;	GO:0005096:GTPase activator activity;GO:0003924:GTPase activity;GO:0005094:Rho GDP-dissociation inhibitor activity;GO:0031267:small GTPase binding;	K12462	;ko04722 Neurotrophin signaling pathway;ko04962 Vasopressin-regulated water reabsorption;
ENSG00000109606	8484.08	0.741583	-0.431319	0.0308076	-14.0004	1.55e-44	1.74e-42	4	24517441	24584554	-	DHX15	DEAH-box helicase 15 [Source:HGNC Symbol%3BAcc:HGNC:2738]	GO:0006397:mRNA processing;GO:0043279:response to alkaloid;GO:0009636:response to toxic substance;GO:0008380:RNA splicing;	GO:0016607:nuclear speck;GO:0005730:nucleolus;GO:0005681:spliceosomal complex;GO:0005689:U12-type spliceosomal complex;GO:0071008:U2-type post-mRNA release spliceosomal complex;	GO:0005524:ATP binding;GO:0003725:double-stranded RNA binding;GO:0003723:RNA binding;GO:0003724:RNA helicase activity;	K12820	;ko03040 Spliceosome;
ENSG00000255302	2572.78	1.64474	0.717862	0.0513978	13.9668	2.49e-44	2.77e-42	15	48878134	48880173	+	EID1	EP300 interacting inhibitor of differentiation 1 [Source:HGNC Symbol%3BAcc:HGNC:1191]	GO:0007049:cell cycle;GO:0030154:cell differentiation;GO:0000122:negative regulation of transcription from RNA polymerase II promoter;GO:0045892:negative regulation of transcription, DNA-templated;GO:0045595:regulation of cell differentiation;	GO:0036464:cytoplasmic ribonucleoprotein granule;GO:0005654:nucleoplasm;GO:0005634:nucleus;	GO:0035035:histone acetyltransferase binding;GO:0035034:histone acetyltransferase regulator activity;GO:0003714:transcription corepressor activity;	K17449	;ko01521 EGFR tyrosine kinase inhibitor resistance;ko01522 Endocrine resistance;ko04012 ErbB signaling pathway;ko04014 Ras signaling pathway;ko04062 Chemokine signaling pathway;ko04072 Phospholipase D signaling pathway;ko04510 Focal adhesion;ko04650 Natural killer cell mediated cytotoxicity;ko04722 Neurotrophin signaling pathway;ko04910 Insulin signaling pathway;ko04915 Estrogen signaling pathway…
ENSG00000136450	7752.75	0.73225	-0.449592	0.0321935	-13.9653	2.54e-44	2.8e-42	17	58000919	58007346	-	SRSF1	serine and arginine rich splicing factor 1 [Source:HGNC Symbol%3BAcc:HGNC:10780]	GO:0000380:alternative mRNA splicing, via spliceosome;GO:0097421:liver regeneration;GO:0000395:mRNA 5'-splice site recognition;GO:0006397:mRNA processing;GO:0006376:mRNA splice site selection;GO:0000398:mRNA splicing, via spliceosome;GO:0051028:mRNA transport;GO:0048709:oligodendrocyte differentiation;GO:0033120:positive regulation of RNA splicing;	GO:0071013:catalytic step 2 spliceosome;GO:0005737:cytoplasm;GO:0016607:nuclear speck;GO:0005654:nucleoplasm;GO:0005634:nucleus;	GO:0044547:DNA topoisomerase binding;GO:0003729:mRNA binding;GO:0043422:protein kinase B binding;GO:0003723:RNA binding;	K12890	;ko03040 Spliceosome;ko04657 IL-17 signaling pathway;ko05168 Herpes simplex virus 1 infection;
ENSG00000147650	1647.49	0.556725	-0.844964	0.060606	-13.9419	3.52e-44	3.86e-42	8	104489231	104589258	-	LRP12	LDL receptor related protein 12 [Source:HGNC Symbol%3BAcc:HGNC:31708]	GO:0006897:endocytosis;GO:0001764:neuron migration;GO:0031175:neuron projection development;GO:0040008:regulation of growth;GO:0007165:signal transduction;	GO:0005905:coated pit;GO:0016021:integral component of membrane;GO:0005887:integral component of plasma membrane;	GO:0005041:low-density lipoprotein receptor activity;	K12581;K09228	;ko03018 RNA degradation;;ko05168 Herpes simplex virus 1 infection;
ENSG00000005844	608.925	0.370065	-1.43415	0.103078	-13.9132	5.27e-44	5.73e-42	16	30472658	30523567	+	ITGAL	integrin subunit alpha L [Source:HGNC Symbol%3BAcc:HGNC:6148]	GO:0007155:cell adhesion;GO:0098609:cell-cell adhesion;GO:0007160:cell-matrix adhesion;GO:0007157:heterophilic cell-cell adhesion via plasma membrane cell adhesion molecules;GO:0006954:inflammatory response;GO:0007229:integrin-mediated signaling pathway;GO:0007159:leukocyte cell-cell adhesion;GO:0035683:memory T cell extravasation;GO:0006909:phagocytosis;GO:0043113:receptor clustering;GO:0007165:…	GO:0009986:cell surface;GO:0070062:extracellular exosome;GO:0034687:integrin alphaL-beta2 complex;GO:0008305:integrin complex;GO:0016020:membrane;GO:0005886:plasma membrane;GO:0035579:specific granule membrane;	GO:0050839:cell adhesion molecule binding;GO:0030369:ICAM-3 receptor activity;GO:0046872:metal ion binding;GO:0044877:macromolecular complex binding;	K05718	;ko04015 Rap1 signaling pathway;ko04514 Cell adhesion molecules;ko04613 Neutrophil extracellular trap formation;ko04650 Natural killer cell mediated cytotoxicity;ko04670 Leukocyte transendothelial migration;ko04810 Regulation of actin cytoskeleton;ko05144 Malaria;ko05150 Staphylococcus aureus infection;ko05166 Human T-cell leukemia virus 1 infection;ko05169 Epstein-Barr virus infection;ko05323 Rh…
ENSG00000143162	1124.85	0.481724	-1.05372	0.0757832	-13.9044	5.96e-44	6.43e-42	1	167529117	167553805	-	CREG1	cellular repressor of E1A stimulated genes 1 [Source:HGNC Symbol%3BAcc:HGNC:2351]	GO:0040008:regulation of growth;GO:0006355:regulation of transcription, DNA-templated;	GO:0005615:extracellular space;GO:0005667:transcription factor complex;	-	K12581	;ko03018 RNA degradation;
ENSG00000147138	7841.49	1.36627	0.450243	0.0324461	13.8767	8.77e-44	9.41e-42	X	79144688	79175318	+	GPR174	G protein-coupled receptor 174 [Source:HGNC Symbol%3BAcc:HGNC:30245]	GO:0051482:positive regulation of cytosolic calcium ion concentration involved in phospholipase C-activating G-protein coupled signaling pathway;GO:0035025:positive regulation of Rho protein signal transduction;GO:0043029:T cell homeostasis;	GO:0005887:integral component of plasma membrane;	GO:0045125:bioactive lipid receptor activity;GO:0004930:G-protein coupled receptor activity;	K08391	-
ENSG00000168615	1811.11	1.74875	0.806326	0.0581569	13.8647	1.04e-43	1.1e-41	8	38996754	39105445	+	ADAM9	ADAM metallopeptidase domain 9 [Source:HGNC Symbol%3BAcc:HGNC:216]	GO:0042987:amyloid precursor protein catabolic process;GO:0007155:cell adhesion;GO:0033627:cell adhesion mediated by integrin;GO:0016477:cell migration;GO:0033631:cell-cell adhesion mediated by integrin;GO:0007160:cell-matrix adhesion;GO:0071222:cellular response to lipopolysaccharide;GO:0007229:integrin-mediated signaling pathway;GO:0030216:keratinocyte differentiation;GO:0006509:membrane protei…	GO:0016323:basolateral plasma membrane;GO:0009986:cell surface;GO:0070062:extracellular exosome;GO:0005615:extracellular space;GO:0005925:focal adhesion;GO:0016021:integral component of membrane;GO:0031233:intrinsic component of external side of plasma membrane;	GO:0005518:collagen binding;GO:0005178:integrin binding;GO:0043236:laminin binding;GO:0046872:metal ion binding;GO:0004222:metalloendopeptidase activity;GO:1902945:metalloendopeptidase activity involved in amyloid precursor protein catabolic process;GO:0008237:metallopeptidase activity;GO:0005080:protein kinase C binding;GO:0017124:SH3 domain binding;	K06834	-
ENSG00000090060	3964.08	0.661285	-0.596655	0.043264	-13.791	2.89e-43	3.05e-41	14	96501433	96567116	+	PAPOLA	poly(A) polymerase alpha [Source:HGNC Symbol%3BAcc:HGNC:14981]	GO:0031124:mRNA 3'-end processing;GO:0006378:mRNA polyadenylation;GO:0031440:regulation of mRNA 3'-end processing;GO:0043631:RNA polyadenylation;	GO:0005737:cytoplasm;GO:0005654:nucleoplasm;GO:0005634:nucleus;	GO:0005524:ATP binding;GO:0000287:magnesium ion binding;GO:0030145:manganese ion binding;GO:0004652:polynucleotide adenylyltransferase activity;GO:0003723:RNA binding;GO:0046872:metal ion binding;	K14376	;ko03015 mRNA surveillance pathway;
ENSG00000071539	1068.28	0.482262	-1.05211	0.0765219	-13.7492	5.15e-43	5.41e-41	5	892884	919357	+	TRIP13	thyroid hormone receptor interactor 13 [Source:HGNC Symbol%3BAcc:HGNC:12307]	GO:0006302:double-strand break repair;GO:0007144:female meiosis I;GO:0007141:male meiosis I;GO:0051598:meiotic recombination checkpoint;GO:0007094:mitotic spindle assembly checkpoint;GO:0001556:oocyte maturation;GO:0048477:oogenesis;GO:0007131:reciprocal meiotic recombination;GO:0007286:spermatid development;GO:0007283:spermatogenesis;GO:0007130:synaptonemal complex assembly;GO:0006366:transcript…	GO:0005694:chromosome;GO:0001673:male germ cell nucleus;GO:0005634:nucleus;	GO:0005524:ATP binding;GO:0042802:identical protein binding;GO:0003712:transcription cofactor activity;	K17985	;ko04137 Mitophagy - animal;ko04140 Autophagy - animal;ko05010 Alzheimer disease;ko05014 Amyotrophic lateral sclerosis;ko05016 Huntington disease;ko05017 Spinocerebellar ataxia;ko05022 Pathways of neurodegeneration - multiple diseases;
ENSG00000101361	6486.01	0.726556	-0.460854	0.0336435	-13.6981	1.04e-42	1.08e-40	20	2652593	2658393	+	NOP56	NOP56 ribonucleoprotein [Source:HGNC Symbol%3BAcc:HGNC:15911]	GO:0006364:rRNA processing;GO:0042254:ribosome biogenesis;	GO:0031428:box C/D snoRNP complex;GO:0005737:cytoplasm;GO:0001650:fibrillar center;GO:0016020:membrane;GO:0005730:nucleolus;GO:0005654:nucleoplasm;GO:0070761:pre-snoRNP complex;GO:0032040:small-subunit processome;GO:0005732:small nucleolar ribonucleoprotein complex;	GO:0045296:cadherin binding;GO:1990226:histone methyltransferase binding;GO:0003723:RNA binding;GO:0030515:snoRNA binding;	K14564	;ko03008 Ribosome biogenesis in eukaryotes;ko05017 Spinocerebellar ataxia;
ENSG00000117118	875.457	0.439719	-1.18535	0.0867512	-13.6637	1.67e-42	1.73e-40	1	17018722	17054032	-	SDHB	succinate dehydrogenase complex iron sulfur subunit B [Source:HGNC Symbol%3BAcc:HGNC:10681]	GO:0009060:aerobic respiration;GO:0022904:respiratory electron transport chain;GO:0006105:succinate metabolic process;GO:0006099:tricarboxylic acid cycle;	GO:0005743:mitochondrial inner membrane;GO:0031966:mitochondrial membrane;GO:0005749:mitochondrial respiratory chain complex II, succinate dehydrogenase complex (ubiquinone);GO:0005739:mitochondrion;GO:0005654:nucleoplasm;GO:0005886:plasma membrane;	GO:0051537:2 iron, 2 sulfur cluster binding;GO:0051538:3 iron, 4 sulfur cluster binding;GO:0051539:4 iron, 4 sulfur cluster binding;GO:0009055:electron carrier activity;GO:0046872:metal ion binding;GO:0008177:succinate dehydrogenase (ubiquinone) activity;GO:0048039:ubiquinone binding;	K00235	;ko00020 Citrate cycle (TCA cycle);ko00190 Oxidative phosphorylation;ko01100 Metabolic pathways;ko01200 Carbon metabolism;ko04714 Thermogenesis;ko04932 Non-alcoholic fatty liver disease;ko05010 Alzheimer disease;ko05012 Parkinson disease;ko05014 Amyotrophic lateral sclerosis;ko05016 Huntington disease;ko05020 Prion disease;ko05022 Pathways of neurodegeneration - multiple diseases;
ENSG00000072274	18203.6	0.797054	-0.327251	0.0239859	-13.6435	2.21e-42	2.27e-40	3	196012511	196082153	-	TFRC	transferrin receptor [Source:HGNC Symbol%3BAcc:HGNC:11763]	GO:0006879:cellular iron ion homeostasis;GO:0035690:cellular response to drug;GO:0035556:intracellular signal transduction;GO:0006826:iron ion transport;GO:0043066:negative regulation of apoptotic process;GO:0010637:negative regulation of mitochondrial fusion;GO:0030316:osteoclast differentiation;GO:0030890:positive regulation of B cell proliferation;GO:0045780:positive regulation of bone resorpt…	GO:0016323:basolateral plasma membrane;GO:0072562:blood microparticle;GO:0009986:cell surface;GO:0030669:clathrin-coated endocytic vesicle membrane;GO:0005905:coated pit;GO:0031410:cytoplasmic vesicle;GO:0005769:early endosome;GO:0005768:endosome;GO:0010008:endosome membrane;GO:0009897:external side of plasma membrane;GO:0070062:extracellular exosome;GO:0005576:extracellular region;GO:0005615:ext…	GO:0003725:double-stranded RNA binding;GO:0042802:identical protein binding;GO:0008235:metalloexopeptidase activity;GO:0042803:protein homodimerization activity;GO:0019901:protein kinase binding;GO:0044877:macromolecular complex binding;GO:0003723:RNA binding;GO:0004998:transferrin receptor activity;GO:0001618:virus receptor activity;	K06503	;ko04066 HIF-1 signaling pathway;ko04144 Endocytosis;ko04145 Phagosome;ko04216 Ferroptosis;ko04640 Hematopoietic cell lineage;
ENSG00000143401	8355.48	0.738046	-0.438217	0.0322269	-13.5979	4.12e-42	4.2e-40	1	150218417	150236156	-	ANP32E	acidic nuclear phosphoprotein 32 family member E [Source:HGNC Symbol%3BAcc:HGNC:16673]	GO:0043486:histone exchange;GO:0042981:regulation of apoptotic process;	GO:0031410:cytoplasmic vesicle;GO:0005634:nucleus;GO:0000812:Swr1 complex;GO:0005737:cytoplasm;	GO:0042393:histone binding;GO:0019212:phosphatase inhibitor activity;	K18648	-
ENSG00000136167	30855	0.796396	-0.328443	0.0241599	-13.5946	4.31e-42	4.37e-40	13	46125920	46211871	-	LCP1	lymphocyte cytosolic protein 1 [Source:HGNC Symbol%3BAcc:HGNC:6528]	GO:0051017:actin filament bundle assembly;GO:0051639:actin filament network formation;GO:0031100:organ regeneration;GO:0016477:cell migration;GO:0022617:extracellular matrix disassembly;GO:0071803:positive regulation of podosome assembly;GO:0010737:protein kinase A signaling;GO:0033157:regulation of intracellular protein transport;GO:0009611:response to wounding;GO:0002286:T cell activation invol…	GO:0015629:actin cytoskeleton;GO:0005884:actin filament;GO:0032432:actin filament bundle;GO:0005737:cytoplasm;GO:0005829:cytosol;GO:0030175:filopodium;GO:0005925:focal adhesion;GO:0048471:perinuclear region of cytoplasm;GO:0001891:phagocytic cup;GO:0005886:plasma membrane;GO:0002102:podosome;GO:0001726:ruffle;GO:0032587:ruffle membrane;GO:0001725:stress fiber;GO:0030054:cell junction;GO:0070062:e…	GO:0051015:actin filament binding;GO:0005509:calcium ion binding;GO:0051020:GTPase binding;GO:0005178:integrin binding;GO:0003779:actin binding;	K17276	-
ENSG00000063046	21966.2	1.26772	0.34224	0.0252031	13.5793	5.31e-42	5.34e-40	12	53006282	53042215	+	EIF4B	eukaryotic translation initiation factor 4B [Source:HGNC Symbol%3BAcc:HGNC:3285]	GO:0097010:eukaryotic translation initiation factor 4F complex assembly;GO:0001731:formation of translation preinitiation complex;GO:0006446:regulation of translational initiation;	GO:0005829:cytosol;GO:0030425:dendrite;GO:0016281:eukaryotic translation initiation factor 4F complex;GO:0043025:neuronal cell body;GO:0098794:postsynapse;	GO:0043024:ribosomal small subunit binding;GO:0003723:RNA binding;GO:0033592:RNA strand annealing activity;GO:0034057:RNA strand-exchange activity;GO:0003743:translation initiation factor activity;	K03258	;ko03013 RNA transport;ko04150 mTOR signaling pathway;ko04151 PI3K-Akt signaling pathway;ko05205 Proteoglycans in cancer;
ENSG00000093000	5355.03	0.712493	-0.489053	0.0360687	-13.5589	7.02e-42	7.01e-40	22	45163925	45188017	+	NUP50	nucleoporin 50 [Source:HGNC Symbol%3BAcc:HGNC:8065]	GO:0051028:mRNA transport;GO:0006606:protein import into nucleus;GO:0035080:heat shock-mediated polytene chromosome puffing;GO:0045944:positive regulation of transcription from RNA polymerase II promoter;	GO:0031965:nuclear membrane;GO:0005643:nuclear pore;GO:0005654:nucleoplasm;GO:0000785:chromatin;GO:0005704:polytene chromosome band;	GO:0031490:chromatin DNA binding;	K14295;K07994	;ko03013 RNA transport;ko05014 Amyotrophic lateral sclerosis;;ko04657 IL-17 signaling pathway;ko04926 Relaxin signaling pathway;ko04928 Parathyroid hormone synthesis, secretion and action;
ENSG00000104643	1083.8	2.05398	1.03842	0.0768262	13.5165	1.25e-41	1.24e-39	8	11284816	11328146	+	MTMR9	myotubularin related protein 9 [Source:HGNC Symbol%3BAcc:HGNC:14596]	GO:0006897:endocytosis;GO:0010507:negative regulation of autophagy;GO:0046856:phosphatidylinositol dephosphorylation;GO:0010922:positive regulation of phosphatase activity;GO:0050821:protein stabilization;GO:0060304:regulation of phosphatidylinositol dephosphorylation;	GO:0005737:cytoplasm;GO:0005829:cytosol;GO:0005783:endoplasmic reticulum;GO:0048471:perinuclear region of cytoplasm;GO:0032991:macromolecular complex;GO:0032587:ruffle membrane;	GO:0030234:enzyme regulator activity;GO:0004438:phosphatidylinositol-3-phosphatase activity;GO:0019903:protein phosphatase binding;	K18084	-
ENSG00000135821	9777.95	0.764339	-0.387715	0.0287781	-13.4725	2.27e-41	2.23e-39	1	182378098	182392206	-	GLUL	glutamate-ammonia ligase [Source:HGNC Symbol%3BAcc:HGNC:4341]	GO:0019676:ammonia assimilation cycle;GO:0001525:angiogenesis;GO:0008283:cell proliferation;GO:0009267:cellular response to starvation;GO:0006538:glutamate catabolic process;GO:0006542:glutamine biosynthetic process;GO:0050679:positive regulation of epithelial cell proliferation;GO:0032024:positive regulation of insulin secretion;GO:0051968:positive regulation of synaptic transmission, glutamater…	GO:0043679:axon terminus;GO:0005737:cytoplasm;GO:0005829:cytosol;GO:0070062:extracellular exosome;GO:0097386:glial cell projection;GO:0005739:mitochondrion;GO:0043209:myelin sheath;GO:0005634:nucleus;GO:0043204:perikaryon;GO:0005886:plasma membrane;GO:0032991:macromolecular complex;GO:0005791:rough endoplasmic reticulum;GO:0005783:endoplasmic reticulum;	GO:0005524:ATP binding;GO:0045503:dynein light chain binding;GO:0016595:glutamate binding;GO:0004356:glutamate-ammonia ligase activity;GO:0042802:identical protein binding;GO:0000287:magnesium ion binding;GO:0030145:manganese ion binding;GO:0019706:protein-cysteine S-palmitoyltransferase activity;GO:0046872:metal ion binding;	K01915	;ko00220 Arginine biosynthesis;ko00250 Alanine, aspartate and glutamate metabolism;ko00630 Glyoxylate and dicarboxylate metabolism;ko00910 Nitrogen metabolism;ko01100 Metabolic pathways;ko01230 Biosynthesis of amino acids;ko04217 Necroptosis;ko04724 Glutamatergic synapse;ko04727 GABAergic synapse;
ENSG00000153253	2358.28	1.60423	0.681879	0.0508565	13.4079	5.44e-41	5.32e-39	2	165087526	165204050	-	SCN3A	sodium voltage-gated channel alpha subunit 3 [Source:HGNC Symbol%3BAcc:HGNC:10590]	GO:0086010:membrane depolarization during action potential;GO:0019228:neuronal action potential;GO:0034765:regulation of ion transmembrane transport;GO:0035725:sodium ion transmembrane transport;GO:0006814:sodium ion transport;GO:0071236:cellular response to antibiotic;GO:0007399:nervous system development;GO:0046684:response to pyrethroid;GO:0009611:response to wounding;GO:0019233:sensory percep…	GO:0030424:axon;GO:0005737:cytoplasm;GO:0001518:voltage-gated sodium channel complex;GO:0016020:membrane;GO:0043025:neuronal cell body;GO:0009925:basal plasma membrane;GO:0005887:integral component of plasma membrane;	GO:0005244:voltage-gated ion channel activity;GO:0005248:voltage-gated sodium channel activity;GO:0005516:calmodulin binding;GO:0031402:sodium ion binding;	K04836	;ko04742 Taste transduction;
ENSG00000164985	4599.01	0.688706	-0.53804	0.0401559	-13.3988	6.15e-41	5.97e-39	9	15464066	15510995	-	PSIP1	PC4 and SFRS1 interacting protein 1 [Source:HGNC Symbol%3BAcc:HGNC:9527]	GO:0000395:mRNA 5'-splice site recognition;GO:0045944:positive regulation of transcription from RNA polymerase II promoter;GO:0006357:regulation of transcription from RNA polymerase II promoter;GO:0009408:response to heat;GO:0006979:response to oxidative stress;	GO:0005829:cytosol;GO:0000792:heterochromatin;GO:0034399:nuclear periphery;GO:0005654:nucleoplasm;GO:0005634:nucleus;GO:0035327:transcriptionally active chromatin;	GO:0003682:chromatin binding;GO:0003690:double-stranded DNA binding;GO:0003723:RNA binding;GO:0097100:supercoiled DNA binding;GO:0003713:transcription coactivator activity;GO:0003712:transcription cofactor activity;	K11446	-
ENSG00000187555	15421.1	0.790412	-0.339323	0.0253328	-13.3947	6.5e-41	6.27e-39	16	8892097	8975328	-	USP7	ubiquitin specific peptidase 7 [Source:HGNC Symbol%3BAcc:HGNC:12630]	GO:0035616:histone H2B conserved C-terminal lysine deubiquitination;GO:0010216:maintenance of DNA methylation;GO:0035520:monoubiquitinated protein deubiquitination;GO:0032088:negative regulation of NF-kappaB transcription factor activity;GO:0032435:negative regulation of proteasomal ubiquitin-dependent protein catabolic process;GO:1901537:positive regulation of DNA demethylation;GO:0016579:protei…	GO:0005694:chromosome;GO:0005829:cytosol;GO:0016604:nuclear body;GO:0005654:nucleoplasm;GO:0005634:nucleus;GO:0016605:PML body;GO:0032991:macromolecular complex;	GO:0004197:cysteine-type endopeptidase activity;GO:1990380:Lys48-specific deubiquitinase activity;GO:0002039:p53 binding;GO:0008022:protein C-terminus binding;GO:0004843:ubiquitin-specific protease activity;GO:0008134:transcription factor binding;GO:0031625:ubiquitin protein ligase binding;	K11838	;ko04068 FoxO signaling pathway;ko05169 Epstein-Barr virus infection;ko05203 Viral carcinogenesis;
ENSG00000166135	3122.97	1.51754	0.601734	0.0449801	13.3778	8.15e-41	7.82e-39	10	100529072	100559998	+	HIF1AN	hypoxia inducible factor 1 subunit alpha inhibitor [Source:HGNC Symbol%3BAcc:HGNC:17113]	GO:0045746:negative regulation of Notch signaling pathway;GO:0061428:negative regulation of transcription from RNA polymerase II promoter in response to hypoxia;GO:0042265:peptidyl-asparagine hydroxylation;GO:0042264:peptidyl-aspartic acid hydroxylation;GO:0036138:peptidyl-histidine hydroxylation;GO:0045663:positive regulation of myoblast differentiation;GO:2001214:positive regulation of vasculog…	GO:0005737:cytoplasm;GO:0005829:cytosol;GO:0005654:nucleoplasm;GO:0048471:perinuclear region of cytoplasm;	GO:0016706:oxidoreductase activity, acting on paired donors, with incorporation or reduction of molecular oxygen, 2-oxoglutarate as one donor, and incorporation of one atom each of oxygen into both donors;GO:0071532:ankyrin repeat binding;GO:0031406:carboxylic acid binding;GO:0008198:ferrous iron binding;GO:0051059:NF-kappaB binding;GO:0005112:Notch binding;GO:0019826:oxygen sensor activity;GO:00…	K18055	-
ENSG00000122034	5092.55	0.713782	-0.486444	0.0366288	-13.2804	3.01e-40	2.87e-38	13	27424619	27435823	+	GTF3A	general transcription factor IIIA [Source:HGNC Symbol%3BAcc:HGNC:4662]	GO:0042273:ribosomal large subunit biogenesis;GO:0009303:rRNA transcription;GO:0006383:transcription from RNA polymerase III promoter;	GO:0005654:nucleoplasm;GO:0005634:nucleus;	GO:0008097:5S rRNA binding;GO:0003677:DNA binding;GO:0046872:metal ion binding;	K09191	-
ENSG00000149089	896.914	0.457381	-1.12853	0.0851079	-13.26	3.95e-40	3.74e-38	11	34853094	34916379	-	APIP	APAF1 interacting protein [Source:HGNC Symbol%3BAcc:HGNC:17581]	GO:0006915:apoptotic process;GO:0019509:L-methionine biosynthetic process from methylthioadenosine;GO:0019284:L-methionine biosynthetic process from S-adenosylmethionine;GO:0043066:negative regulation of apoptotic process;GO:0051289:protein homotetramerization;GO:0070269:pyroptosis;GO:0070372:regulation of ERK1 and ERK2 cascade;	GO:0005737:cytoplasm;GO:0005829:cytosol;	GO:0042802:identical protein binding;GO:0046570:methylthioribulose 1-phosphate dehydratase activity;GO:0008270:zinc ion binding;	K08964	;ko00270 Cysteine and methionine metabolism;ko01100 Metabolic pathways;
ENSG00000120705	5435.97	0.716556	-0.480849	0.0363188	-13.2397	5.18e-40	4.87e-38	5	138506095	138543236	-	ETF1	eukaryotic translation termination factor 1 [Source:HGNC Symbol%3BAcc:HGNC:3477]	GO:0002184:cytoplasmic translational termination;GO:0000184:nuclear-transcribed mRNA catabolic process, nonsense-mediated decay;GO:0006479:protein methylation;GO:0006449:regulation of translational termination;GO:0006415:translational termination;	GO:0005737:cytoplasm;GO:0005829:cytosol;GO:0018444:translation release factor complex;	GO:0043022:ribosome binding;GO:0003723:RNA binding;GO:0003747:translation release factor activity;GO:0016149:translation release factor activity, codon specific;GO:0008079:translation termination factor activity;	K03265	;ko03015 mRNA surveillance pathway;
ENSG00000116560	16722.7	0.798918	-0.32388	0.0244674	-13.2372	5.35e-40	5e-38	1	35176378	35193446	-	SFPQ	splicing factor proline and glutamine rich [Source:HGNC Symbol%3BAcc:HGNC:10774]	GO:0002218:activation of innate immune response;GO:0000380:alternative mRNA splicing, via spliceosome;GO:0000724:double-strand break repair via homologous recombination;GO:0070932:histone H3 deacetylation;GO:0045087:innate immune response;GO:0006397:mRNA processing;GO:0000398:mRNA splicing, via spliceosome;GO:0042754:negative regulation of circadian rhythm;GO:0000122:negative regulation of transc…	GO:0000785:chromatin;GO:0005829:cytosol;GO:0032839:dendrite cytoplasm;GO:0016363:nuclear matrix;GO:0016607:nuclear speck;GO:0005654:nucleoplasm;GO:0005634:nucleus;GO:0042382:paraspeckles;GO:0090575:RNA polymerase II transcription factor complex;	GO:0003682:chromatin binding;GO:0003677:DNA binding;GO:0042826:histone deacetylase binding;GO:0003676:nucleic acid binding;GO:0042803:protein homodimerization activity;GO:0003723:RNA binding;GO:0000976:transcription regulatory region sequence-specific DNA binding;	K13219	-
ENSG00000106785	1900.85	0.568979	-0.813553	0.061471	-13.2347	5.53e-40	5.13e-38	9	98069275	98119222	-	TRIM14	tripartite motif containing 14 [Source:HGNC Symbol%3BAcc:HGNC:16283]	GO:0045087:innate immune response;GO:0032897:negative regulation of viral transcription;GO:0010508:positive regulation of autophagy;GO:0051091:positive regulation of sequence-specific DNA binding transcription factor activity;GO:0043123:positive regulation of I-kappaB kinase/NF-kappaB signaling;GO:0051092:positive regulation of NF-kappaB transcription factor activity;GO:0000209:protein polyubiqui…	GO:0005737:cytoplasm;GO:0005829:cytosol;GO:0005741:mitochondrial outer membrane;GO:0005654:nucleoplasm;GO:0045335:phagocytic vesicle;	GO:0042803:protein homodimerization activity;GO:0019901:protein kinase binding;GO:0003713:transcription coactivator activity;GO:0061630:ubiquitin protein ligase activity;GO:0008270:zinc ion binding;	K12004	-
ENSG00000092199	18717.7	0.800945	-0.320225	0.0242227	-13.2201	6.72e-40	6.2e-38	14	21209136	21269494	-	HNRNPC	heterogeneous nuclear ribonucleoprotein C [Source:HGNC Symbol%3BAcc:HGNC:5035]	GO:0070935:3'-UTR-mediated mRNA stabilization;GO:0043044:ATP-dependent chromatin remodeling;GO:0000398:mRNA splicing, via spliceosome;GO:0032211:negative regulation of telomere maintenance via telomerase;GO:0001649:osteoblast differentiation;GO:0008380:RNA splicing;GO:0090367:negative regulation of mRNA modification;	GO:0015629:actin cytoskeleton;GO:0071013:catalytic step 2 spliceosome;GO:0000785:chromatin;GO:0005829:cytosol;GO:0070062:extracellular exosome;GO:0005576:extracellular region;GO:0016020:membrane;GO:0005654:nucleoplasm;GO:0005634:nucleus;GO:0032991:macromolecular complex;GO:0005681:spliceosomal complex;GO:0005697:telomerase holoenzyme complex;GO:0045120:pronucleus;	GO:0042802:identical protein binding;GO:0003730:mRNA 3'-UTR binding;GO:1990247:N6-methyladenosine-containing RNA binding;GO:0031492:nucleosomal DNA binding;GO:0008266:poly(U) RNA binding;GO:0003723:RNA binding;GO:0070034:telomeric RNA binding;GO:0004857:enzyme inhibitor activity;GO:0003729:mRNA binding;GO:0019904:protein domain specific binding;GO:0043021:ribonucleoprotein complex binding;	K12884;K16512	-
ENSG00000117868	6415.11	0.734833	-0.444512	0.0336291	-13.2181	6.9e-40	6.32e-38	7	158730995	158830253	-	ESYT2	extended synaptotagmin 2 [Source:HGNC Symbol%3BAcc:HGNC:22211]	GO:0006897:endocytosis;GO:0006869:lipid transport;	GO:0005789:endoplasmic reticulum membrane;GO:0031234:extrinsic component of cytoplasmic side of plasma membrane;GO:0005887:integral component of plasma membrane;GO:0031227:intrinsic component of endoplasmic reticulum membrane;GO:0016020:membrane;GO:0044232:organelle membrane contact site;	GO:0045296:cadherin binding;GO:0005509:calcium ion binding;GO:0005544:calcium-dependent phospholipid binding;GO:0042802:identical protein binding;GO:0031210:phosphatidylcholine binding;GO:0008429:phosphatidylethanolamine binding;GO:0035091:phosphatidylinositol binding;	K17985;K11504	-
ENSG00000100393	2341.33	0.619333	-0.691212	0.052316	-13.2123	7.46e-40	6.79e-38	22	41092592	41180077	+	EP300	E1A binding protein p300 [Source:HGNC Symbol%3BAcc:HGNC:3373]	GO:0009887:organ morphogenesis;GO:0006915:apoptotic process;GO:0030183:B cell differentiation;GO:0002209:behavioral defense response;	GO:0005694:chromosome;GO:0005829:cytosol;GO:0000123:histone acetyltransferase complex;GO:0005654:nucleoplasm;GO:0016021:integral component of membrane;	GO:0016407:acetyltransferase activity;GO:0016746:transferase activity, transferring acyl groups;GO:0050681:androgen receptor binding;GO:0008013:beta-catenin binding;	K04498;K12581	;ko04024 cAMP signaling pathway;ko04066 HIF-1 signaling pathway;ko04068 FoxO signaling pathway;ko04110 Cell cycle;ko04310 Wnt signaling pathway;ko04330 Notch signaling pathway;ko04350 TGF-beta signaling pathway;ko04520 Adherens junction;ko04630 JAK-STAT signaling pathway;ko04720 Long-term potentiation;ko04916 Melanogenesis;ko04919 Thyroid hormone signaling pathway;ko04922 Glucagon signaling pathw…
ENSG00000121879	1386.24	0.530191	-0.915415	0.0695133	-13.1689	1.32e-39	1.2e-37	3	179148114	179240093	+	PIK3CA	phosphatidylinositol-4%2C5-bisphosphate 3-kinase catalytic subunit alpha [Source:HGNC Symbol%3BAcc:HGNC:8975]	GO:0030036:actin cytoskeleton organization;GO:0060612:adipose tissue development;GO:0001525:angiogenesis;GO:0043276:anoikis;GO:0086003:cardiac muscle cell contraction;GO:0060048:cardiac muscle contraction;GO:0016477:cell migration;GO:0071333:cellular response to glucose stimulus;GO:0071464:cellular response to hydrostatic pressure;GO:0043542:endothelial cell migration;GO:0097009:energy homeostasi…	GO:0005737:cytoplasm;GO:0005829:cytosol;GO:0014704:intercalated disc;GO:0030027:lamellipodium;GO:0016020:membrane;GO:0048471:perinuclear region of cytoplasm;GO:0005942:phosphatidylinositol 3-kinase complex;GO:0005943:phosphatidylinositol 3-kinase complex, class IA;GO:0005944:phosphatidylinositol 3-kinase complex, class IB;GO:0005886:plasma membrane;	GO:0016303:1-phosphatidylinositol-3-kinase activity;GO:0035005:1-phosphatidylinositol-4-phosphate 3-kinase activity;GO:0005524:ATP binding;GO:0043560:insulin receptor substrate binding;GO:0016301:kinase activity;GO:0035004:phosphatidylinositol 3-kinase activity;GO:0052742:phosphatidylinositol kinase activity;GO:0052812:phosphatidylinositol-3,4-bisphosphate 5-kinase activity;GO:0046934:phosphatidy…	K00922	;ko00562 Inositol phosphate metabolism;ko01100 Metabolic pathways;ko01521 EGFR tyrosine kinase inhibitor resistance;ko01522 Endocrine resistance;ko01524 Platinum drug resistance;ko04012 ErbB signaling pathway;ko04014 Ras signaling pathway;ko04015 Rap1 signaling pathway;ko04024 cAMP signaling pathway;ko04062 Chemokine signaling pathway;ko04066 HIF-1 signaling pathway;ko04068 FoxO signaling pathway…
ENSG00000128322	557.002	0.36655	-1.44792	0.110227	-13.1358	2.05e-39	1.85e-37	22	23573125	23580302	-	IGLL1	immunoglobulin lambda like polypeptide 1 [Source:HGNC Symbol%3BAcc:HGNC:5870]	GO:0050853:B cell receptor signaling pathway;GO:0006958:complement activation, classical pathway;GO:0042742:defense response to bacterium;GO:0006955:immune response;GO:0045087:innate immune response;GO:0006911:phagocytosis, engulfment;GO:0006910:phagocytosis, recognition;GO:0050871:positive regulation of B cell activation;	GO:0005783:endoplasmic reticulum;GO:0009897:external side of plasma membrane;GO:0005576:extracellular region;GO:0042571:immunoglobulin complex, circulating;GO:0016020:membrane;	GO:0003823:antigen binding;GO:0034987:immunoglobulin receptor binding;	K06554	;ko05340 Primary immunodeficiency;
ENSG00000096060	2638.62	0.637017	-0.650596	0.0495721	-13.1243	2.39e-39	2.14e-37	6	35573585	35728583	-	FKBP5	FKBP prolyl isomerase 5 [Source:HGNC Symbol%3BAcc:HGNC:3721]	GO:0061077:chaperone-mediated protein folding;GO:0006457:protein folding;GO:0000413:protein peptidyl-prolyl isomerization;GO:0009617:response to bacterium;	GO:0005737:cytoplasm;GO:0005829:cytosol;GO:0070062:extracellular exosome;GO:0016020:membrane;GO:0005654:nucleoplasm;	GO:0005528:FK506 binding;GO:0031072:heat shock protein binding;GO:0003755:peptidyl-prolyl cis-trans isomerase activity;	K09571	;ko04915 Estrogen signaling pathway;
ENSG00000162607	7853.2	0.737686	-0.438921	0.0334585	-13.1184	2.58e-39	2.3e-37	1	62436297	62451804	+	USP1	ubiquitin specific peptidase 1 [Source:HGNC Symbol%3BAcc:HGNC:12607]	GO:0042769:DNA damage response, detection of DNA damage;GO:0006281:DNA repair;GO:0035520:monoubiquitinated protein deubiquitination;GO:0016579:protein deubiquitination;GO:0006282:regulation of DNA repair;GO:0009411:response to UV;GO:0001501:skeletal system development;GO:0006511:ubiquitin-dependent protein catabolic process;	GO:0005829:cytosol;GO:0005654:nucleoplasm;GO:0005634:nucleus;	GO:0004197:cysteine-type endopeptidase activity;GO:0008233:peptidase activity;GO:0004843:ubiquitin-specific protease activity;	K11832	;ko03460 Fanconi anemia pathway;
ENSG00000119335	18257.4	0.802725	-0.317022	0.0242543	-13.0707	4.84e-39	4.27e-37	9	128683424	128696400	+	SET	SET nuclear proto-oncogene [Source:HGNC Symbol%3BAcc:HGNC:10760]	GO:0006260:DNA replication;GO:0035067:negative regulation of histone acetylation;GO:0043524:negative regulation of neuron apoptotic process;GO:0045892:negative regulation of transcription, DNA-templated;GO:0006334:nucleosome assembly;GO:0006337:nucleosome disassembly;	GO:0000785:chromatin;GO:0005737:cytoplasm;GO:0005829:cytosol;GO:0005783:endoplasmic reticulum;GO:0005811:lipid particle;GO:0005654:nucleoplasm;GO:0005634:nucleus;GO:0048471:perinuclear region of cytoplasm;GO:0032991:macromolecular complex;	GO:0003682:chromatin binding;GO:0003677:DNA binding;GO:0042393:histone binding;GO:0004864:protein phosphatase inhibitor activity;GO:0019888:protein phosphatase regulator activity;	K11290	-
ENSG00000104738	9680.59	0.770195	-0.376704	0.0288242	-13.069	4.95e-39	4.34e-37	8	47960185	47978160	+	MCM4	minichromosome maintenance complex component 4 [Source:HGNC Symbol%3BAcc:HGNC:6947]	GO:0006260:DNA replication;GO:0006271:DNA strand elongation involved in DNA replication;GO:0006268:DNA unwinding involved in DNA replication;GO:0000727:double-strand break repair via break-induced replication;GO:1902975:mitotic DNA replication initiation;GO:0006267:pre-replicative complex assembly involved in nuclear cell cycle DNA replication;GO:0030174:regulation of DNA-dependent DNA replicatio…	GO:0000781:chromosome, telomeric region;GO:0071162:CMG complex;GO:0042555:MCM complex;GO:0016020:membrane;GO:0005654:nucleoplasm;GO:0005634:nucleus;GO:0000785:chromatin;	GO:0005524:ATP binding;GO:0003678:DNA helicase activity;GO:0003688:DNA replication origin binding;GO:0003697:single-stranded DNA binding;GO:0046872:metal ion binding;	K02212	;ko03030 DNA replication;ko04110 Cell cycle;
ENSG00000160551	4906.25	1.40141	0.486876	0.037343	13.0379	7.44e-39	6.49e-37	17	29390363	29551903	+	TAOK1	TAO kinase 1 [Source:HGNC Symbol%3BAcc:HGNC:29259]	GO:0007257:activation of JUN kinase activity;GO:0000187:activation of MAPK activity;GO:0032147:activation of protein kinase activity;GO:0006974:cellular response to DNA damage stimulus;GO:0006281:DNA repair;GO:0097194:execution phase of apoptosis;GO:0035556:intracellular signal transduction;GO:0000165:MAPK cascade;GO:0000226:microtubule cytoskeleton organization;GO:0007095:mitotic G2 DNA damage c…	GO:0005737:cytoplasm;GO:0005829:cytosol;GO:0070062:extracellular exosome;GO:0015630:microtubule cytoskeleton;GO:0048471:perinuclear region of cytoplasm;	GO:0043014:alpha-tubulin binding;GO:0005524:ATP binding;GO:0048487:beta-tubulin binding;GO:0016301:kinase activity;GO:0004672:protein kinase activity;GO:0043539:protein serine/threonine kinase activator activity;GO:0004674:protein serine/threonine kinase activity;GO:0048156:tau protein binding;GO:0050321:tau-protein kinase activity;GO:0016740:transferase activity;GO:0031489:myosin V binding;GO:00…	K04429	;ko04010 MAPK signaling pathway;
ENSG00000154127	1440.37	0.548452	-0.866561	0.0665538	-13.0205	9.36e-39	8.12e-37	11	122655722	122814473	+	UBASH3B	ubiquitin associated and SH3 domain containing B [Source:HGNC Symbol%3BAcc:HGNC:29884]	GO:0038063:collagen-activated tyrosine kinase receptor signaling pathway;GO:0045779:negative regulation of bone resorption;GO:0045671:negative regulation of osteoclast differentiation;GO:0090331:negative regulation of platelet aggregation;GO:0006469:negative regulation of protein kinase activity;GO:0009968:negative regulation of signal transduction;GO:0035335:peptidyl-tyrosine dephosphorylation;G…	GO:0005737:cytoplasm;GO:0005634:nucleus;	GO:0042802:identical protein binding;GO:0051219:phosphoprotein binding;GO:0004725:protein tyrosine phosphatase activity;GO:0031625:ubiquitin protein ligase binding;	K18993	-
ENSG00000171206	548.103	0.376471	-1.40939	0.108308	-13.0128	1.03e-38	8.92e-37	10	102644479	102658318	+	TRIM8	tripartite motif containing 8 [Source:HGNC Symbol%3BAcc:HGNC:15579]	GO:0045087:innate immune response;GO:0046597:negative regulation of viral entry into host cell;GO:1902187:negative regulation of viral release from host cell;GO:0032897:negative regulation of viral transcription;GO:0010508:positive regulation of autophagy;GO:0051091:positive regulation of sequence-specific DNA binding transcription factor activity;GO:0043123:positive regulation of I-kappaB kinase…	GO:0005829:cytosol;GO:0016605:PML body;	GO:0042802:identical protein binding;GO:0042803:protein homodimerization activity;GO:0003713:transcription coactivator activity;GO:0016740:transferase activity;GO:0008270:zinc ion binding;	K12001	-
ENSG00000152332	9086.24	1.31378	0.393729	0.030356	12.9704	1.8e-38	1.54e-36	1	162497251	162529631	+	UHMK1	U2AF homology motif kinase 1 [Source:HGNC Symbol%3BAcc:HGNC:19683]	GO:0031175:neuron projection development;GO:0018105:peptidyl-serine phosphorylation;GO:0045948:positive regulation of translational initiation;GO:0046777:protein autophosphorylation;GO:0051726:regulation of cell cycle;GO:0046825:regulation of protein export from nucleus;	GO:0030424:axon;GO:0005737:cytoplasm;GO:0032839:dendrite cytoplasm;GO:0071598:neuronal ribonucleoprotein granule;GO:0005634:nucleus;	GO:0005524:ATP binding;GO:0019899:enzyme binding;GO:0004674:protein serine/threonine kinase activity;GO:0043021:ribonucleoprotein complex binding;GO:0003723:RNA binding;	K08877	-
ENSG00000124225	9411.06	1.30091	0.37952	0.0296197	12.8131	1.38e-37	1.18e-35	20	57648392	57711536	-	PMEPA1	prostate transmembrane protein%2C androgen induced 1 [Source:HGNC Symbol%3BAcc:HGNC:14107]	GO:0030521:androgen receptor signaling pathway;GO:0060394:negative regulation of pathway-restricted SMAD protein phosphorylation;GO:0010991:negative regulation of SMAD protein complex assembly;GO:0030512:negative regulation of transforming growth factor beta receptor signaling pathway;	GO:0031901:early endosome membrane;GO:0010008:endosome membrane;GO:0000139:Golgi membrane;GO:0016021:integral component of membrane;GO:0043231:intracellular membrane-bounded organelle;GO:0005886:plasma membrane;	GO:0070412:R-SMAD binding;GO:0050699:WW domain binding;	-	-
ENSG00000182952	2231.43	0.626114	-0.675503	0.0527415	-12.8078	1.48e-37	1.26e-35	6	26538366	26546933	+	HMGN4	high mobility group nucleosomal binding domain 4 [Source:HGNC Symbol%3BAcc:HGNC:4989]	-	-	-	K11302	-
ENSG00000115216	1553.44	1.73679	0.796422	0.0622655	12.7907	1.85e-37	1.55e-35	2	27427790	27442259	+	NRBP1	nuclear receptor binding protein 1 [Source:HGNC Symbol%3BAcc:HGNC:7993]	GO:0006888:ER to Golgi vesicle-mediated transport;GO:0006468:protein phosphorylation;GO:0035556:intracellular signal transduction;	GO:0005938:cell cortex;GO:0012505:endomembrane system;GO:0030027:lamellipodium;GO:0016020:membrane;GO:0048471:perinuclear region of cytoplasm;GO:0005737:cytoplasm;	GO:0042803:protein homodimerization activity;GO:0042802:identical protein binding;GO:0004674:protein serine/threonine kinase activity;	K08875	-
ENSG00000164091	5187.02	0.706758	-0.500712	0.0393305	-12.7309	3.98e-37	3.33e-35	3	52254434	52288020	-	WDR82	WD repeat domain 82 [Source:HGNC Symbol%3BAcc:HGNC:28826]	GO:0051568:histone H3-K4 methylation;GO:0080182:histone H3-K4 trimethylation;	GO:0000785:chromatin;GO:0035097:histone methyltransferase complex;GO:0005730:nucleolus;GO:0072357:PTW/PP1 phosphatase complex;GO:0048188:Set1C/COMPASS complex;	GO:0003682:chromatin binding;	K14962	;ko03015 mRNA surveillance pathway;
ENSG00000108091	2961.67	1.51098	0.595484	0.0469298	12.6888	6.82e-37	5.67e-35	10	59788747	59906556	-	CCDC6	coiled-coil domain containing 6 [Source:HGNC Symbol%3BAcc:HGNC:18782]	-	GO:0005856:cytoskeleton;GO:0005829:cytosol;	GO:0042802:identical protein binding;GO:0017124:SH3 domain binding;GO:0005200:structural constituent of cytoskeleton;	K09288	;ko05200 Pathways in cancer;ko05216 Thyroid cancer;
ENSG00000125089	751.858	0.440456	-1.18293	0.0933188	-12.6762	8.01e-37	6.63e-35	4	8182072	8241803	+	SH3TC1	SH3 domain and tetratricopeptide repeats 1 [Source:HGNC Symbol%3BAcc:HGNC:26009]	-	-	-	K03376	;ko00604 Glycosphingolipid biosynthesis - ganglio series;ko01100 Metabolic pathways;
ENSG00000127870	1809.61	0.600597	-0.735531	0.0580736	-12.6655	9.18e-37	7.55e-35	13	26132115	26222314	-	RNF6	ring finger protein 6 [Source:HGNC Symbol%3BAcc:HGNC:10069]	GO:0030517:negative regulation of axon extension;GO:0045893:positive regulation of transcription, DNA-templated;GO:0044314:protein K27-linked ubiquitination;GO:0070936:protein K48-linked ubiquitination;GO:0085020:protein K6-linked ubiquitination;GO:0016567:protein ubiquitination;GO:0060765:regulation of androgen receptor signaling pathway;GO:0006355:regulation of transcription, DNA-templated;GO:0…	GO:0030424:axon;GO:0005737:cytoplasm;GO:0043231:intracellular membrane-bounded organelle;GO:0031965:nuclear membrane;GO:0005654:nucleoplasm;GO:0005634:nucleus;GO:0016605:PML body;	GO:0050681:androgen receptor binding;GO:0046872:metal ion binding;GO:0061630:ubiquitin protein ligase activity;GO:0004842:ubiquitin-protein transferase activity;	-	-
ENSG00000143742	10259.5	0.776706	-0.364559	0.0288131	-12.6525	1.08e-36	8.86e-35	1	225777813	225790468	+	SRP9	signal recognition particle 9 [Source:HGNC Symbol%3BAcc:HGNC:11304]	GO:0045900:negative regulation of translational elongation;GO:0006614:SRP-dependent cotranslational protein targeting to membrane;	GO:0005829:cytosol;GO:0005785:signal recognition particle receptor complex;GO:0005786:signal recognition particle, endoplasmic reticulum targeting;	GO:0008312:7S RNA binding;GO:0003723:RNA binding;GO:0005047:signal recognition particle binding;	K03109	;ko03060 Protein export;
ENSG00000173218	4461.72	0.707531	-0.499134	0.0396567	-12.5864	2.51e-36	2.04e-34	1	115641970	115698224	+	VANGL1	VANGL planar cell polarity protein 1 [Source:HGNC Symbol%3BAcc:HGNC:15512]	GO:0043473:pigmentation;GO:0060071:Wnt signaling pathway, planar cell polarity pathway;	GO:0016021:integral component of membrane;GO:0016328:lateral plasma membrane;GO:0005886:plasma membrane;	-	K04510	;ko04310 Wnt signaling pathway;
ENSG00000158435	1598.95	0.585137	-0.773155	0.0614432	-12.5832	2.61e-36	2.11e-34	2	101252886	101270316	+	CNOT11	CCR4-NOT transcription complex subunit 11 [Source:HGNC Symbol%3BAcc:HGNC:25217]	GO:0031047:gene silencing by RNA;GO:0006417:regulation of translation;	GO:0030014:CCR4-NOT complex;GO:0005829:cytosol;GO:0005634:nucleus;	-	-	-
ENSG00000135535	18869.4	1.23393	0.303265	0.0241327	12.5666	3.22e-36	2.59e-34	6	109366514	109382467	-	CD164	CD164 molecule [Source:HGNC Symbol%3BAcc:HGNC:1632]	GO:0007155:cell adhesion;GO:0030097:hemopoiesis;GO:0007157:heterophilic cell-cell adhesion via plasma membrane cell adhesion molecules;GO:0006955:immune response;GO:0007275:multicellular organismal development;GO:0007517:muscle organ development;GO:0007162:negative regulation of cell adhesion;GO:0008285:negative regulation of cell proliferation;GO:0007165:signal transduction;	GO:0031410:cytoplasmic vesicle;GO:0005768:endosome;GO:0010008:endosome membrane;GO:0005576:extracellular region;GO:0005887:integral component of plasma membrane;GO:0005765:lysosomal membrane;GO:0005764:lysosome;GO:0005886:plasma membrane;GO:0005634:nucleus;	GO:0003677:DNA binding;GO:0046872:metal ion binding;	K06546	;ko04142 Lysosome;
ENSG00000129351	12019.9	0.791229	-0.337833	0.0269026	-12.5576	3.61e-36	2.89e-34	19	10654304	10692400	+	ILF3	interleukin enhancer binding factor 3 [Source:HGNC Symbol%3BAcc:HGNC:6038]	GO:0051607:defense response to virus;GO:0045892:negative regulation of transcription, DNA-templated;GO:0017148:negative regulation of translation;GO:0045071:negative regulation of viral genome replication;GO:0045893:positive regulation of transcription, DNA-templated;GO:0006468:protein phosphorylation;	GO:0005737:cytoplasm;GO:0005576:extracellular region;GO:0016020:membrane;GO:0005739:mitochondrion;GO:0005730:nucleolus;GO:0005654:nucleoplasm;GO:0005634:nucleus;	GO:0003677:DNA binding;GO:0003725:double-stranded RNA binding;GO:0035925:mRNA 3'-UTR AU-rich region binding;GO:0003723:RNA binding;GO:0003727:single-stranded RNA binding;	K13090	-
ENSG00000121892	7983.16	0.75984	-0.396232	0.0315787	-12.5475	4.1e-36	3.26e-34	4	39822863	39977956	-	PDS5A	PDS5 cohesin associated factor A [Source:HGNC Symbol%3BAcc:HGNC:29088]	GO:0051301:cell division;GO:0006281:DNA repair;GO:0007064:mitotic sister chromatid cohesion;GO:0008156:negative regulation of DNA replication;GO:0009952:anterior/posterior pattern specification;GO:0003007:heart morphogenesis;GO:0002088:lens development in camera-type eye;GO:0001656:metanephros development;GO:0097402:neuroblast migration;GO:0060021:palate development;	GO:0000785:chromatin;GO:0005694:chromosome;GO:0000775:chromosome, centromeric region;GO:0005829:cytosol;GO:0005654:nucleoplasm;GO:0005634:nucleus;GO:0005886:plasma membrane;	-	K11267	-
ENSG00000167325	7692.07	0.762459	-0.391268	0.0312582	-12.5173	6.01e-36	4.75e-34	11	4094707	4138932	+	RRM1	ribonucleotide reductase catalytic subunit M1 [Source:HGNC Symbol%3BAcc:HGNC:10451]	GO:0021846:cell proliferation in forebrain;GO:0009263:deoxyribonucleotide biosynthetic process;GO:0006260:DNA replication;GO:0008584:male gonad development;GO:0000278:mitotic cell cycle;GO:0051290:protein heterotetramerization;GO:0006206:pyrimidine nucleobase metabolic process;GO:0010212:response to ionizing radiation;GO:0060041:retina development in camera-type eye;	GO:0042995:cell projection;GO:0005829:cytosol;GO:0043025:neuronal cell body;GO:0005635:nuclear envelope;GO:0005971:ribonucleoside-diphosphate reductase complex;GO:0005737:cytoplasm;	GO:0005524:ATP binding;GO:0042802:identical protein binding;GO:0004748:ribonucleoside-diphosphate reductase activity, thioredoxin disulfide as acceptor;GO:0017076:purine nucleotide binding;	K10807	;ko00230 Purine metabolism;ko00240 Pyrimidine metabolism;ko00480 Glutathione metabolism;ko00983 Drug metabolism - other enzymes;ko01100 Metabolic pathways;
ENSG00000178691	4528.17	0.705234	-0.503825	0.0404647	-12.451	1.38e-35	1.09e-33	17	31937007	32001038	+	SUZ12	SUZ12 polycomb repressive complex 2 subunit [Source:HGNC Symbol%3BAcc:HGNC:17101]	GO:0098532:histone H3-K27 trimethylation;GO:0045596:negative regulation of cell differentiation;GO:0032682:negative regulation of chemokine production;GO:0050680:negative regulation of epithelial cell proliferation;GO:0042532:negative regulation of tyrosine phosphorylation of STAT protein;GO:0032526:response to retinoic acid;GO:0021510:spinal cord development;	GO:0035098:ESC/E(Z) complex;GO:0016604:nuclear body;GO:0005730:nucleolus;GO:0005654:nucleoplasm;GO:0005634:nucleus;	GO:0031490:chromatin DNA binding;GO:0008047:enzyme activator activity;GO:0042054:histone methyltransferase activity;GO:0046872:metal ion binding;GO:0035064:methylated histone binding;GO:0001222:transcription corepressor binding;GO:0003677:DNA binding;	K11463;K02927	-;ko03010 Ribosome;ko04120 Ubiquitin mediated proteolysis;ko04137 Mitophagy - animal;ko05012 Parkinson disease;ko05022 Pathways of neurodegeneration - multiple diseases;ko05131 Shigellosis;ko05167 Kaposi sarcoma-associated herpesvirus infection;ko05171 Coronavirus disease - COVID-19;
ENSG00000150776	1584.06	0.586829	-0.768989	0.0620834	-12.3864	3.1e-35	2.42e-33	11	112074086	112085150	+	NKAPD1	NKAP domain containing 1 [Source:HGNC Symbol%3BAcc:HGNC:25569]	-	-	GO:0042802:identical protein binding;	K04613	-
ENSG00000135144	903.239	0.488215	-1.03441	0.083626	-12.3695	3.82e-35	2.97e-33	12	113056730	113098028	+	DTX1	deltex E3 ubiquitin ligase 1 [Source:HGNC Symbol%3BAcc:HGNC:3060]	GO:0007166:cell surface receptor signaling pathway;GO:0010001:glial cell differentiation;GO:0045665:negative regulation of neuron differentiation;GO:0045581:negative regulation of T cell differentiation;GO:0007219:Notch signaling pathway;GO:0016567:protein ubiquitination;GO:0008593:regulation of Notch signaling pathway;GO:0006366:transcription from RNA polymerase II promoter;GO:0006351:transcript…	GO:0005737:cytoplasm;GO:0005829:cytosol;GO:0016604:nuclear body;GO:0005654:nucleoplasm;	GO:0005112:Notch binding;GO:0017124:SH3 domain binding;GO:0003713:transcription coactivator activity;GO:0061630:ubiquitin protein ligase activity;GO:0031625:ubiquitin protein ligase binding;GO:0008270:zinc ion binding;	K06058	;ko04330 Notch signaling pathway;
ENSG00000055070	3096.47	0.680541	-0.555246	0.0449041	-12.3652	4.03e-35	3.12e-33	1	16352575	16398145	+	SZRD1	SUZ RNA binding domain containing 1 [Source:HGNC Symbol%3BAcc:HGNC:30232]	-	-	-	-	-
ENSG00000157456	1646.26	0.593884	-0.751748	0.0609028	-12.3434	5.29e-35	4.07e-33	15	59105126	59125045	+	CCNB2	cyclin B2 [Source:HGNC Symbol%3BAcc:HGNC:1580]	GO:0051301:cell division;GO:0008315:meiotic G2/MI transition;GO:0001701:in utero embryonic development;GO:0044772:mitotic cell cycle phase transition;GO:0000079:regulation of cyclin-dependent protein serine/threonine kinase activity;GO:0040008:regulation of growth;GO:0007057:spindle assembly involved in female meiosis I;GO:0043029:T cell homeostasis;GO:0048538:thymus development;GO:0007049:cell c…	GO:0005813:centrosome;GO:0000307:cyclin-dependent protein kinase holoenzyme complex;GO:0005737:cytoplasm;GO:0005829:cytosol;GO:0016020:membrane;GO:0015630:microtubule cytoskeleton;GO:0005634:nucleus;	GO:0045296:cadherin binding;GO:0016538:cyclin-dependent protein serine/threonine kinase regulator activity;	K05868	;ko04068 FoxO signaling pathway;ko04110 Cell cycle;ko04114 Oocyte meiosis;ko04115 p53 signaling pathway;ko04218 Cellular senescence;ko04914 Progesterone-mediated oocyte maturation;ko05170 Human immunodeficiency virus 1 infection;
ENSG00000134242	841.965	0.475593	-1.0722	0.0869046	-12.3377	5.68e-35	4.35e-33	1	113813811	113871753	-	PTPN22	protein tyrosine phosphatase non-receptor type 22 [Source:HGNC Symbol%3BAcc:HGNC:9652]	GO:0006914:autophagy;GO:0071225:cellular response to muramyl dipeptide;GO:0031663:lipopolysaccharide-mediated signaling pathway;GO:0010507:negative regulation of autophagy;GO:0010629:negative regulation of gene expression;GO:0032715:negative regulation of interleukin-6 production;GO:0032717:negative regulation of interleukin-8 production;GO:0043508:negative regulation of JUN kinase activity;GO:00…	GO:0005737:cytoplasm;GO:0009898:cytoplasmic side of plasma membrane;GO:0005829:cytosol;GO:0005634:nucleus;GO:0048471:perinuclear region of cytoplasm;	GO:0019900:kinase binding;GO:0004726:non-membrane spanning protein tyrosine phosphatase activity;GO:0016791:phosphatase activity;GO:0004725:protein tyrosine phosphatase activity;GO:0017124:SH3 domain binding;GO:0031625:ubiquitin protein ligase binding;	K18024	-
ENSG00000144381	29146.5	0.828363	-0.271665	0.0220423	-12.3247	6.67e-35	5.08e-33	2	197486584	197516737	-	HSPD1	heat shock protein family D (Hsp60) member 1 [Source:HGNC Symbol%3BAcc:HGNC:5261]	GO:0006458:'de novo' protein folding;GO:0006919:activation of cysteine-type endopeptidase activity involved in apoptotic process;GO:0008637:apoptotic mitochondrial changes;GO:0042113:B cell activation;GO:0042026:protein refolding;GO:0009409:response to cold;GO:0007301:female germline ring canal formation;GO:0034514:mitochondrial unfolded protein response;GO:0048477:oogenesis;GO:0007424:open trach…	GO:0009986:cell surface;GO:0005905:coated pit;GO:0030135:coated vesicle;GO:0005737:cytoplasm;GO:0005759:mitochondrial matrix;GO:0032991:macromolecular complex;GO:0005743:mitochondrial inner membrane;GO:0005739:mitochondrion;	GO:0034186:apolipoprotein A-I binding;GO:0034185:apolipoprotein binding;GO:0005524:ATP binding;GO:0016887:ATPase activity;GO:0016853:isomerase activity;GO:0051087:chaperone binding;GO:0061629:RNA polymerase II sequence-specific DNA binding transcription factor binding;	K04077	;ko03018 RNA degradation;ko04212 Longevity regulating pathway - worm;ko04940 Type I diabetes mellitus;ko05134 Legionellosis;ko05152 Tuberculosis;
ENSG00000115677	8970.57	1.28659	0.363548	0.0295914	12.2856	1.08e-34	8.2e-33	2	241227264	241317061	-	HDLBP	high density lipoprotein binding protein [Source:HGNC Symbol%3BAcc:HGNC:4857]	GO:0008203:cholesterol metabolic process;GO:0006869:lipid transport;	GO:0005737:cytoplasm;GO:0005829:cytosol;GO:0034364:high-density lipoprotein particle;GO:0005634:nucleus;GO:0005886:plasma membrane;GO:0005844:polysome;	GO:0045296:cadherin binding;GO:0008289:lipid binding;GO:0003729:mRNA binding;GO:0003723:RNA binding;	K17985	;ko04137 Mitophagy - animal;ko04140 Autophagy - animal;ko05010 Alzheimer disease;ko05014 Amyotrophic lateral sclerosis;ko05016 Huntington disease;ko05017 Spinocerebellar ataxia;ko05022 Pathways of neurodegeneration - multiple diseases;
ENSG00000158710	3495.89	0.696207	-0.522411	0.0426783	-12.2407	1.89e-34	1.42e-32	1	159918107	159925507	-	TAGLN2	transgelin 2 [Source:HGNC Symbol%3BAcc:HGNC:11554]	GO:0000122:negative regulation of transcription from RNA polymerase II promoter;GO:0030855:epithelial cell differentiation;	GO:0005634:nucleus;GO:0005829:cytosol;GO:0070062:extracellular exosome;GO:0005576:extracellular region;GO:0031982:vesicle;	GO:0045296:cadherin binding;	-	-
ENSG00000092847	3409.59	1.45046	0.536507	0.0439254	12.2141	2.61e-34	1.96e-32	1	35869808	35930532	+	AGO1	argonaute RISC component 1 [Source:HGNC Symbol%3BAcc:HGNC:3262]	GO:0035280:miRNA loading onto RISC involved in gene silencing by miRNA;GO:0035278:negative regulation of translation involved in gene silencing by miRNA;GO:0006402:mRNA catabolic process;GO:0010628:positive regulation of gene expression;GO:1901224:positive regulation of NIK/NF-kappaB signaling;GO:0031054:pre-miRNA processing;GO:0035196:production of miRNAs involved in gene silencing by miRNA;GO:0…	GO:0000794:condensed nuclear chromosome;GO:0005737:cytoplasm;GO:0036464:cytoplasmic ribonucleoprotein granule;GO:0005829:cytosol;GO:0005654:nucleoplasm;GO:0000932:cytoplasmic mRNA processing body;GO:0016442:RISC complex;GO:0070578:RISC-loading complex;GO:0016020:membrane;GO:0005634:nucleus;	GO:0003725:double-stranded RNA binding;GO:0004521:endoribonuclease activity;GO:0090624:endoribonuclease activity, cleaving miRNA-paired mRNA;GO:0046872:metal ion binding;GO:0035198:miRNA binding;GO:0003723:RNA binding;GO:0003727:single-stranded RNA binding;	K11593	;ko04361 Axon regeneration;
ENSG00000102879	3386.12	0.690333	-0.534635	0.0438663	-12.1878	3.61e-34	2.69e-32	16	30182827	30189076	+	CORO1A	coronin 1A [Source:HGNC Symbol%3BAcc:HGNC:2252]	GO:0030036:actin cytoskeleton organization;GO:0007015:actin filament organization;GO:0006816:calcium ion transport;GO:0016477:cell migration;GO:0031589:cell-substrate adhesion;GO:0071353:cellular response to interleukin-4;GO:0061502:early endosome to recycling endosome transport;GO:0048873:homeostasis of number of cells within a tissue;GO:0045087:innate immune response;GO:0030595:leukocyte chemot…	GO:0005884:actin filament;GO:0030424:axon;GO:0005911:cell-cell junction;GO:0030864:cortical actin cytoskeleton;GO:0005737:cytoplasm;GO:0005829:cytosol;GO:0005769:early endosome;GO:0070062:extracellular exosome;GO:0001772:immunological synapse;GO:0030027:lamellipodium;GO:0016020:membrane;GO:0001891:phagocytic cup;GO:0045335:phagocytic vesicle;GO:0030670:phagocytic vesicle membrane;GO:0005886:plasm…	GO:0003779:actin binding;GO:0051015:actin filament binding;GO:0003785:actin monomer binding;GO:0008092:cytoskeletal protein binding;GO:0032036:myosin heavy chain binding;GO:0043548:phosphatidylinositol 3-kinase binding;GO:0008022:protein C-terminus binding;GO:0042803:protein homodimerization activity;GO:0003723:RNA binding;	K13882	;ko04145 Phagosome;ko05152 Tuberculosis;
ENSG00000148400	1305.06	0.553549	-0.853218	0.0700676	-12.1771	4.12e-34	3.06e-32	9	136494433	136546048	-	NOTCH1	notch receptor 1 [Source:HGNC Symbol%3BAcc:HGNC:7881]	GO:0031100:organ regeneration;GO:0003180:aortic valve morphogenesis;GO:1902263:apoptotic process involved in embryonic digit morphogenesis;GO:0060842:arterial endothelial cell differentiation;	GO:0001669:acrosomal vesicle;GO:0005912:adherens junction;GO:0016324:apical plasma membrane;GO:0009986:cell surface;GO:0071944:cell periphery;	GO:0005509:calcium ion binding;GO:0031490:chromatin DNA binding;GO:0019899:enzyme binding;GO:0004857:enzyme inhibitor activity;GO:0003682:chromatin binding;	K02599	;ko01522 Endocrine resistance;ko04320 Dorso-ventral axis formation;ko04330 Notch signaling pathway;ko04361 Axon regeneration;ko04658 Th1 and Th2 cell differentiation;ko04919 Thyroid hormone signaling pathway;ko05020 Prion disease;ko05165 Human papillomavirus infection;ko05200 Pathways in cancer;ko05206 MicroRNAs in cancer;ko05224 Breast cancer;
ENSG00000198804	113275	1.41375	0.499526	0.0412098	12.1215	8.12e-34	6e-32	MT	5904	7445	+	MT-CO1	mitochondrially encoded cytochrome c oxidase I [Source:HGNC Symbol%3BAcc:HGNC:7419]	GO:0009060:aerobic respiration;GO:0007568:aging;GO:0021549:cerebellum development;GO:0015990:electron transport coupled proton transport;GO:0006123:mitochondrial electron transport, cytochrome c to oxygen;GO:0022904:respiratory electron transport chain;GO:0046688:response to copper ion;GO:0051602:response to electrical stimulus;GO:0006979:response to oxidative stress;	GO:0005743:mitochondrial inner membrane;GO:0005750:mitochondrial respiratory chain complex III;GO:0005751:mitochondrial respiratory chain complex IV;GO:0045277:respiratory chain complex IV;	GO:0004129:cytochrome-c oxidase activity;GO:0020037:heme binding;GO:0046872:metal ion binding;	K02256	;ko00190 Oxidative phosphorylation;ko01100 Metabolic pathways;ko04260 Cardiac muscle contraction;ko04714 Thermogenesis;ko04932 Non-alcoholic fatty liver disease;ko05010 Alzheimer disease;ko05012 Parkinson disease;ko05014 Amyotrophic lateral sclerosis;ko05016 Huntington disease;ko05020 Prion disease;ko05022 Pathways of neurodegeneration - multiple diseases;
ENSG00000114744	894.865	0.500536	-0.998454	0.0824235	-12.1137	8.94e-34	6.57e-32	3	149738472	149752495	-	COMMD2	COMM domain containing 2 [Source:HGNC Symbol%3BAcc:HGNC:24993]	-	GO:0005737:cytoplasm;	-	K12581	;ko03018 RNA degradation;
ENSG00000061676	1080.45	1.94754	0.961654	0.0795699	12.0856	1.26e-33	9.2e-32	2	182909115	183038858	-	NCKAP1	NCK associated protein 1 [Source:HGNC Symbol%3BAcc:HGNC:7666]	GO:0006915:apoptotic process;GO:0016477:cell migration;GO:0000902:cell morphogenesis;GO:0030031:cell projection assembly;GO:0007417:central nervous system development;GO:0030866:cortical actin cytoskeleton organization;GO:0048812:neuron projection morphogenesis;GO:0030838:positive regulation of actin filament polymerization;GO:2000601:positive regulation of Arp2/3 complex-mediated actin nucleatio…	GO:0005829:cytosol;GO:0070062:extracellular exosome;GO:0031941:filamentous actin;GO:0005925:focal adhesion;GO:0016021:integral component of membrane;GO:0030027:lamellipodium;GO:0031258:lamellipodium membrane;GO:0001726:ruffle;GO:0031209:SCAR complex;	-	K05750	;ko04810 Regulation of actin cytoskeleton;ko05130 Pathogenic Escherichia coli infection;ko05132 Salmonella infection;
ENSG00000198876	2436.93	0.65624	-0.607706	0.0503303	-12.0744	1.44e-33	1.05e-31	9	34086387	34127399	-	DCAF12	DDB1 and CUL4 associated factor 12 [Source:HGNC Symbol%3BAcc:HGNC:19911]	GO:0010506:regulation of autophagy;	GO:0005813:centrosome;GO:0080008:Cul4-RING E3 ubiquitin ligase complex;GO:0005737:cytoplasm;GO:0005815:microtubule organizing center;	-	K11803	-
ENSG00000170571	3885.91	1.40565	0.491237	0.0406997	12.0698	1.53e-33	1.1e-31	5	50396192	50443248	-	EMB	embigin [Source:HGNC Symbol%3BAcc:HGNC:30465]	GO:0007411:axon guidance;GO:0070593:dendrite self-avoidance;GO:0007156:homophilic cell adhesion via plasma membrane adhesion molecules;GO:0035879:plasma membrane lactate transport;	GO:0030424:axon;GO:0005887:integral component of plasma membrane;GO:0005886:plasma membrane;GO:0045202:synapse;	GO:0098632:protein binding involved in cell-cell adhesion;	-	-
ENSG00000110400	938.045	0.510044	-0.971307	0.0806239	-12.0474	2e-33	1.44e-31	11	119623408	119729200	-	NECTIN1	nectin cell adhesion molecule 1 [Source:HGNC Symbol%3BAcc:HGNC:9706]	GO:0007411:axon guidance;GO:0007155:cell adhesion;GO:0098609:cell-cell adhesion;GO:0002934:desmosome organization;GO:0070166:enamel mineralization;GO:0007157:heterophilic cell-cell adhesion via plasma membrane cell adhesion molecules;GO:0007156:homophilic cell adhesion via plasma membrane adhesion molecules;GO:0006955:immune response;GO:0006826:iron ion transport;GO:0002089:lens morphogenesis in …	GO:0005912:adherens junction;GO:0043296:apical junction complex;GO:0044291:cell-cell contact zone;GO:0030425:dendrite;GO:0005576:extracellular region;GO:0032584:growth cone membrane;GO:0016021:integral component of membrane;GO:0043231:intracellular membrane-bounded organelle;GO:0016020:membrane;GO:0005886:plasma membrane;	GO:0030246:carbohydrate binding;GO:0050839:cell adhesion molecule binding;GO:0015026:coreceptor activity;GO:0042802:identical protein binding;GO:0042803:protein homodimerization activity;GO:0044877:macromolecular complex binding;GO:0046790:virion binding;GO:0001618:virus receptor activity;	K06081	;ko04514 Cell adhesion molecules;ko04520 Adherens junction;ko05168 Herpes simplex virus 1 infection;
ENSG00000126773	3241.46	0.689307	-0.536781	0.0445798	-12.0409	2.17e-33	1.55e-31	14	60091911	60169133	+	PCNX4	pecanex 4 [Source:HGNC Symbol%3BAcc:HGNC:20349]	-	GO:0016021:integral component of membrane;	-	K17985;K02927;K17675	-
ENSG00000133112	22826.9	1.21621	0.282397	0.0235012	12.0163	2.92e-33	2.08e-31	13	45333471	45341284	-	TPT1	tumor protein%2C translationally-controlled 1 [Source:HGNC Symbol%3BAcc:HGNC:12022]	-	GO:0005737:cytoplasm;GO:0005881:cytoplasmic microtubule;GO:0005615:extracellular space;GO:0005771:multivesicular body;GO:0000922:spindle pole;	GO:0005509:calcium ion binding;	K02927;K01875	;ko03010 Ribosome;ko04120 Ubiquitin mediated proteolysis;ko04137 Mitophagy - animal;ko05012 Parkinson disease;ko05022 Pathways of neurodegeneration - multiple diseases;ko05131 Shigellosis;ko05167 Kaposi sarcoma-associated herpesvirus infection;ko05171 Coronavirus disease - COVID-19;;ko00970 Aminoacyl-tRNA biosynthesis;
ENSG00000171243	524.309	2.49224	1.31744	0.10965	12.0149	2.97e-33	2.1e-31	7	16461481	16530580	-	SOSTDC1	sclerostin domain containing 1 [Source:HGNC Symbol%3BAcc:HGNC:21748]	GO:0031069:hair follicle morphogenesis;GO:0060648:mammary gland bud morphogenesis;GO:0030514:negative regulation of BMP signaling pathway;GO:0090090:negative regulation of canonical Wnt signaling pathway;GO:0010454:negative regulation of cell fate commitment;GO:2000016:negative regulation of determination of dorsal identity;GO:0045662:negative regulation of myoblast differentiation;GO:0030178:neg…	GO:0005615:extracellular space;	GO:0036122:BMP binding;	-	-
ENSG00000147852	775.759	2.08753	1.06179	0.0884039	12.0107	3.12e-33	2.2e-31	9	2621182	2660056	+	VLDLR	very low density lipoprotein receptor [Source:HGNC Symbol%3BAcc:HGNC:12698]	GO:0008203:cholesterol metabolic process;GO:0048813:dendrite morphogenesis;GO:0034436:glycoprotein transport;GO:0006869:lipid transport;GO:0007613:memory;GO:0007399:nervous system development;GO:1900006:positive regulation of dendrite development;GO:0045860:positive regulation of protein kinase activity;GO:0006898:receptor-mediated endocytosis;GO:0038026:reelin-mediated signaling pathway;GO:00071…	GO:0005905:coated pit;GO:0016021:integral component of membrane;GO:0005765:lysosomal membrane;GO:0016020:membrane;GO:0005886:plasma membrane;GO:0043235:receptor complex;GO:0034361:very-low-density lipoprotein particle;GO:0045177:apical part of cell;GO:0009986:cell surface;GO:0005615:extracellular space;GO:0005634:nucleus;GO:0048471:perinuclear region of cytoplasm;	GO:0034185:apolipoprotein binding;GO:0005509:calcium ion binding;GO:0048306:calcium-dependent protein binding;GO:0038024:cargo receptor activity;GO:0005041:low-density lipoprotein receptor activity;GO:0038025:reelin receptor activity;GO:0034189:very-low-density lipoprotein particle binding;GO:0030229:very-low-density lipoprotein particle receptor activity;GO:0030228:lipoprotein particle receptor …	K17599;K06115;K16470	-
ENSG00000123416	12265.8	0.778277	-0.361644	0.0301208	-12.0064	3.29e-33	2.31e-31	12	49127782	49131397	-	TUBA1B	tubulin alpha 1b [Source:HGNC Symbol%3BAcc:HGNC:18809]	GO:0071353:cellular response to interleukin-4;GO:0000226:microtubule cytoskeleton organization;GO:0000278:mitotic cell cycle;GO:0007017:microtubule-based process;	GO:0005737:cytoplasm;GO:0005881:cytoplasmic microtubule;GO:0005829:cytosol;GO:0045121:membrane raft;GO:0005874:microtubule;GO:0015630:microtubule cytoskeleton;GO:0043209:myelin sheath;	GO:0003725:double-stranded RNA binding;GO:0005525:GTP binding;GO:0005200:structural constituent of cytoskeleton;GO:0031625:ubiquitin protein ligase binding;	K07374	;ko04145 Phagosome;ko04210 Apoptosis;ko04530 Tight junction;ko04540 Gap junction;ko05010 Alzheimer disease;ko05012 Parkinson disease;ko05014 Amyotrophic lateral sclerosis;ko05016 Huntington disease;ko05020 Prion disease;ko05022 Pathways of neurodegeneration - multiple diseases;ko05130 Pathogenic Escherichia coli infection;ko05132 Salmonella infection;
ENSG00000205268	2870.39	0.674253	-0.568638	0.047438	-11.987	4.16e-33	2.9e-31	8	65714334	65842322	-	PDE7A	phosphodiesterase 7A [Source:HGNC Symbol%3BAcc:HGNC:8791]	GO:0006198:cAMP catabolic process;GO:0019933:cAMP-mediated signaling;GO:0007165:signal transduction;	GO:0005829:cytosol;	GO:0004115:3',5'-cyclic-AMP phosphodiesterase activity;GO:0004114:3',5'-cyclic-nucleotide phosphodiesterase activity;GO:0046872:metal ion binding;GO:0004112:cyclic-nucleotide phosphodiesterase activity;	K18436	;ko00230 Purine metabolism;ko01100 Metabolic pathways;ko05032 Morphine addiction;
ENSG00000117724	11210.7	0.794333	-0.332184	0.0277127	-11.9867	4.17e-33	2.9e-31	1	214603195	214664571	+	CENPF	centromere protein F [Source:HGNC Symbol%3BAcc:HGNC:1857]	GO:0030154:cell differentiation;GO:0051301:cell division;GO:0007059:chromosome segregation;GO:0071897:DNA biosynthetic process;GO:0001822:kidney development;GO:0051382:kinetochore assembly;GO:0051310:metaphase plate congression;GO:0000278:mitotic cell cycle;GO:0007094:mitotic spindle assembly checkpoint;GO:0007517:muscle organ development;GO:0045892:negative regulation of transcription, DNA-templ…	GO:0005930:axoneme;GO:0005813:centrosome;GO:0000775:chromosome, centromeric region;GO:0036064:ciliary basal body;GO:0097539:ciliary transition fiber;GO:0005737:cytoplasm;GO:0005829:cytosol;GO:0000776:kinetochore;GO:0030496:midbody;GO:0005635:nuclear envelope;GO:0016363:nuclear matrix;GO:0005654:nucleoplasm;GO:0005634:nucleus;GO:0000940:condensed chromosome outer kinetochore;GO:0048471:perinuclear…	GO:0003682:chromatin binding;GO:0070840:dynein complex binding;GO:0008017:microtubule binding;GO:0008022:protein C-terminus binding;GO:0042803:protein homodimerization activity;	K11499	-
ENSG00000185787	4807.04	1.36168	0.44539	0.0371844	11.9779	4.64e-33	3.22e-31	15	78810487	78898139	+	MORF4L1	mortality factor 4 like 1 [Source:HGNC Symbol%3BAcc:HGNC:16989]	GO:0006342:chromatin silencing;GO:0000724:double-strand break repair via homologous recombination;GO:0016573:histone acetylation;GO:0016575:histone deacetylation;GO:0043968:histone H2A acetylation;GO:0043967:histone H4 acetylation;GO:0040008:regulation of growth;GO:0008283:cell proliferation;GO:0006338:chromatin remodeling;GO:0006281:DNA repair;	GO:0000123:histone acetyltransferase complex;GO:0035267:NuA4 histone acetyltransferase complex;GO:0016607:nuclear speck;GO:0005654:nucleoplasm;GO:0016580:Sin3 complex;	GO:0047485:protein N-terminus binding;GO:0003682:chromatin binding;	K11339	-
ENSG00000108106	3136.86	0.679823	-0.556769	0.0465039	-11.9725	4.95e-33	3.4e-31	19	55399745	55407788	-	UBE2S	ubiquitin conjugating enzyme E2 S [Source:HGNC Symbol%3BAcc:HGNC:17895]	GO:0031145:anaphase-promoting complex-dependent proteasomal ubiquitin-dependent protein catabolic process;GO:0051301:cell division;GO:0006464:cellular protein modification process;GO:0010458:exit from mitosis;GO:0010994:free ubiquitin chain polymerization;GO:0070979:protein K11-linked ubiquitination;GO:0044314:protein K27-linked ubiquitination;GO:0035519:protein K29-linked ubiquitination;GO:00850…	GO:0005680:anaphase-promoting complex;GO:0005829:cytosol;GO:0005654:nucleoplasm;GO:0005634:nucleus;	GO:0010997:anaphase-promoting complex binding;GO:0005524:ATP binding;GO:0061631:ubiquitin conjugating enzyme activity;GO:0004842:ubiquitin-protein transferase activity;	K10583;K12606	;ko04120 Ubiquitin mediated proteolysis;;ko03018 RNA degradation;
ENSG00000115365	3823.16	1.40524	0.490812	0.0409953	11.9724	4.96e-33	3.4e-31	2	210431249	210477652	-	LANCL1	LanC like 1 [Source:HGNC Symbol%3BAcc:HGNC:6508]	GO:0005975:carbohydrate metabolic process;GO:0007186:G-protein coupled receptor signaling pathway;GO:0043523:regulation of neuron apoptotic process;GO:1903203:regulation of oxidative stress-induced neuron death;	GO:0005737:cytoplasm;GO:0005887:integral component of plasma membrane;GO:0005886:plasma membrane;	GO:0004930:G-protein coupled receptor activity;GO:0043295:glutathione binding;GO:0004364:glutathione transferase activity;GO:0050750:low-density lipoprotein particle receptor binding;GO:0017124:SH3 domain binding;GO:0008270:zinc ion binding;	-	-
ENSG00000109062	1779.95	0.603406	-0.728799	0.0609029	-11.9666	5.32e-33	3.63e-31	17	74748628	74769353	+	SLC9A3R1	SLC9A3 regulator 1 [Source:HGNC Symbol%3BAcc:HGNC:11075]	GO:0030036:actin cytoskeleton organization;GO:0007191:adenylate cyclase-activating dopamine receptor signaling pathway;GO:0060088:auditory receptor cell stereocilium organization;GO:0032782:bile acid secretion;GO:0019933:cAMP-mediated signaling;GO:0030643:cellular phosphate ion homeostasis;GO:0044782:cilium organization;GO:0045198:establishment of epithelial cell apical/basal polarity;GO:0051683:…	GO:0015629:actin cytoskeleton;GO:0016324:apical plasma membrane;GO:0031526:brush border membrane;GO:0071944:cell periphery;GO:0005737:cytoplasm;GO:0012505:endomembrane system;GO:0005576:extracellular region;GO:0030175:filopodium;GO:0016020:membrane;GO:0005902:microvillus;GO:0031528:microvillus membrane;GO:0048471:perinuclear region of cytoplasm;GO:0001726:ruffle;GO:0097225:sperm midpiece;GO:00324…	GO:0031698:beta-2 adrenergic receptor binding;GO:0008013:beta-catenin binding;GO:0017081:chloride channel regulator activity;GO:0050780:dopamine receptor binding;GO:0070851:growth factor receptor binding;GO:0060090:binding, bridging;GO:0030165:PDZ domain binding;GO:0019902:phosphatase binding;GO:0043621:protein self-association;GO:0031799:type 2 metabotropic glutamate receptor binding;GO:0031800:…	K13365	;ko04530 Tight junction;ko04928 Parathyroid hormone synthesis, secretion and action;ko05130 Pathogenic Escherichia coli infection;ko05165 Human papillomavirus infection;
ENSG00000076928	1601.84	0.602241	-0.731587	0.0612257	-11.949	6.57e-33	4.47e-31	19	41883173	41930150	+	ARHGEF1	Rho guanine nucleotide exchange factor 1 [Source:HGNC Symbol%3BAcc:HGNC:681]	GO:0007186:G-protein coupled receptor signaling pathway;GO:0051056:regulation of small GTPase mediated signal transduction;GO:0007266:Rho protein signal transduction;GO:0060548:negative regulation of cell death;	GO:0005737:cytoplasm;GO:0005829:cytosol;GO:0005886:plasma membrane;GO:0016020:membrane;	GO:0001664:G-protein coupled receptor binding;GO:0005085:guanyl-nucleotide exchange factor activity;GO:0003723:RNA binding;	K12330	;ko04270 Vascular smooth muscle contraction;ko04611 Platelet activation;ko04810 Regulation of actin cytoskeleton;ko04928 Parathyroid hormone synthesis, secretion and action;ko05130 Pathogenic Escherichia coli infection;ko05135 Yersinia infection;ko05163 Human cytomegalovirus infection;ko05200 Pathways in cancer;ko05205 Proteoglycans in cancer;
ENSG00000089280	8698.35	0.781215	-0.356208	0.0300334	-11.8604	1.9e-32	1.29e-30	16	31180138	31191605	+	FUS	FUS RNA binding protein [Source:HGNC Symbol%3BAcc:HGNC:4010]	GO:0071277:cellular response to calcium ion;GO:0048255:mRNA stabilization;GO:0051260:protein homooligomerization;GO:0043484:regulation of RNA splicing;GO:0006357:regulation of transcription from RNA polymerase II promoter;GO:0006355:regulation of transcription, DNA-templated;GO:0008380:RNA splicing;	GO:0044327:dendritic spine head;GO:0005654:nucleoplasm;GO:0005634:nucleus;GO:0043204:perikaryon;GO:0048471:perinuclear region of cytoplasm;GO:0005844:polysome;	GO:0003682:chromatin binding;GO:0003677:DNA binding;GO:0030331:estrogen receptor binding;GO:0042802:identical protein binding;GO:0035255:ionotropic glutamate receptor binding;GO:0046872:metal ion binding;GO:0003730:mRNA 3'-UTR binding;GO:0031489:myosin V binding;GO:0046965:retinoid X receptor binding;GO:0003723:RNA binding;GO:0046966:thyroid hormone receptor binding;GO:0003713:transcription coact…	K13098	;ko03013 RNA transport;ko03015 mRNA surveillance pathway;ko03040 Spliceosome;ko05014 Amyotrophic lateral sclerosis;ko05022 Pathways of neurodegeneration - multiple diseases;ko05202 Transcriptional misregulation in cancer;
ENSG00000112096	2332.14	0.654673	-0.611153	0.0516635	-11.8295	2.75e-32	1.85e-30	6	159669069	159762529	-	SOD2	superoxide dismutase 2 [Source:HGNC Symbol%3BAcc:HGNC:11180]	GO:0003069:vasodilation by acetylcholine involved in regulation of systemic arterial blood pressure;GO:0001315:age-dependent response to reactive oxygen species;GO:0071361:cellular response to ethanol;GO:0050665:hydrogen peroxide biosynthetic process;GO:0008285:negative regulation of cell proliferation;GO:1902631:negative regulation of membrane hyperpolarization;GO:0043524:negative regulation of …	GO:0070062:extracellular exosome;GO:0005759:mitochondrial matrix;GO:0042645:mitochondrial nucleoid;GO:0005739:mitochondrion;	GO:0003677:DNA binding;GO:0019899:enzyme binding;GO:0042802:identical protein binding;GO:0030145:manganese ion binding;GO:0019825:oxygen binding;GO:0004784:superoxide dismutase activity;GO:0046872:metal ion binding;GO:0003964:RNA-directed DNA polymerase activity;GO:0009036:Type II site-specific deoxyribonuclease activity;	K04564	;ko04013 MAPK signaling pathway - fly;ko04068 FoxO signaling pathway;ko04146 Peroxisome;ko04211 Longevity regulating pathway;ko04212 Longevity regulating pathway - worm;ko04213 Longevity regulating pathway - multiple species;ko05016 Huntington disease;
ENSG00000179295	7986.2	0.776328	-0.365262	0.0309279	-11.8101	3.46e-32	2.32e-30	12	112418351	112509918	+	PTPN11	protein tyrosine phosphatase non-receptor type 11 [Source:HGNC Symbol%3BAcc:HGNC:9644]	GO:0033277:abortive mitotic cell cycle;GO:0036302:atrioventricular canal development;GO:0007409:axonogenesis;GO:0060020:Bergmann glial cell differentiation;	GO:0005737:cytoplasm;GO:0005829:cytosol;GO:0005739:mitochondrion;GO:0005654:nucleoplasm;GO:0016021:integral component of membrane;	GO:0045296:cadherin binding;GO:0050839:cell adhesion molecule binding;GO:0031748:D1 dopamine receptor binding;GO:0005158:insulin receptor binding;	K07293;K12581	;ko04013 MAPK signaling pathway - fly;ko04014 Ras signaling pathway;ko04072 Phospholipase D signaling pathway;ko04360 Axon guidance;ko04625 C-type lectin receptor signaling pathway;ko04630 JAK-STAT signaling pathway;ko04650 Natural killer cell mediated cytotoxicity;ko04670 Leukocyte transendothelial migration;ko04722 Neurotrophin signaling pathway;ko04920 Adipocytokine signaling pathway;ko04931 I…
ENSG00000140740	2777.71	0.674681	-0.567722	0.0481226	-11.7974	4.03e-32	2.69e-30	16	21953288	21983660	+	UQCRC2	ubiquinol-cytochrome c reductase core protein 2 [Source:HGNC Symbol%3BAcc:HGNC:12586]	GO:0009060:aerobic respiration;GO:0006119:oxidative phosphorylation;GO:0006508:proteolysis;GO:0042493:response to drug;	GO:0005743:mitochondrial inner membrane;GO:0005750:mitochondrial respiratory chain complex III;GO:0005751:mitochondrial respiratory chain complex IV;GO:0005739:mitochondrion;GO:0005654:nucleoplasm;GO:0005634:nucleus;	GO:0046872:metal ion binding;GO:0044877:macromolecular complex binding;GO:0003677:DNA binding;	K00415	;ko00190 Oxidative phosphorylation;ko01100 Metabolic pathways;ko04260 Cardiac muscle contraction;ko04714 Thermogenesis;ko04932 Non-alcoholic fatty liver disease;ko05010 Alzheimer disease;ko05012 Parkinson disease;ko05014 Amyotrophic lateral sclerosis;ko05016 Huntington disease;ko05020 Prion disease;ko05022 Pathways of neurodegeneration - multiple diseases;
ENSG00000138796	2215.37	0.65197	-0.617122	0.0523254	-11.7939	4.2e-32	2.79e-30	4	107989714	108035241	+	HADH	hydroxyacyl-CoA dehydrogenase [Source:HGNC Symbol%3BAcc:HGNC:4799]	GO:0006635:fatty acid beta-oxidation;GO:0046676:negative regulation of insulin secretion;GO:0050796:regulation of insulin secretion;GO:0014823:response to activity;GO:0042493:response to drug;GO:0032868:response to insulin;	GO:0005737:cytoplasm;GO:0005759:mitochondrial matrix;GO:0005739:mitochondrion;GO:0005654:nucleoplasm;	GO:0003857:3-hydroxyacyl-CoA dehydrogenase activity;GO:0042802:identical protein binding;GO:0070403:NAD+ binding;GO:0016740:transferase activity;	K00022	;ko00062 Fatty acid elongation;ko00071 Fatty acid degradation;ko00280 Valine, leucine and isoleucine degradation;ko00310 Lysine degradation;ko00380 Tryptophan metabolism;ko00650 Butanoate metabolism;ko01100 Metabolic pathways;ko01212 Fatty acid metabolism;
ENSG00000113810	8620.83	0.781371	-0.35592	0.0302209	-11.7772	5.11e-32	3.38e-30	3	160399274	160434954	+	SMC4	structural maintenance of chromosomes 4 [Source:HGNC Symbol%3BAcc:HGNC:14013]	GO:0051301:cell division;GO:0051383:kinetochore organization;GO:0010032:meiotic chromosome condensation;GO:0045132:meiotic chromosome segregation;GO:0007076:mitotic chromosome condensation;GO:0000070:mitotic sister chromatid segregation;	GO:0000775:chromosome, centromeric region;GO:0000796:condensin complex;GO:0005829:cytosol;GO:0016607:nuclear speck;GO:0005654:nucleoplasm;GO:0005634:nucleus;	GO:0005524:ATP binding;GO:0003682:chromatin binding;GO:0003697:single-stranded DNA binding;	K06675	-
ENSG00000091039	4679.76	0.726242	-0.461477	0.0392771	-11.7493	7.12e-32	4.69e-30	12	76351797	76559809	-	OSBPL8	oxysterol binding protein like 8 [Source:HGNC Symbol%3BAcc:HGNC:16396]	GO:0032148:activation of protein kinase B activity;GO:0045444:fat cell differentiation;GO:0030336:negative regulation of cell migration;GO:0010891:negative regulation of sequestering of triglyceride;GO:0036150:phosphatidylserine acyl-chain remodeling;GO:0015914:phospholipid transport;GO:0046326:positive regulation of glucose import;GO:0046628:positive regulation of insulin receptor signaling path…	GO:0032541:cortical endoplasmic reticulum;GO:0005829:cytosol;GO:0005783:endoplasmic reticulum;GO:0005789:endoplasmic reticulum membrane;GO:0016021:integral component of membrane;GO:0043231:intracellular membrane-bounded organelle;GO:0016020:membrane;GO:0031965:nuclear membrane;	GO:0015485:cholesterol binding;GO:0070273:phosphatidylinositol-4-phosphate binding;GO:0001786:phosphatidylserine binding;GO:0005548:phospholipid transporter activity;GO:0032934:sterol binding;GO:0015248:sterol transporter activity;	-	-
ENSG00000113048	1839.79	0.627173	-0.673064	0.0573548	-11.7351	8.42e-32	5.52e-30	5	72214953	72321717	-	MRPS27	mitochondrial ribosomal protein S27 [Source:HGNC Symbol%3BAcc:HGNC:14512]	GO:0008283:cell proliferation;GO:0070131:positive regulation of mitochondrial translation;	GO:0005737:cytoplasm;GO:0005743:mitochondrial inner membrane;GO:0005763:mitochondrial small ribosomal subunit;GO:0005739:mitochondrion;GO:0005730:nucleolus;	GO:0097177:mitochondrial ribosome binding;GO:0019843:rRNA binding;GO:0000049:tRNA binding;	K17406;K09228	-;ko05168 Herpes simplex virus 1 infection;
ENSG00000131873	1146.61	0.545965	-0.87312	0.07466	-11.6946	1.36e-31	8.85e-30	15	101175727	101252048	-	CHSY1	chondroitin sulfate synthase 1 [Source:HGNC Symbol%3BAcc:HGNC:17198]	GO:0060349:bone morphogenesis;GO:0002063:chondrocyte development;GO:0030206:chondroitin sulfate biosynthetic process;GO:0030279:negative regulation of ossification;GO:0045880:positive regulation of smoothened signaling pathway;GO:0009954:proximal/distal pattern formation;GO:0031667:response to nutrient levels;GO:0051923:sulfation;	GO:0005576:extracellular region;GO:0032580:Golgi cisterna membrane;GO:0000139:Golgi membrane;GO:0016021:integral component of membrane;GO:0016020:membrane;	GO:0008376:acetylgalactosaminyltransferase activity;GO:0047238:glucuronosyl-N-acetylgalactosaminyl-proteoglycan 4-beta-N-acetylgalactosaminyltransferase activity;GO:0046872:metal ion binding;GO:0050510:N-acetylgalactosaminyl-proteoglycan 3-beta-glucuronosyltransferase activity;	K13499	;ko00532 Glycosaminoglycan biosynthesis - chondroitin sulfate / dermatan sulfate;ko01100 Metabolic pathways;
ENSG00000139645	3636.27	1.40292	0.488436	0.0417712	11.6931	1.38e-31	8.97e-30	12	56237807	56258384	-	ANKRD52	ankyrin repeat domain 52 [Source:HGNC Symbol%3BAcc:HGNC:26614]	-	-	-	K15504	-
ENSG00000124120	1260.36	1.75106	0.808229	0.0694167	11.6432	2.49e-31	1.61e-29	20	44475874	44494603	+	TTPAL	alpha tocopherol transfer protein like [Source:HGNC Symbol%3BAcc:HGNC:16114]	-	GO:0016020:membrane;	GO:1902936:phosphatidylinositol bisphosphate binding;	K17985	;ko04137 Mitophagy - animal;ko04140 Autophagy - animal;ko05010 Alzheimer disease;ko05014 Amyotrophic lateral sclerosis;ko05016 Huntington disease;ko05017 Spinocerebellar ataxia;ko05022 Pathways of neurodegeneration - multiple diseases;
ENSG00000152484	1576.18	0.607032	-0.720157	0.0618626	-11.6412	2.54e-31	1.64e-29	13	27066156	27171811	-	USP12	ubiquitin specific peptidase 12 [Source:HGNC Symbol%3BAcc:HGNC:20485]	GO:0016579:protein deubiquitination;GO:0006511:ubiquitin-dependent protein catabolic process;	GO:0005829:cytosol;GO:0005654:nucleoplasm;GO:0005634:nucleus;	GO:0004197:cysteine-type endopeptidase activity;GO:0046872:metal ion binding;GO:0004843:ubiquitin-specific protease activity;	K11842	-
ENSG00000065989	400.298	0.359303	-1.47673	0.126892	-11.6376	2.65e-31	1.7e-29	19	10416773	10469630	+	PDE4A	phosphodiesterase 4A [Source:HGNC Symbol%3BAcc:HGNC:8780]	GO:0006198:cAMP catabolic process;GO:0035690:cellular response to drug;GO:0007186:G-protein coupled receptor signaling pathway;GO:0043949:regulation of cAMP-mediated signaling;GO:0010738:regulation of protein kinase A signaling;GO:0007608:sensory perception of smell;GO:0007165:signal transduction;GO:0007568:aging;GO:0071320:cellular response to cAMP;GO:0071872:cellular response to epinephrine sti…	GO:0005829:cytosol;GO:0016020:membrane;GO:0005654:nucleoplasm;GO:0005634:nucleus;GO:0048471:perinuclear region of cytoplasm;GO:0005886:plasma membrane;GO:0032587:ruffle membrane;GO:0016324:apical plasma membrane;GO:0034704:calcium channel complex;GO:0005813:centrosome;GO:0034705:potassium channel complex;GO:0005891:voltage-gated calcium channel complex;	GO:0004115:3',5'-cyclic-AMP phosphodiesterase activity;GO:0004114:3',5'-cyclic-nucleotide phosphodiesterase activity;GO:0030552:cAMP binding;GO:0046872:metal ion binding;GO:0051117:ATPase binding;GO:0044325:ion channel binding;	K13293	;ko00230 Purine metabolism;ko01100 Metabolic pathways;ko04024 cAMP signaling pathway;ko04928 Parathyroid hormone synthesis, secretion and action;ko05032 Morphine addiction;
ENSG00000185591	3207.13	0.689809	-0.535732	0.0460867	-11.6244	3.1e-31	1.98e-29	12	53380176	53416446	+	SP1	Sp1 transcription factor [Source:HGNC Symbol%3BAcc:HGNC:11205]	GO:0032869:cellular response to insulin stimulus;GO:0043923:positive regulation by host of viral transcription;GO:1902004:positive regulation of beta-amyloid formation;GO:0045766:positive regulation of angiogenesis;GO:0043536:positive regulation of blood vessel endothelial cell migration;GO:0010628:positive regulation of gene expression;GO:0045944:positive regulation of transcription from RNA pol…	GO:0000785:chromatin;GO:0005737:cytoplasm;GO:0000791:euchromatin;GO:0005654:nucleoplasm;GO:0005634:nucleus;GO:0032993:protein-DNA complex;GO:0017053:transcriptional repressor complex;	GO:0043425:bHLH transcription factor binding;GO:0000987:core promoter proximal region sequence-specific DNA binding;GO:0003677:DNA binding;GO:0001228:RNA polymerase II transcription regulatory region sequence-specific DNA binding transcription factor activity involved in positive regulation of transcription;GO:0003700:sequence-specific DNA binding transcription factor activity;GO:0000981:sequence…	K04684	;ko01522 Endocrine resistance;ko04137 Mitophagy - animal;ko04350 TGF-beta signaling pathway;ko04915 Estrogen signaling pathway;ko04927 Cortisol synthesis and secretion;ko04928 Parathyroid hormone synthesis, secretion and action;ko04934 Cushing syndrome;ko05016 Huntington disease;ko05017 Spinocerebellar ataxia;ko05163 Human cytomegalovirus infection;ko05200 Pathways in cancer;ko05202 Transcription…
ENSG00000002586	4695.5	0.726975	-0.460022	0.0397712	-11.5667	6.08e-31	3.86e-29	X	2691187	2741309	+	CD99	CD99 molecule (Xg blood group) [Source:HGNC Symbol%3BAcc:HGNC:7082]	GO:0034109:homotypic cell-cell adhesion;GO:2000391:positive regulation of neutrophil extravasation;GO:0072683:T cell extravasation;	GO:0005737:cytoplasm;GO:0005925:focal adhesion;GO:0005887:integral component of plasma membrane;GO:0005886:plasma membrane;	-	K06520	;ko04514 Cell adhesion molecules;ko04670 Leukocyte transendothelial migration;
ENSG00000122565	10554.6	0.793788	-0.333175	0.0288869	-11.5338	8.91e-31	5.64e-29	7	26201162	26213607	+	CBX3	chromobox 3 [Source:HGNC Symbol%3BAcc:HGNC:1553]	GO:0006974:cellular response to DNA damage stimulus;GO:0006338:chromatin remodeling;GO:0045892:negative regulation of transcription, DNA-templated;GO:0048511:rhythmic process;GO:0000122:negative regulation of transcription from RNA polymerase II promoter;	GO:0000785:chromatin;GO:0000775:chromosome, centromeric region;GO:0000781:chromosome, telomeric region;GO:0000779:condensed chromosome, centromeric region;GO:0000791:euchromatin;GO:0000792:heterochromatin;GO:0005635:nuclear envelope;GO:0005637:nuclear inner membrane;GO:0005654:nucleoplasm;GO:0005634:nucleus;GO:0005721:pericentric heterochromatin;GO:0090575:RNA polymerase II transcription factor c…	GO:0019899:enzyme binding;GO:1990226:histone methyltransferase binding;GO:0042802:identical protein binding;GO:0019904:protein domain specific binding;GO:0001221:transcription cofactor binding;GO:0003682:chromatin binding;GO:0042826:histone deacetylase binding;GO:0035064:methylated histone binding;GO:0044877:macromolecular complex binding;GO:0030674:protein binding, bridging;GO:0043021:ribonucleo…	K11586	;ko05131 Shigellosis;
ENSG00000071189	1155.89	0.55799	-0.841689	0.0730356	-11.5244	9.94e-31	6.26e-29	7	17790761	17940501	-	SNX13	sorting nexin 13 [Source:HGNC Symbol%3BAcc:HGNC:21335]	GO:0006886:intracellular protein transport;GO:0009968:negative regulation of signal transduction;GO:0043547:positive regulation of GTPase activity;	GO:0005769:early endosome;GO:0031901:early endosome membrane;	GO:0035091:phosphatidylinositol binding;GO:0032266:phosphatidylinositol-3-phosphate binding;	K17925	-
ENSG00000135365	845.243	0.504297	-0.987653	0.0857483	-11.5181	1.07e-30	6.71e-29	11	45929319	46121454	-	PHF21A	PHD finger protein 21A [Source:HGNC Symbol%3BAcc:HGNC:24156]	GO:0006325:chromatin organization;GO:0000122:negative regulation of transcription from RNA polymerase II promoter;	GO:1990391:DNA repair complex;GO:0000118:histone deacetylase complex;GO:0005654:nucleoplasm;	GO:0003682:chromatin binding;GO:0003677:DNA binding;GO:0046872:metal ion binding;	K17985;K12581;K09228;K12606	;ko04137 Mitophagy - animal;ko04140 Autophagy - animal;ko05010 Alzheimer disease;ko05014 Amyotrophic lateral sclerosis;ko05016 Huntington disease;ko05017 Spinocerebellar ataxia;ko05022 Pathways of neurodegeneration - multiple diseases;;ko03018 RNA degradation;;ko05168 Herpes simplex virus 1 infection;;ko03018 RNA degradation;
ENSG00000070159	945.269	0.527316	-0.923261	0.0804666	-11.4738	1.79e-30	1.11e-28	9	109375466	109498313	-	PTPN3	protein tyrosine phosphatase non-receptor type 3 [Source:HGNC Symbol%3BAcc:HGNC:9655]	GO:0097421:liver regeneration;GO:0000165:MAPK cascade;GO:0042059:negative regulation of epidermal growth factor receptor signaling pathway;GO:0051045:negative regulation of membrane protein ectodomain proteolysis;GO:0045930:negative regulation of mitotic cell cycle;GO:0006470:protein dephosphorylation;GO:0098902:regulation of membrane depolarization during action potential;GO:2000649:regulation o…	GO:0005737:cytoplasm;GO:0009898:cytoplasmic side of plasma membrane;GO:0005856:cytoskeleton;GO:0005829:cytosol;GO:0005886:plasma membrane;	GO:0051117:ATPase binding;GO:0008092:cytoskeletal protein binding;GO:0001784:phosphotyrosine binding;GO:0004725:protein tyrosine phosphatase activity;GO:0017080:sodium channel regulator activity;	K18027	-
ENSG00000214182	1947.45	0.617081	-0.696467	0.0610542	-11.4074	3.84e-30	2.39e-28	13	81689911	81691072	+	PTMAP5	prothymosin alpha pseudogene 5 [Source:HGNC Symbol%3BAcc:HGNC:9628]	-	-	-	K13784	-
ENSG00000011304	9024.09	0.78869	-0.34247	0.0300447	-11.3987	4.24e-30	2.63e-28	19	797075	812327	+	PTBP1	polypyrimidine tract binding protein 1 [Source:HGNC Symbol%3BAcc:HGNC:9583]	GO:0075522:IRES-dependent viral translational initiation;GO:0006397:mRNA processing;GO:0048025:negative regulation of mRNA splicing, via spliceosome;GO:0051148:negative regulation of muscle cell differentiation;GO:0033119:negative regulation of RNA splicing;GO:0070886:positive regulation of calcineurin-NFAT signaling cascade;GO:0035307:positive regulation of protein dephosphorylation;GO:0000381:r…	GO:0070062:extracellular exosome;GO:0016020:membrane;GO:0005730:nucleolus;GO:0005654:nucleoplasm;GO:0005634:nucleus;	GO:0003729:mRNA binding;GO:0008187:poly-pyrimidine tract binding;GO:0036002:pre-mRNA binding;GO:0003723:RNA binding;	K13218;K09228	-;ko05168 Herpes simplex virus 1 infection;
ENSG00000198938	57710.2	1.48328	0.568789	0.0500386	11.367	6.11e-30	3.76e-28	MT	9207	9990	+	MT-CO3	mitochondrially encoded cytochrome c oxidase III [Source:HGNC Symbol%3BAcc:HGNC:7422]	GO:0009060:aerobic respiration;GO:0006123:mitochondrial electron transport, cytochrome c to oxygen;GO:0008535:respiratory chain complex IV assembly;	GO:0016021:integral component of membrane;GO:0005743:mitochondrial inner membrane;GO:0005739:mitochondrion;GO:0045277:respiratory chain complex IV;	GO:0004129:cytochrome-c oxidase activity;GO:0009055:electron carrier activity;GO:0015453:oxidoreduction-driven active transmembrane transporter activity;	K02262	;ko00190 Oxidative phosphorylation;ko01100 Metabolic pathways;ko04260 Cardiac muscle contraction;ko04714 Thermogenesis;ko04932 Non-alcoholic fatty liver disease;ko05010 Alzheimer disease;ko05012 Parkinson disease;ko05014 Amyotrophic lateral sclerosis;ko05016 Huntington disease;ko05020 Prion disease;ko05022 Pathways of neurodegeneration - multiple diseases;
ENSG00000144893	3956.71	1.37227	0.456559	0.0402157	11.3528	7.19e-30	4.41e-28	3	151085286	151437072	+	MED12L	mediator complex subunit 12L [Source:HGNC Symbol%3BAcc:HGNC:16050]	GO:0006357:regulation of transcription from RNA polymerase II promoter;	GO:0016592:mediator complex;	GO:0008013:beta-catenin binding;GO:0003713:transcription coactivator activity;	K15162	;ko04919 Thyroid hormone signaling pathway;
ENSG00000106462	4153.55	0.724738	-0.464469	0.0409577	-11.3402	8.3e-30	5.07e-28	7	148807257	148884321	-	EZH2	enhancer of zeste 2 polycomb repressive complex 2 subunit [Source:HGNC Symbol%3BAcc:HGNC:3527]	GO:0030183:B cell differentiation;GO:0014898:cardiac muscle hypertrophy in response to stress;GO:0048468:cell development;GO:0070301:cellular response to hydrogen peroxide;GO:0035984:cellular response to trichostatin A;GO:0021695:cerebellar cortex development;GO:0006325:chromatin organization;GO:0006348:chromatin silencing at telomere;GO:0006306:DNA methylation;GO:0070314:G1 to G0 transition;GO:0…	GO:0000785:chromatin;GO:0005677:chromatin silencing complex;GO:0000781:chromosome, telomeric region;GO:0005737:cytoplasm;GO:0035098:ESC/E(Z) complex;GO:0005654:nucleoplasm;GO:0005634:nucleus;GO:0045120:pronucleus;GO:0045202:synapse;	GO:0003682:chromatin binding;GO:0031490:chromatin DNA binding;GO:0042054:histone methyltransferase activity;GO:0046976:histone methyltransferase activity (H3-K27 specific);GO:0018024:histone-lysine N-methyltransferase activity;GO:0070878:primary miRNA binding;GO:0016279:protein-lysine N-methyltransferase activity;GO:0043021:ribonucleoprotein complex binding;GO:0000978:RNA polymerase II core promo…	K11430	;ko00310 Lysine degradation;ko01100 Metabolic pathways;ko05206 MicroRNAs in cancer;
ENSG00000197746	9942.05	0.797567	-0.326323	0.0288325	-11.3179	1.07e-29	6.51e-28	10	71816298	71851251	-	PSAP	prosaposin [Source:HGNC Symbol%3BAcc:HGNC:9498]	GO:0007193:adenylate cyclase-inhibiting G-protein coupled receptor signaling pathway;GO:0060742:epithelial cell differentiation involved in prostate gland development;GO:0007041:lysosomal transport;GO:1903771:positive regulation of beta-galactosidase activity;GO:0060736:prostate gland growth;GO:0010506:regulation of autophagy;GO:0019216:regulation of lipid metabolic process;GO:0006665:sphingolipi…	GO:0035577:azurophil granule membrane;GO:0070062:extracellular exosome;GO:0005576:extracellular region;GO:0005615:extracellular space;GO:0043231:intracellular membrane-bounded organelle;GO:0005770:late endosome;GO:0043202:lysosomal lumen;GO:0005765:lysosomal membrane;GO:0005764:lysosome;GO:0005886:plasma membrane;	GO:0008047:enzyme activator activity;GO:0042802:identical protein binding;GO:0005543:phospholipid binding;GO:0002020:protease binding;GO:0042803:protein homodimerization activity;GO:0097110:scaffold protein binding;	K12382	;ko00600 Sphingolipid metabolism;ko04142 Lysosome;
ENSG00000048649	1877.97	1.55816	0.639841	0.0567206	11.2806	1.64e-29	9.92e-28	11	77660009	77820869	-	RSF1	remodeling and spacing factor 1 [Source:HGNC Symbol%3BAcc:HGNC:18118]	GO:0006338:chromatin remodeling;GO:0006352:DNA-templated transcription, initiation;GO:0043392:negative regulation of DNA binding;GO:0045892:negative regulation of transcription, DNA-templated;GO:0006334:nucleosome assembly;GO:0016584:nucleosome positioning;GO:0045944:positive regulation of transcription from RNA polymerase II promoter;GO:0045893:positive regulation of transcription, DNA-templated…	GO:0005654:nucleoplasm;GO:0005634:nucleus;GO:0031213:RSF complex;GO:0098556:cytoplasmic side of rough endoplasmic reticulum membrane;GO:0022627:cytosolic small ribosomal subunit;GO:0015935:small ribosomal subunit;	GO:0042393:histone binding;GO:0046872:metal ion binding;GO:0003712:transcription cofactor activity;GO:0003723:RNA binding;GO:0003735:structural constituent of ribosome;	K11657;K02969	-;ko03010 Ribosome;ko05171 Coronavirus disease - COVID-19;
ENSG00000092470	1974.76	0.642217	-0.638866	0.0566708	-11.2733	1.78e-29	1.07e-27	15	43826980	43868412	+	WDR76	WD repeat domain 76 [Source:HGNC Symbol%3BAcc:HGNC:25773]	GO:0006974:cellular response to DNA damage stimulus;GO:2000001:regulation of DNA damage checkpoint;	GO:0000792:heterochromatin;GO:0005634:nucleus;	GO:0003677:DNA binding;GO:0019899:enzyme binding;	K02159	;ko01521 EGFR tyrosine kinase inhibitor resistance;ko01522 Endocrine resistance;ko01524 Platinum drug resistance;ko04071 Sphingolipid signaling pathway;ko04115 p53 signaling pathway;ko04141 Protein processing in endoplasmic reticulum;ko04210 Apoptosis;ko04211 Longevity regulating pathway;ko04215 Apoptosis - multiple species;ko04217 Necroptosis;ko04722 Neurotrophin signaling pathway;ko04932 Non-al…
ENSG00000179262	1876.38	0.628289	-0.670501	0.0594794	-11.2728	1.79e-29	1.07e-27	19	12945855	12953642	+	RAD23A	RAD23 homolog A%2C nucleotide excision repair protein [Source:HGNC Symbol%3BAcc:HGNC:9812]	GO:0006289:nucleotide-excision repair;GO:0045787:positive regulation of cell cycle;GO:0032436:positive regulation of proteasomal ubiquitin-dependent protein catabolic process;GO:0045070:positive regulation of viral genome replication;GO:0043161:proteasome-mediated ubiquitin-dependent protein catabolic process;GO:0031648:protein destabilization;GO:0032434:regulation of proteasomal ubiquitin-depend…	GO:0034451:centriolar satellite;GO:0005737:cytoplasm;GO:0005829:cytosol;GO:0043231:intracellular membrane-bounded organelle;GO:0005654:nucleoplasm;GO:0005634:nucleus;GO:0000502:proteasome complex;GO:0032991:macromolecular complex;	GO:0003684:damaged DNA binding;GO:0019900:kinase binding;GO:0031593:polyubiquitin binding;GO:0070628:proteasome binding;GO:0003697:single-stranded DNA binding;GO:0043130:ubiquitin binding;GO:1990381:ubiquitin-specific protease binding;	K10839	;ko03420 Nucleotide excision repair;ko04141 Protein processing in endoplasmic reticulum;
ENSG00000112081	11892.5	0.81085	-0.302494	0.0269302	-11.2325	2.82e-29	1.69e-27	6	36594353	36605600	+	SRSF3	serine and arginine rich splicing factor 3 [Source:HGNC Symbol%3BAcc:HGNC:10785]	GO:0006406:mRNA export from nucleus;GO:0000398:mRNA splicing, via spliceosome;GO:0048024:regulation of mRNA splicing, via spliceosome;	GO:0005737:cytoplasm;GO:0016607:nuclear speck;GO:0005654:nucleoplasm;	GO:0043274:phospholipase binding;GO:0003723:RNA binding;	K12892	;ko03040 Spliceosome;ko05014 Amyotrophic lateral sclerosis;ko05168 Herpes simplex virus 1 infection;
ENSG00000213465	495.694	2.42791	1.27972	0.113951	11.2304	2.89e-29	1.72e-27	11	65014160	65022184	+	ARL2	ADP ribosylation factor like GTPase 2 [Source:HGNC Symbol%3BAcc:HGNC:693]	GO:0070830:bicellular tight junction assembly;GO:0007098:centrosome cycle;GO:0051457:maintenance of protein location in nucleus;GO:0034260:negative regulation of GTPase activity;GO:0010811:positive regulation of cell-substrate adhesion;GO:0031116:positive regulation of microtubule polymerization;GO:0031113:regulation of microtubule polymerization;GO:0007021:tubulin complex assembly;GO:0015870:ace…	GO:0005813:centrosome;GO:0005737:cytoplasm;GO:0005829:cytosol;GO:0005925:focal adhesion;GO:0005794:Golgi apparatus;GO:0016328:lateral plasma membrane;GO:0015630:microtubule cytoskeleton;GO:0005758:mitochondrial intermembrane space;GO:0005759:mitochondrial matrix;GO:0005730:nucleolus;GO:0005654:nucleoplasm;GO:0005634:nucleus;	GO:0019003:GDP binding;GO:0005525:GTP binding;GO:0003924:GTPase activity;GO:0005095:GTPase inhibitor activity;	K07943	-
ENSG00000123104	3164.5	0.708361	-0.497444	0.0443297	-11.2215	3.2e-29	1.9e-27	12	26335352	26833194	-	ITPR2	inositol 1%2C4%2C5-trisphosphate receptor type 2 [Source:HGNC Symbol%3BAcc:HGNC:6181]	GO:0071320:cellular response to cAMP;GO:0071361:cellular response to ethanol;GO:0051209:release of sequestered calcium ion into cytosol;GO:0001666:response to hypoxia;GO:0007165:signal transduction;GO:0006816:calcium ion transport;GO:0071456:cellular response to hypoxia;GO:0016358:dendrite development;GO:0032469:endoplasmic reticulum calcium ion homeostasis;GO:0042045:epithelial fluid transport;G…	GO:0005938:cell cortex;GO:0030659:cytoplasmic vesicle membrane;GO:0005783:endoplasmic reticulum;GO:0005789:endoplasmic reticulum membrane;GO:0016021:integral component of membrane;GO:0016020:membrane;GO:0005654:nucleoplasm;GO:0005886:plasma membrane;GO:0031095:platelet dense tubular network membrane;GO:0043235:receptor complex;GO:0016529:sarcoplasmic reticulum;GO:0033017:sarcoplasmic reticulum me…	GO:0005509:calcium ion binding;GO:0015085:calcium ion transmembrane transporter activity;GO:0070679:inositol 1,4,5 trisphosphate binding;GO:0005220:inositol 1,4,5-trisphosphate-sensitive calcium-release channel activity;GO:0035091:phosphatidylinositol binding;GO:0097110:scaffold protein binding;GO:0044325:ion channel binding;GO:0019855:calcium channel inhibitor activity;GO:0015278:calcium-release…	K04959	;ko04020 Calcium signaling pathway;ko04022 cGMP-PKG signaling pathway;ko04070 Phosphatidylinositol signaling system;ko04114 Oocyte meiosis;ko04210 Apoptosis;ko04218 Cellular senescence;ko04270 Vascular smooth muscle contraction;ko04371 Apelin signaling pathway;ko04540 Gap junction;ko04611 Platelet activation;ko04621 NOD-like receptor signaling pathway;ko04625 C-type lectin receptor signaling path…
ENSG00000136997	6460.95	0.765326	-0.385854	0.0343919	-11.2193	3.28e-29	1.94e-27	8	127735434	127742951	+	MYC	MYC proto-oncogene%2C bHLH transcription factor [Source:HGNC Symbol%3BAcc:HGNC:7553]	GO:0006879:cellular iron ion homeostasis;GO:0006974:cellular response to DNA damage stimulus;GO:0006338:chromatin remodeling;GO:0051276:chromosome organization;GO:0000165:MAPK cascade;GO:0043066:negative regulation of apoptotic process;GO:0051782:negative regulation of cell division;GO:0045656:negative regulation of monocyte differentiation;GO:0032873:negative regulation of stress-activated MAPK …	GO:0005730:nucleolus;GO:0005654:nucleoplasm;GO:0005634:nucleus;GO:0000785:chromatin;GO:0032991:macromolecular complex;	GO:0003677:DNA binding;GO:0003700:sequence-specific DNA binding transcription factor activity;GO:0000981:sequence-specific DNA binding RNA polymerase II transcription factor activity;GO:0070888:E-box binding;GO:0046983:protein dimerization activity;GO:0044877:macromolecular complex binding;GO:0000978:RNA polymerase II core promoter proximal region sequence-specific DNA binding;GO:0001046:core pro…	K04377	;ko04010 MAPK signaling pathway;ko04012 ErbB signaling pathway;ko04110 Cell cycle;ko04151 PI3K-Akt signaling pathway;ko04218 Cellular senescence;ko04310 Wnt signaling pathway;ko04350 TGF-beta signaling pathway;ko04390 Hippo signaling pathway;ko04391 Hippo signaling pathway - fly;ko04550 Signaling pathways regulating pluripotency of stem cells;ko04630 JAK-STAT signaling pathway;ko04919 Thyroid hor…
ENSG00000113194	1538.85	0.616843	-0.697025	0.0621717	-11.2113	3.59e-29	2.11e-27	5	176447628	176510074	+	FAF2	Fas associated factor family member 2 [Source:HGNC Symbol%3BAcc:HGNC:24666]	GO:0034389:lipid particle organization;GO:0006986:response to unfolded protein;GO:0030970:retrograde protein transport, ER to cytosol;GO:0030433:ER-associated ubiquitin-dependent protein catabolic process;GO:0043161:proteasome-mediated ubiquitin-dependent protein catabolic process;	GO:0035578:azurophil granule lumen;GO:0005783:endoplasmic reticulum;GO:0005576:extracellular region;GO:0005811:lipid particle;GO:0034098:VCP-NPL4-UFD1 AAA ATPase complex;	GO:0035473:lipase binding;GO:0055102:lipase inhibitor activity;GO:0043130:ubiquitin binding;GO:0031625:ubiquitin protein ligase binding;	K18726	-
ENSG00000181704	1340.17	1.6887	0.755917	0.0675943	11.1832	4.93e-29	2.89e-27	X	68498562	68537282	+	YIPF6	Yip1 domain family member 6 [Source:HGNC Symbol%3BAcc:HGNC:28304]	GO:0060576:intestinal epithelial cell development;	GO:0005801:cis-Golgi network;GO:0030134:ER to Golgi transport vesicle;GO:0005783:endoplasmic reticulum;GO:0005797:Golgi medial cisterna;GO:0000139:Golgi membrane;GO:0000138:Golgi trans cisterna;GO:0016021:integral component of membrane;GO:0005802:trans-Golgi network;	GO:0042802:identical protein binding;	K04613;K09488;K17985	-;ko05012 Parkinson disease;ko05022 Pathways of neurodegeneration - multiple diseases;;ko04137 Mitophagy - animal;ko04140 Autophagy - animal;ko05010 Alzheimer disease;ko05014 Amyotrophic lateral sclerosis;ko05016 Huntington disease;ko05017 Spinocerebellar ataxia;ko05022 Pathways of neurodegeneration - multiple diseases;
ENSG00000155959	2103.54	0.640664	-0.64236	0.057459	-11.1794	5.14e-29	3e-27	X	155197007	155239841	+	VBP1	VHL binding protein 1 [Source:HGNC Symbol%3BAcc:HGNC:12662]	GO:0007017:microtubule-based process;GO:0006457:protein folding;GO:0007021:tubulin complex assembly;	GO:0005737:cytoplasm;GO:0005829:cytosol;GO:0043231:intracellular membrane-bounded organelle;GO:0005634:nucleus;GO:0005844:polysome;GO:0016272:prefoldin complex;	GO:0001540:beta-amyloid binding;GO:0015631:tubulin binding;GO:0051082:unfolded protein binding;	-	-
ENSG00000156853	2085.47	0.634032	-0.657373	0.0589069	-11.1595	6.43e-29	3.74e-27	16	30602558	30624012	-	ZNF689	zinc finger protein 689 [Source:HGNC Symbol%3BAcc:HGNC:25173]	GO:0006357:regulation of transcription from RNA polymerase II promoter;GO:0035914:skeletal muscle cell differentiation;	GO:0005634:nucleus;	GO:0000981:sequence-specific DNA binding RNA polymerase II transcription factor activity;GO:0046872:metal ion binding;GO:0000978:RNA polymerase II core promoter proximal region sequence-specific DNA binding;	K09228	;ko05168 Herpes simplex virus 1 infection;
ENSG00000112759	1856.48	0.635466	-0.654114	0.0588067	-11.1231	9.68e-29	5.61e-27	6	44219553	44234142	+	SLC29A1	solute carrier family 29 member 1 (Augustine blood group) [Source:HGNC Symbol%3BAcc:HGNC:11003]	GO:0032238:adenosine transport;GO:0071333:cellular response to glucose stimulus;GO:0071456:cellular response to hypoxia;GO:0060079:regulation of excitatory postsynaptic membrane potential;GO:0007595:lactation;GO:0098810:neurotransmitter uptake involved in synaptic transmission;GO:0006836:neurotransmitter transport;GO:0001504:neurotransmitter uptake;GO:0006139:nucleobase-containing compound metabo…	GO:0016324:apical plasma membrane;GO:0016323:basolateral plasma membrane;GO:0016021:integral component of membrane;GO:0005887:integral component of plasma membrane;GO:0016020:membrane;GO:0005886:plasma membrane;GO:0098794:postsynapse;GO:0098793:presynapse;	GO:0080122:AMP transmembrane transporter activity;GO:0005326:neurotransmitter transporter activity;GO:0005337:nucleoside transmembrane transporter activity;GO:0015211:purine nucleoside transmembrane transporter activity;GO:0015213:uridine transmembrane transporter activity;	K15014	;ko05034 Alcoholism;
ENSG00000182963	1661.77	0.61545	-0.700286	0.0630097	-11.1139	1.07e-28	6.19e-27	17	44798448	44830816	-	GJC1	gap junction protein gamma 1 [Source:HGNC Symbol%3BAcc:HGNC:4280]	GO:0086014:atrial cardiac muscle cell action potential;GO:0086053:AV node cell to bundle of His cell communication by electrical coupling;GO:0048738:cardiac muscle tissue development;GO:0048468:cell development;GO:0007043:cell-cell junction assembly;GO:0007267:cell-cell signaling;GO:0007268:synaptic transmission;GO:0016264:gap junction assembly;GO:0006936:muscle contraction;GO:0086021:SA node cel…	GO:0005922:connexon complex;GO:0005789:endoplasmic reticulum membrane;GO:0005921:gap junction;GO:0016021:integral component of membrane;GO:0014704:intercalated disc;GO:0005886:plasma membrane;GO:0045202:synapse;	GO:0005243:gap junction channel activity;GO:0086077:gap junction channel activity involved in AV node cell-bundle of His cell electrical coupling;GO:0086020:gap junction channel activity involved in SA node cell-atrial cardiac muscle cell electrical coupling;GO:0005216:ion channel activity;	K07616	-
ENSG00000197451	5639.98	0.765093	-0.386292	0.034851	-11.0841	1.5e-28	8.61e-27	5	178204533	178211163	+	HNRNPAB	heterogeneous nuclear ribonucleoprotein A/B [Source:HGNC Symbol%3BAcc:HGNC:5034]	GO:0001837:epithelial to mesenchymal transition;GO:0000122:negative regulation of transcription from RNA polymerase II promoter;GO:0045893:positive regulation of transcription, DNA-templated;GO:0010468:regulation of gene expression;	GO:0005737:cytoplasm;GO:0005654:nucleoplasm;GO:0005634:nucleus;GO:0090575:RNA polymerase II transcription factor complex;	GO:0003677:DNA binding;GO:0003723:RNA binding;GO:0003729:mRNA binding;	K13044	-
ENSG00000163520	2028.75	0.645115	-0.632373	0.0571197	-11.071	1.73e-28	9.93e-27	3	13549125	13638422	+	FBLN2	fibulin 2 [Source:HGNC Symbol%3BAcc:HGNC:3601]	GO:0030198:extracellular matrix organization;GO:0010811:positive regulation of cell-substrate adhesion;	GO:0031012:extracellular matrix;GO:0005576:extracellular region;GO:1903561:extracellular vesicle;	GO:0005509:calcium ion binding;GO:0050840:extracellular matrix binding;GO:0030023:extracellular matrix constituent conferring elasticity;GO:0005201:extracellular matrix structural constituent;	K17307	-
ENSG00000173457	776.791	0.483748	-1.04767	0.0948014	-11.0512	2.16e-28	1.23e-26	11	64244479	64246943	-	PPP1R14B	protein phosphatase 1 regulatory inhibitor subunit 14B [Source:HGNC Symbol%3BAcc:HGNC:9057]	GO:0045087:innate immune response;GO:0042325:regulation of phosphorylation;	GO:0005737:cytoplasm;	GO:0004865:protein serine/threonine phosphatase inhibitor activity;	K17555	-
ENSG00000183955	1571.81	0.623261	-0.682091	0.0617508	-11.0459	2.3e-28	1.3e-26	12	123384132	123409353	+	KMT5A	lysine methyltransferase 5A [Source:HGNC Symbol%3BAcc:HGNC:29489]	GO:0051301:cell division;GO:0007076:mitotic chromosome condensation;GO:0000122:negative regulation of transcription from RNA polymerase II promoter;GO:0045892:negative regulation of transcription, DNA-templated;GO:0018026:peptidyl-lysine monomethylation;GO:0043516:regulation of DNA damage response, signal transduction by p53 class mediator;GO:1901796:regulation of signal transduction by p53 class…	GO:0005694:chromosome;GO:0005829:cytosol;GO:0005654:nucleoplasm;	GO:0042799:histone methyltransferase activity (H4-K20 specific);GO:0018024:histone-lysine N-methyltransferase activity;GO:0016278:lysine N-methyltransferase activity;GO:0002039:p53 binding;GO:0016279:protein-lysine N-methyltransferase activity;GO:0003714:transcription corepressor activity;	K11428	;ko00310 Lysine degradation;ko01100 Metabolic pathways;
ENSG00000060339	4428.45	0.741216	-0.432033	0.0391237	-11.0427	2.38e-28	1.34e-26	10	68721012	68792377	+	CCAR1	cell division cycle and apoptosis regulator 1 [Source:HGNC Symbol%3BAcc:HGNC:24236]	GO:0006915:apoptotic process;GO:0007049:cell cycle;GO:0043065:positive regulation of apoptotic process;GO:0030335:positive regulation of cell migration;GO:0008284:positive regulation of cell proliferation;GO:0006355:regulation of transcription, DNA-templated;GO:0006417:regulation of translation;	GO:0005641:nuclear envelope lumen;GO:0005654:nucleoplasm;GO:0005634:nucleus;GO:0048471:perinuclear region of cytoplasm;	GO:0030374:ligand-dependent nuclear receptor transcription coactivator activity;GO:0003723:RNA binding;GO:0000978:RNA polymerase II core promoter proximal region sequence-specific DNA binding;GO:0003713:transcription coactivator activity;GO:0003714:transcription corepressor activity;	K11978	-
ENSG00000001629	2278.89	1.48221	0.567745	0.0517823	10.9641	5.69e-28	3.2e-26	7	92245974	92401383	+	ANKIB1	ankyrin repeat and IBR domain containing 1 [Source:HGNC Symbol%3BAcc:HGNC:22215]	GO:0032436:positive regulation of proteasomal ubiquitin-dependent protein catabolic process;GO:0000209:protein polyubiquitination;GO:0006511:ubiquitin-dependent protein catabolic process;	GO:0005737:cytoplasm;GO:0000151:ubiquitin ligase complex;	GO:0046872:metal ion binding;GO:0031624:ubiquitin conjugating enzyme binding;GO:0061630:ubiquitin protein ligase activity;	K11967	-
ENSG00000179010	4640.34	1.34908	0.431977	0.0394189	10.9586	6.04e-28	3.39e-26	4	6640091	6642729	+	MRFAP1	Morf4 family associated protein 1 [Source:HGNC Symbol%3BAcc:HGNC:24549]	-	GO:0005634:nucleus;GO:0048471:perinuclear region of cytoplasm;	-	K17985	;ko04137 Mitophagy - animal;ko04140 Autophagy - animal;ko05010 Alzheimer disease;ko05014 Amyotrophic lateral sclerosis;ko05016 Huntington disease;ko05017 Spinocerebellar ataxia;ko05022 Pathways of neurodegeneration - multiple diseases;
ENSG00000090857	2628.02	1.4506	0.536647	0.0490013	10.9517	6.52e-28	3.65e-26	16	70114332	70162537	+	PDPR	pyruvate dehydrogenase phosphatase regulatory subunit [Source:HGNC Symbol%3BAcc:HGNC:30264]	-	GO:0005737:cytoplasm;GO:0005759:mitochondrial matrix;GO:0005739:mitochondrion;	GO:0016491:oxidoreductase activity;	K17509	-
ENSG00000126787	3281.42	0.712067	-0.489916	0.0447584	-10.9458	6.96e-28	3.88e-26	14	55148112	55191608	-	DLGAP5	DLG associated protein 5 [Source:HGNC Symbol%3BAcc:HGNC:16864]	GO:0051642:centrosome localization;GO:0007059:chromosome segregation;GO:0051382:kinetochore assembly;GO:0007079:mitotic chromosome movement towards spindle pole;GO:0007052:mitotic spindle organization;GO:0045842:positive regulation of mitotic metaphase/anaphase transition;GO:0007346:regulation of mitotic cell cycle;GO:0023052:signaling;	GO:0034451:centriolar satellite;GO:0005737:cytoplasm;GO:0005829:cytosol;GO:0005739:mitochondrion;GO:0005634:nucleus;GO:0031616:spindle pole centrosome;	GO:0008017:microtubule binding;	K16804	-
ENSG00000133706	6674.15	1.30787	0.387217	0.0353869	10.9424	7.23e-28	4.01e-26	5	146110566	146182696	-	LARS1	leucyl-tRNA synthetase 1 [Source:HGNC Symbol%3BAcc:HGNC:6512]	GO:0034198:cellular response to amino acid starvation;GO:0071230:cellular response to amino acid stimulus;GO:0071233:cellular response to leucine;GO:1990253:cellular response to leucine starvation;GO:0006425:glutaminyl-tRNA aminoacylation;GO:0006429:leucyl-tRNA aminoacylation;GO:0043547:positive regulation of GTPase activity;GO:0032008:positive regulation of TOR signaling;GO:1904263:positive regu…	GO:0017101:aminoacyl-tRNA synthetase multienzyme complex;GO:0005737:cytoplasm;GO:0005829:cytosol;GO:0012505:endomembrane system;GO:0005783:endoplasmic reticulum;GO:0005764:lysosome;GO:0016604:nuclear body;	GO:0002161:aminoacyl-tRNA editing activity;GO:0005524:ATP binding;GO:0004819:glutamine-tRNA ligase activity;GO:0005096:GTPase activator activity;GO:0004823:leucine-tRNA ligase activity;	K01869	;ko00970 Aminoacyl-tRNA biosynthesis;
ENSG00000116473	1451.3	0.609338	-0.714685	0.0655483	-10.9032	1.11e-27	6.15e-26	1	111542218	111716691	+	RAP1A	RAP1A%2C member of RAS oncogene family [Source:HGNC Symbol%3BAcc:HGNC:9855]	GO:0071320:cellular response to cAMP;GO:1990090:cellular response to nerve growth factor stimulus;GO:0061028:establishment of endothelial barrier;GO:2000301:negative regulation of synaptic vesicle exocytosis;GO:0038180:nerve growth factor signaling pathway;GO:0007399:nervous system development;GO:0070374:positive regulation of ERK1 and ERK2 cascade;GO:0043547:positive regulation of GTPase activit…	GO:0030054:cell junction;GO:0005737:cytoplasm;GO:0005769:early endosome;GO:0032045:guanyl-nucleotide exchange factor complex;GO:0005770:late endosome;GO:0043005:neuron projection;GO:0048471:perinuclear region of cytoplasm;GO:0005886:plasma membrane;	GO:0005525:GTP binding;GO:0005085:guanyl-nucleotide exchange factor activity;GO:0044877:macromolecular complex binding;GO:0031267:small GTPase binding;	K04353	;ko04010 MAPK signaling pathway;ko04014 Ras signaling pathway;ko04015 Rap1 signaling pathway;ko04024 cAMP signaling pathway;ko04062 Chemokine signaling pathway;ko04510 Focal adhesion;ko04530 Tight junction;ko04611 Platelet activation;ko04670 Leukocyte transendothelial migration;ko04720 Long-term potentiation;ko04722 Neurotrophin signaling pathway;ko04934 Cushing syndrome;ko04972 Pancreatic secret…
ENSG00000134602	3391.66	0.71097	-0.49214	0.0451623	-10.8972	1.19e-27	6.55e-26	X	132023302	132075943	+	STK26	serine/threonine kinase 26 [Source:HGNC Symbol%3BAcc:HGNC:18174]	GO:0006915:apoptotic process;GO:0009267:cellular response to starvation;GO:0030033:microvillus assembly;GO:0030336:negative regulation of cell migration;GO:0046777:protein autophosphorylation;GO:0006468:protein phosphorylation;GO:0042981:regulation of apoptotic process;GO:1903205:regulation of hydrogen peroxide-induced cell death;GO:0042542:response to hydrogen peroxide;	GO:0016324:apical plasma membrane;GO:0071944:cell periphery;GO:0005737:cytoplasm;GO:0005829:cytosol;GO:0070062:extracellular exosome;GO:0005794:Golgi apparatus;GO:0000139:Golgi membrane;GO:0005798:Golgi-associated vesicle;GO:0016020:membrane;GO:0048471:perinuclear region of cytoplasm;GO:0012506:vesicle membrane;	GO:0005524:ATP binding;GO:0042802:identical protein binding;GO:0000287:magnesium ion binding;GO:0042803:protein homodimerization activity;GO:0004672:protein kinase activity;	K08838	-
ENSG00000078140	7364.35	1.27715	0.352932	0.0324234	10.8851	1.36e-27	7.44e-26	4	39698109	39782792	+	UBE2K	ubiquitin conjugating enzyme E2 K [Source:HGNC Symbol%3BAcc:HGNC:4914]	GO:0035458:cellular response to interferon-beta;GO:0010994:free ubiquitin chain polymerization;GO:0010800:positive regulation of peptidyl-threonine phosphorylation;GO:1903265:positive regulation of tumor necrosis factor-mediated signaling pathway;GO:0060340:positive regulation of type I interferon-mediated signaling pathway;GO:0043161:proteasome-mediated ubiquitin-dependent protein catabolic proc…	GO:0005737:cytoplasm;GO:0032433:filopodium tip;GO:0005634:nucleus;	GO:0005524:ATP binding;GO:0061631:ubiquitin conjugating enzyme activity;GO:0031625:ubiquitin protein ligase binding;GO:0004842:ubiquitin-protein transferase activity;GO:0034450:ubiquitin-ubiquitin ligase activity;	K04649	;ko04120 Ubiquitin mediated proteolysis;
ENSG00000164100	1822.43	1.54276	0.625518	0.0575148	10.8758	1.5e-27	8.2e-26	4	118033618	118258634	+	NDST3	N-deacetylase and N-sulfotransferase 3 [Source:HGNC Symbol%3BAcc:HGNC:7682]	GO:0015012:heparan sulfate proteoglycan biosynthetic process;GO:0015014:heparan sulfate proteoglycan biosynthetic process, polysaccharide chain biosynthetic process;GO:0030210:heparin biosynthetic process;	GO:0005794:Golgi apparatus;GO:0000139:Golgi membrane;GO:0016021:integral component of membrane;	GO:0015016:[heparan sulfate]-glucosamine N-sulfotransferase activity;GO:0019213:deacetylase activity;GO:0008146:sulfotransferase activity;	K02578	;ko00534 Glycosaminoglycan biosynthesis - heparan sulfate / heparin;ko01100 Metabolic pathways;
ENSG00000115875	3451.09	0.718466	-0.477008	0.0438605	-10.8756	1.51e-27	8.2e-26	2	38743599	38751494	-	SRSF7	serine and arginine rich splicing factor 7 [Source:HGNC Symbol%3BAcc:HGNC:10789]	GO:0006397:mRNA processing;GO:0000398:mRNA splicing, via spliceosome;GO:0051028:mRNA transport;GO:0048025:negative regulation of mRNA splicing, via spliceosome;GO:0008380:RNA splicing;	GO:0005737:cytoplasm;GO:0070062:extracellular exosome;GO:0016607:nuclear speck;GO:0005654:nucleoplasm;GO:0005634:nucleus;	GO:0019904:protein domain specific binding;GO:0003723:RNA binding;GO:0008270:zinc ion binding;	K12896	;ko03040 Spliceosome;ko05014 Amyotrophic lateral sclerosis;ko05168 Herpes simplex virus 1 infection;
ENSG00000103257	7795.85	1.27079	0.345721	0.0317954	10.8733	1.54e-27	8.38e-26	16	87830023	87869507	-	SLC7A5	solute carrier family 7 member 5 [Source:HGNC Symbol%3BAcc:HGNC:11063]	GO:0089718:amino acid import across plasma membrane;GO:1903801:L-leucine import into cell;GO:0098713:leucine import across plasma membrane;GO:0010629:negative regulation of gene expression;GO:0015804:neutral amino acid transport;GO:0015823:phenylalanine transport;GO:0002720:positive regulation of cytokine production involved in immune response;GO:0032729:positive regulation of interferon-gamma pr…	GO:1990184:amino acid transport complex;GO:0016324:apical plasma membrane;GO:0009925:basal plasma membrane;GO:0016323:basolateral plasma membrane;GO:0005829:cytosol;GO:0098591:external side of apical plasma membrane;GO:0070062:extracellular exosome;GO:0016021:integral component of membrane;GO:0043231:intracellular membrane-bounded organelle;GO:0005765:lysosomal membrane;GO:0016020:membrane;GO:003…	GO:0015171:amino acid transmembrane transporter activity;GO:0015173:aromatic amino acid transmembrane transporter activity;GO:0015179:L-amino acid transmembrane transporter activity;GO:0015190:L-leucine transmembrane transporter activity;GO:0015196:L-tryptophan transmembrane transporter activity;GO:0015175:neutral amino acid transmembrane transporter activity;GO:0042605:peptide antigen binding;GO…	K13780	;ko04150 mTOR signaling pathway;ko05230 Central carbon metabolism in cancer;
ENSG00000186517	3204.98	0.703413	-0.507557	0.0467336	-10.8606	1.78e-27	9.59e-26	1	161046946	161069970	-	ARHGAP30	Rho GTPase activating protein 30 [Source:HGNC Symbol%3BAcc:HGNC:27414]	GO:0051056:regulation of small GTPase mediated signal transduction;GO:0007264:small GTPase mediated signal transduction;	GO:0031410:cytoplasmic vesicle;GO:0005829:cytosol;GO:0043231:intracellular membrane-bounded organelle;	GO:0005096:GTPase activator activity;	-	-
ENSG00000245532	1024.26	0.564349	-0.825341	0.0762591	-10.8229	2.68e-27	1.44e-25	11	65422774	65445540	+	NEAT1	nuclear paraspeckle assembly transcript 1 [Source:HGNC Symbol%3BAcc:HGNC:30815]	-	-	-	-	-
ENSG00000100697	4709.27	1.33441	0.4162	0.0385132	10.8067	3.2e-27	1.72e-25	14	95086228	95158010	-	DICER1	dicer 1%2C ribonuclease III [Source:HGNC Symbol%3BAcc:HGNC:17098]	GO:0006309:apoptotic DNA fragmentation;GO:0036404:conversion of ds siRNA to ss siRNA;GO:0033168:conversion of ds siRNA to ss siRNA involved in RNA interference;GO:0035280:miRNA loading onto RISC involved in gene silencing by miRNA;GO:0010586:miRNA metabolic process;GO:0010629:negative regulation of gene expression;GO:0010626:negative regulation of Schwann cell proliferation;GO:0000122:negative re…	GO:0033167:ARC complex;GO:0005737:cytoplasm;GO:0005829:cytosol;GO:0030425:dendrite;GO:0005793:endoplasmic reticulum-Golgi intermediate compartment;GO:0070062:extracellular exosome;GO:0030426:growth cone;GO:0005634:nucleus;GO:0048471:perinuclear region of cytoplasm;GO:0016442:RISC complex;GO:0070578:RISC-loading complex;	GO:0005524:ATP binding;GO:0004530:deoxyribonuclease I activity;GO:0003677:DNA binding;GO:0003725:double-stranded RNA binding;GO:0004521:endoribonuclease activity;GO:0004386:helicase activity;GO:0046872:metal ion binding;GO:0070883:pre-miRNA binding;GO:0019904:protein domain specific binding;GO:0004525:ribonuclease III activity;GO:0003723:RNA binding;GO:0035197:siRNA binding;GO:0016443:bidentate r…	K11592	;ko05206 MicroRNAs in cancer;
ENSG00000151474	616.697	0.456131	-1.13248	0.104802	-10.8058	3.23e-27	1.73e-25	10	13643706	14462142	-	FRMD4A	FERM domain containing 4A [Source:HGNC Symbol%3BAcc:HGNC:25491]	GO:0090162:establishment of epithelial cell polarity;GO:0050709:negative regulation of protein secretion;GO:0050714:positive regulation of protein secretion;	GO:0005912:adherens junction;GO:0005923:bicellular tight junction;GO:0005737:cytoplasm;GO:0005856:cytoskeleton;	GO:0030674:protein binding, bridging;	K09228	;ko05168 Herpes simplex virus 1 infection;
ENSG00000129055	1479.8	1.62669	0.701941	0.0650041	10.7984	3.5e-27	1.86e-25	3	134477706	134486716	-	ANAPC13	anaphase promoting complex subunit 13 [Source:HGNC Symbol%3BAcc:HGNC:24540]	GO:0007049:cell cycle;GO:0051301:cell division;GO:0070979:protein K11-linked ubiquitination;	GO:0005680:anaphase-promoting complex;	-	K12456	;ko04110 Cell cycle;ko04114 Oocyte meiosis;ko04120 Ubiquitin mediated proteolysis;ko04914 Progesterone-mediated oocyte maturation;
ENSG00000197081	12176.5	1.22657	0.294635	0.0272908	10.7962	3.59e-27	1.9e-25	6	159969082	160113507	+	IGF2R	insulin like growth factor 2 receptor [Source:HGNC Symbol%3BAcc:HGNC:5467]	GO:0031100:organ regeneration;GO:0007186:G-protein coupled receptor signaling pathway;GO:0001889:liver development;GO:0007041:lysosomal transport;GO:0044794:positive regulation by host of viral process;GO:0043065:positive regulation of apoptotic process;GO:0009791:post-embryonic development;GO:0006898:receptor-mediated endocytosis;GO:0032526:response to retinoic acid;GO:0007165:signal transductio…	GO:0009986:cell surface;GO:0030118:clathrin coat;GO:0030669:clathrin-coated endocytic vesicle membrane;GO:0005769:early endosome;GO:0030139:endocytic vesicle;GO:0005768:endosome;GO:0010008:endosome membrane;GO:0070062:extracellular exosome;GO:0005925:focal adhesion;GO:0005794:Golgi apparatus;GO:0005887:integral component of plasma membrane;GO:0005770:late endosome;GO:0016020:membrane;GO:0005641:n…	GO:0019899:enzyme binding;GO:0001965:G-protein alpha-subunit binding;GO:0042802:identical protein binding;GO:0005520:insulin-like growth factor binding;GO:0031995:insulin-like growth factor II binding;GO:0005010:insulin-like growth factor-activated receptor activity;GO:0005537:mannose binding;GO:0051219:phosphoprotein binding;GO:0001972:retinoic acid binding;GO:0038023:signaling receptor activity;	K06564	;ko04142 Lysosome;ko04144 Endocytosis;
ENSG00000186918	725.233	0.503466	-0.990034	0.0918369	-10.7803	4.26e-27	2.25e-25	8	28345590	28402701	-	ZNF395	zinc finger protein 395 [Source:HGNC Symbol%3BAcc:HGNC:18737]	GO:0045944:positive regulation of transcription from RNA polymerase II promoter;GO:0006357:regulation of transcription from RNA polymerase II promoter;GO:0006355:regulation of transcription, DNA-templated;	GO:0005737:cytoplasm;GO:0005829:cytosol;GO:0016607:nuclear speck;GO:0005654:nucleoplasm;GO:0005634:nucleus;	GO:0000987:core promoter proximal region sequence-specific DNA binding;GO:0003677:DNA binding;GO:0001228:RNA polymerase II transcription regulatory region sequence-specific DNA binding transcription factor activity involved in positive regulation of transcription;GO:0003700:sequence-specific DNA binding transcription factor activity;GO:0046872:metal ion binding;GO:0000978:RNA polymerase II core p…	-	-
ENSG00000160796	948.353	0.552165	-0.856828	0.07972	-10.748	6.06e-27	3.18e-25	3	46979666	47009704	+	NBEAL2	neurobeachin like 2 [Source:HGNC Symbol%3BAcc:HGNC:31928]	GO:0030220:platelet formation;GO:0008104:protein localization;	GO:0005829:cytosol;GO:0005783:endoplasmic reticulum;GO:0016020:membrane;GO:0005886:plasma membrane;GO:0070821:tertiary granule membrane;	GO:0019901:protein kinase binding;	-	-
ENSG00000127914	2638.68	1.43795	0.524013	0.0487552	10.7478	6.07e-27	3.18e-25	7	91940840	92110673	+	AKAP9	A-kinase anchoring protein 9 [Source:HGNC Symbol%3BAcc:HGNC:379]	GO:0034629:cellular protein complex localization;GO:0071320:cellular response to cAMP;GO:0007268:synaptic transmission;GO:0051661:maintenance of centrosome location;GO:0007020:microtubule nucleation;GO:0007194:negative regulation of adenylate cyclase activity;GO:0031116:positive regulation of microtubule polymerization;GO:0033138:positive regulation of peptidyl-serine phosphorylation;GO:1901018:p…	GO:0005813:centrosome;GO:0005801:cis-Golgi network;GO:0005856:cytoskeleton;GO:0005829:cytosol;GO:0044307:dendritic branch;GO:0005794:Golgi apparatus;GO:0005795:Golgi stack;GO:0043231:intracellular membrane-bounded organelle;GO:0043025:neuronal cell body;GO:0034705:potassium channel complex;GO:0097060:synaptic membrane;GO:0008076:voltage-gated potassium channel complex;	GO:0003677:DNA binding;GO:0060090:binding, bridging;GO:0015459:potassium channel regulator activity;GO:0034237:protein kinase A regulatory subunit binding;GO:0005102:receptor binding;GO:0044325:ion channel binding;	K16551	-
ENSG00000175567	1205.42	0.590697	-0.759511	0.0706734	-10.7468	6.14e-27	3.21e-25	11	73974672	73982843	-	UCP2	uncoupling protein 2 [Source:HGNC Symbol%3BAcc:HGNC:12518]	GO:0007568:aging;GO:0034198:cellular response to amino acid starvation;GO:0071333:cellular response to glucose stimulus;GO:0032869:cellular response to insulin stimulus;GO:0007565:female pregnancy;GO:0097421:liver regeneration;GO:1990542:mitochondrial transmembrane transport;GO:0043066:negative regulation of apoptotic process;GO:0061179:negative regulation of insulin secretion involved in cellula…	GO:0016021:integral component of membrane;GO:0005743:mitochondrial inner membrane;GO:0005739:mitochondrion;GO:0005737:cytoplasm;	GO:0017077:oxidative phosphorylation uncoupler activity;	K15103	-
ENSG00000079387	1794.92	0.649155	-0.623365	0.0580189	-10.7442	6.31e-27	3.29e-25	12	48042897	48106079	-	SENP1	SUMO specific peptidase 1 [Source:HGNC Symbol%3BAcc:HGNC:17927]	GO:0006919:activation of cysteine-type endopeptidase activity involved in apoptotic process;GO:0097190:apoptotic signaling pathway;GO:0045944:positive regulation of transcription from RNA polymerase II promoter;GO:0016926:protein desumoylation;GO:0006508:proteolysis;GO:0032435:negative regulation of proteasomal ubiquitin-dependent protein catabolic process;GO:0010724:regulation of definitive eryt…	GO:0005737:cytoplasm;GO:0005925:focal adhesion;GO:0031965:nuclear membrane;GO:0005654:nucleoplasm;GO:0005634:nucleus;	GO:0004175:endopeptidase activity;GO:0070139:SUMO-specific endopeptidase activity;GO:0070140:SUMO-specific isopeptidase activity;	K08592	-
ENSG00000176105	1257.36	1.68264	0.750725	0.0699377	10.7342	7.03e-27	3.65e-25	18	721588	812546	-	YES1	YES proto-oncogene 1%2C Src family tyrosine kinase [Source:HGNC Symbol%3BAcc:HGNC:12841]	GO:0030154:cell differentiation;GO:0006464:cellular protein modification process;GO:0036120:cellular response to platelet-derived growth factor stimulus;GO:0071300:cellular response to retinoic acid;GO:0071560:cellular response to transforming growth factor beta stimulus;GO:0048013:ephrin receptor signaling pathway;GO:0038096:Fc-gamma receptor signaling pathway involved in phagocytosis;GO:0045087…	GO:0005884:actin filament;GO:0005829:cytosol;GO:0070062:extracellular exosome;GO:0031234:extrinsic component of cytoplasmic side of plasma membrane;GO:0005925:focal adhesion;GO:0005794:Golgi apparatus;GO:0005815:microtubule organizing center;GO:0005886:plasma membrane;	GO:0005524:ATP binding;GO:0019899:enzyme binding;GO:0005154:epidermal growth factor receptor binding;GO:0004715:non-membrane spanning protein tyrosine kinase activity;GO:0001784:phosphotyrosine binding;GO:0004713:protein tyrosine kinase activity;GO:0005102:receptor binding;GO:0004714:transmembrane receptor protein tyrosine kinase activity;GO:0044325:ion channel binding;	K05705	;ko04520 Adherens junction;
ENSG00000221823	2445.91	0.687858	-0.539818	0.0503546	-10.7203	8.17e-27	4.22e-25	2	68178857	68256237	-	PPP3R1	protein phosphatase 3 regulatory subunit B%2C alpha [Source:HGNC Symbol%3BAcc:HGNC:9317]	GO:0001569:patterning of blood vessels;GO:0033173:calcineurin-NFAT signaling cascade;GO:0001837:epithelial to mesenchymal transition;GO:0007507:heart development;GO:0060487:lung epithelial cell differentiation;GO:0022011:myelination in peripheral nervous system;GO:0045944:positive regulation of transcription from RNA polymerase II promoter;GO:0006606:protein import into nucleus;	GO:0005955:calcineurin complex;GO:0005829:cytosol;GO:0005654:nucleoplasm;GO:0098794:postsynapse;GO:0042383:sarcolemma;	GO:0005509:calcium ion binding;GO:0004723:calcium-dependent protein serine/threonine phosphatase activity;GO:0008597:calcium-dependent protein serine/threonine phosphatase regulator activity;GO:0005516:calmodulin binding;GO:0016018:cyclosporin A binding;GO:0019902:phosphatase binding;GO:0019904:protein domain specific binding;	K06268	;ko04010 MAPK signaling pathway;ko04020 Calcium signaling pathway;ko04022 cGMP-PKG signaling pathway;ko04114 Oocyte meiosis;ko04218 Cellular senescence;ko04310 Wnt signaling pathway;ko04360 Axon guidance;ko04370 VEGF signaling pathway;ko04380 Osteoclast differentiation;ko04625 C-type lectin receptor signaling pathway;ko04650 Natural killer cell mediated cytotoxicity;ko04658 Th1 and Th2 cell diffe…
ENSG00000145220	2277.71	0.671058	-0.57549	0.0537652	-10.7038	9.77e-27	5.04e-25	4	4267701	4290154	-	LYAR	Ly1 antibody reactive [Source:HGNC Symbol%3BAcc:HGNC:26021]	GO:0048821:erythrocyte development;GO:0045087:innate immune response;GO:0045824:negative regulation of innate immune response;GO:0000122:negative regulation of transcription from RNA polymerase II promoter;GO:0050766:positive regulation of phagocytosis;GO:0045943:positive regulation of transcription from RNA polymerase I promoter;GO:0006364:rRNA processing;	GO:0005737:cytoplasm;GO:0005730:nucleolus;GO:0005654:nucleoplasm;GO:0005634:nucleus;GO:0001750:photoreceptor outer segment;	GO:0003677:DNA binding;GO:0042802:identical protein binding;GO:0046872:metal ion binding;GO:0003723:RNA binding;	K15263	-
ENSG00000178966	2338.05	0.685811	-0.544117	0.0508546	-10.6995	1.02e-26	5.25e-25	9	83980798	84004074	+	RMI1	RecQ mediated genome instability 1 [Source:HGNC Symbol%3BAcc:HGNC:25764]	GO:0006260:DNA replication;GO:0000724:double-strand break repair via homologous recombination;GO:0000712:resolution of meiotic recombination intermediates;	GO:0016604:nuclear body;GO:0005654:nucleoplasm;GO:0031422:RecQ helicase-Topo III complex;	GO:0000166:nucleotide binding;	K10990	;ko03460 Fanconi anemia pathway;
ENSG00000109674	1798.67	0.648769	-0.624222	0.0583424	-10.6993	1.03e-26	5.25e-25	4	177309874	177362936	+	NEIL3	nei like DNA glycosylase 3 [Source:HGNC Symbol%3BAcc:HGNC:24573]	GO:0006284:base-excision repair;GO:0006285:base-excision repair, AP site formation;GO:0045007:depurination;GO:0036297:interstrand cross-link repair;	GO:0005694:chromosome;GO:0005654:nucleoplasm;GO:0005634:nucleus;	GO:0000405:bubble DNA binding;GO:0003684:damaged DNA binding;GO:0019104:DNA N-glycosylase activity;GO:0003906:DNA-(apurinic or apyrimidinic site) lyase activity;GO:0003690:double-stranded DNA binding;GO:0003697:single-stranded DNA binding;GO:0008270:zinc ion binding;	K10569	;ko03410 Base excision repair;
ENSG00000163820	1571.26	1.59857	0.676783	0.0632736	10.6961	1.06e-26	5.41e-25	3	45917903	45995824	-	FYCO1	FYVE and coiled-coil domain autophagy adaptor 1 [Source:HGNC Symbol%3BAcc:HGNC:14673]	GO:0072383:plus-end-directed vesicle transport along microtubule;GO:1901098:positive regulation of autophagosome maturation;	GO:0005776:autophagosome;GO:0005794:Golgi apparatus;GO:0043231:intracellular membrane-bounded organelle;GO:0005770:late endosome;GO:0005764:lysosome;GO:0016020:membrane;	GO:0046872:metal ion binding;	K01368	;ko04142 Lysosome;ko04145 Phagosome;ko04210 Apoptosis;ko04612 Antigen processing and presentation;ko05152 Tuberculosis;
ENSG00000170144	9112.68	0.791575	-0.337201	0.0315454	-10.6894	1.14e-26	5.8e-25	2	177212694	177223959	+	HNRNPA3	heterogeneous nuclear ribonucleoprotein A3 [Source:HGNC Symbol%3BAcc:HGNC:24941]	GO:0042149:cellular response to glucose starvation;GO:1903936:cellular response to sodium arsenite;GO:0051170:nuclear import;GO:0000398:mRNA splicing, via spliceosome;GO:0051028:mRNA transport;GO:0032211:negative regulation of telomere maintenance via telomerase;GO:0051168:nuclear export;GO:0032212:positive regulation of telomere maintenance via telomerase;GO:0000381:regulation of alternative mRN…	GO:0071013:catalytic step 2 spliceosome;GO:0005737:cytoplasm;GO:0070062:extracellular exosome;GO:0016020:membrane;GO:0005654:nucleoplasm;GO:0005634:nucleus;GO:0005681:spliceosomal complex;GO:1990124:messenger ribonucleoprotein complex;GO:0043005:neuron projection;GO:0014069:postsynaptic density;GO:0035770:ribonucleoprotein granule;GO:0005829:cytosol;	GO:0098505:G-rich strand telomeric DNA binding;GO:0042802:identical protein binding;GO:0035198:miRNA binding;GO:0036002:pre-mRNA binding;GO:0019904:protein domain specific binding;GO:0003723:RNA binding;GO:0003697:single-stranded DNA binding;GO:0003727:single-stranded RNA binding;GO:0003729:mRNA binding;GO:0051033:RNA transmembrane transporter activity;GO:0036310:annealing helicase activity;GO:00…	K12741	;ko03040 Spliceosome;ko05014 Amyotrophic lateral sclerosis;
ENSG00000065978	20371.9	0.826005	-0.275778	0.0258482	-10.6691	1.42e-26	7.19e-25	1	42682418	42703805	+	YBX1	Y-box binding protein 1 [Source:HGNC Symbol%3BAcc:HGNC:8014]	GO:0098761:cellular response to interleukin-7;GO:0070934:CRD-mediated mRNA stabilization;GO:0048598:embryonic morphogenesis;GO:0008544:epidermis development;GO:0001701:in utero embryonic development;GO:1990428:miRNA transport;GO:0006397:mRNA processing;GO:0048255:mRNA stabilization;GO:2000773:negative regulation of cellular senescence;GO:0051154:negative regulation of striated muscle cell differe…	GO:0070937:CRD-mediated mRNA stability complex;GO:0010494:cytoplasmic stress granule;GO:0005829:cytosol;GO:0070062:extracellular exosome;GO:0071204:histone pre-mRNA 3'end processing complex;GO:1990124:messenger ribonucleoprotein complex;GO:0031965:nuclear membrane;GO:0005634:nucleus;GO:0005689:U12-type spliceosomal complex;GO:0005737:cytoplasm;GO:0030425:dendrite;GO:0043231:intracellular membrane…	GO:0003682:chromatin binding;GO:0051020:GTPase binding;GO:0035198:miRNA binding;GO:0003729:mRNA binding;GO:0003676:nucleic acid binding;GO:0003723:RNA binding;GO:0003697:single-stranded DNA binding;GO:0002039:p53 binding;GO:0043565:sequence-specific DNA binding;	K09276	-
ENSG00000048991	2998.62	0.710108	-0.493889	0.0462929	-10.6688	1.42e-26	7.19e-25	2	135531455	135725270	+	R3HDM1	R3H domain containing 1 [Source:HGNC Symbol%3BAcc:HGNC:9757]	-	-	GO:0003723:RNA binding;	K05054;K04613;K06115	-
ENSG00000106261	4133.24	1.34248	0.424904	0.0398395	10.6654	1.48e-26	7.43e-25	7	100015572	100041689	+	ZKSCAN1	zinc finger with KRAB and SCAN domains 1 [Source:HGNC Symbol%3BAcc:HGNC:13101]	GO:0006355:regulation of transcription, DNA-templated;GO:0006357:regulation of transcription from RNA polymerase II promoter;GO:0030154:cell differentiation;GO:0045321:leukocyte activation;GO:0000122:negative regulation of transcription from RNA polymerase II promoter;	GO:0005634:nucleus;	GO:0003677:DNA binding;GO:0046872:metal ion binding;GO:0000981:sequence-specific DNA binding RNA polymerase II transcription factor activity;GO:0000978:RNA polymerase II core promoter proximal region sequence-specific DNA binding;GO:0001227:RNA polymerase II transcription regulatory region sequence-specific DNA binding transcription factor activity involved in negative regulation of transcription…	K09229	-
ENSG00000139324	914.464	1.86914	0.902373	0.0846358	10.6618	1.54e-26	7.69e-25	12	88142296	88199887	+	TMTC3	transmembrane O-mannosyltransferase targeting cadherins 3 [Source:HGNC Symbol%3BAcc:HGNC:26899]	GO:1901800:positive regulation of proteasomal protein catabolic process;GO:0035269:protein O-linked mannosylation;GO:0034976:response to endoplasmic reticulum stress;	GO:0005783:endoplasmic reticulum;GO:0016021:integral component of membrane;	GO:0004169:dolichyl-phosphate-mannose-protein mannosyltransferase activity;GO:0000030:mannosyltransferase activity;	-	-
ENSG00000124789	4657.13	0.755032	-0.40539	0.0380301	-10.6597	1.57e-26	7.84e-25	6	17615035	17706925	-	NUP153	nucleoporin 153 [Source:HGNC Symbol%3BAcc:HGNC:8062]	GO:0051028:mRNA transport;GO:0046832:negative regulation of RNA export from nucleus;GO:0051292:nuclear pore complex assembly;GO:0006606:protein import into nucleus;GO:0006405:RNA export from nucleus;GO:0046718:viral entry into host cell;GO:0075732:viral penetration into host nucleus;	GO:0005829:cytosol;GO:0043657:host cell;GO:0016020:membrane;GO:0042405:nuclear inclusion body;GO:0031965:nuclear membrane;GO:0034399:nuclear periphery;GO:0005643:nuclear pore;GO:0044615:nuclear pore nuclear basket;GO:0005730:nucleolus;GO:0005654:nucleoplasm;	GO:0003677:DNA binding;GO:0042802:identical protein binding;GO:0046872:metal ion binding;GO:0008139:nuclear localization sequence binding;GO:0043495:protein anchor;GO:0017056:structural constituent of nuclear pore;	K14296	;ko03013 RNA transport;ko05014 Amyotrophic lateral sclerosis;
ENSG00000161547	6925.06	0.78167	-0.355369	0.0333446	-10.6574	1.61e-26	8.01e-25	17	76734115	76737333	-	SRSF2	serine and arginine rich splicing factor 2 [Source:HGNC Symbol%3BAcc:HGNC:10783]	GO:0000278:mitotic cell cycle;GO:0006397:mRNA processing;GO:0000398:mRNA splicing, via spliceosome;GO:0000381:regulation of alternative mRNA splicing, via spliceosome;GO:0033197:response to vitamin E;GO:0008380:RNA splicing;	GO:0005737:cytoplasm;GO:0005829:cytosol;GO:0035061:interchromatin granule;GO:0016607:nuclear speck;GO:0005654:nucleoplasm;GO:0005634:nucleus;GO:0005681:spliceosomal complex;	GO:0036002:pre-mRNA binding;GO:0005080:protein kinase C binding;GO:0003723:RNA binding;GO:0003714:transcription corepressor activity;	K12891	;ko03040 Spliceosome;ko05168 Herpes simplex virus 1 infection;
ENSG00000075624	79931.7	0.847775	-0.238246	0.0223889	-10.6412	1.92e-26	9.5e-25	7	5526409	5563902	-	ACTB	actin beta [Source:HGNC Symbol%3BAcc:HGNC:132]	GO:0007409:axonogenesis;GO:0048870:cell motility;GO:0001895:retina homeostasis;	GO:0015629:actin cytoskeleton;GO:0005856:cytoskeleton;GO:0005829:cytosol;GO:0097433:dense body;GO:0005925:focal adhesion;GO:0005634:nucleus;GO:0005886:plasma membrane;GO:0032991:macromolecular complex;GO:0005884:actin filament;GO:0030424:axon;GO:0005737:cytoplasm;GO:0016020:membrane;GO:0035267:NuA4 histone acetyltransferase complex;GO:0045202:synapse;GO:0070062:extracellular exosome;GO:0005615:ex…	GO:0005524:ATP binding;GO:0019901:protein kinase binding;	K05692;K16467	-
ENSG00000138760	1238.39	1.71846	0.781113	0.0735285	10.6233	2.32e-26	1.15e-24	4	76158737	76234536	-	SCARB2	scavenger receptor class B member 2 [Source:HGNC Symbol%3BAcc:HGNC:1665]	GO:0015917:aminophospholipid transport;GO:0010467:gene expression;GO:0010976:positive regulation of neuron projection development;GO:0006622:protein targeting to lysosome;GO:0006898:receptor-mediated endocytosis;GO:0043471:regulation of cellular carbohydrate catabolic process;GO:0007605:sensory perception of sound;	GO:0030669:clathrin-coated endocytic vesicle membrane;GO:0005737:cytoplasm;GO:0030666:endocytic vesicle membrane;GO:0005789:endoplasmic reticulum membrane;GO:0010008:endosome membrane;GO:0070062:extracellular exosome;GO:0005925:focal adhesion;GO:0000139:Golgi membrane;GO:0016021:integral component of membrane;GO:0031902:late endosome membrane;GO:0043202:lysosomal lumen;GO:0005765:lysosomal membra…	GO:0038024:cargo receptor activity;GO:0051087:chaperone binding;GO:0015485:cholesterol binding;GO:0019899:enzyme binding;GO:0031210:phosphatidylcholine binding;GO:0001786:phosphatidylserine binding;GO:0042803:protein homodimerization activity;GO:0005044:scavenger receptor activity;GO:0004888:transmembrane signaling receptor activity;GO:0001618:virus receptor activity;	K12384	;ko04142 Lysosome;
ENSG00000183049	481.138	0.433151	-1.20706	0.113871	-10.6002	2.97e-26	1.46e-24	10	12349547	12835545	+	CAMK1D	calcium/calmodulin dependent protein kinase ID [Source:HGNC Symbol%3BAcc:HGNC:19341]	GO:0006954:inflammatory response;GO:0043066:negative regulation of apoptotic process;GO:0007399:nervous system development;GO:0018105:peptidyl-serine phosphorylation;GO:0043065:positive regulation of apoptotic process;GO:0032793:positive regulation of CREB transcription factor activity;GO:0010976:positive regulation of neuron projection development;GO:0090023:positive regulation of neutrophil che…	GO:0005737:cytoplasm;GO:0005634:nucleus;	GO:0005524:ATP binding;GO:0005516:calmodulin binding;GO:0004683:calmodulin-dependent protein kinase activity;	K08794	;ko04020 Calcium signaling pathway;ko04921 Oxytocin signaling pathway;ko04925 Aldosterone synthesis and secretion;ko05214 Glioma;
ENSG00000059804	385.476	2.55968	1.35596	0.128008	10.5928	3.22e-26	1.58e-24	12	7919230	7936187	-	SLC2A3	solute carrier family 2 member 3 [Source:HGNC Symbol%3BAcc:HGNC:11007]	GO:0005975:carbohydrate metabolic process;GO:0098708:glucose import across plasma membrane;GO:0019852:L-ascorbic acid metabolic process;	GO:0042995:cell projection;GO:0070062:extracellular exosome;GO:0016021:integral component of membrane;GO:0005887:integral component of plasma membrane;GO:0043204:perikaryon;GO:0005886:plasma membrane;GO:0030667:secretory granule membrane;GO:0035579:specific granule membrane;GO:0070821:tertiary granule membrane;	GO:0033300:dehydroascorbic acid transporter activity;GO:0005536:glucose binding;GO:0005355:glucose transmembrane transporter activity;	K08142;K17776	-
ENSG00000064419	3039.22	0.715657	-0.482659	0.0455976	-10.5852	3.49e-26	1.71e-24	7	128954180	129055173	-	TNPO3	transportin 3 [Source:HGNC Symbol%3BAcc:HGNC:17103]	GO:0006606:protein import into nucleus;	GO:0005642:annulate lamellae;GO:0005737:cytoplasm;GO:0043231:intracellular membrane-bounded organelle;GO:0005635:nuclear envelope;	GO:0042802:identical protein binding;GO:0061608:nuclear import signal receptor activity;GO:0031267:small GTPase binding;	K15436	-
ENSG00000110422	2426.95	0.693295	-0.528458	0.050029	-10.563	4.42e-26	2.16e-24	11	33256672	33357023	+	HIPK3	homeodomain interacting protein kinase 3 [Source:HGNC Symbol%3BAcc:HGNC:4915]	GO:0006915:apoptotic process;GO:0009299:mRNA transcription;GO:0043066:negative regulation of apoptotic process;GO:0043508:negative regulation of JUN kinase activity;GO:0018105:peptidyl-serine phosphorylation;GO:0018107:peptidyl-threonine phosphorylation;GO:0006468:protein phosphorylation;	GO:0005737:cytoplasm;GO:0005829:cytosol;GO:0016604:nuclear body;GO:0005634:nucleus;GO:0005886:plasma membrane;GO:0016605:PML body;	GO:0005524:ATP binding;GO:0004672:protein kinase activity;GO:0004674:protein serine/threonine kinase activity;GO:0004713:protein tyrosine kinase activity;	K08826	;ko04218 Cellular senescence;
ENSG00000109519	1627.12	0.633658	-0.658223	0.0623985	-10.5487	5.15e-26	2.5e-24	4	7058895	7068064	-	GRPEL1	GrpE like 1%2C mitochondrial [Source:HGNC Symbol%3BAcc:HGNC:19696]	GO:0006457:protein folding;	GO:0005759:mitochondrial matrix;	GO:0000774:adenyl-nucleotide exchange factor activity;GO:0051087:chaperone binding;GO:0042803:protein homodimerization activity;	K03687	-
ENSG00000159023	5365.09	0.766296	-0.384026	0.0364121	-10.5467	5.26e-26	2.55e-24	1	28887091	29120046	+	EPB41	erythrocyte membrane protein band 4.1 [Source:HGNC Symbol%3BAcc:HGNC:3377]	GO:0030036:actin cytoskeleton organization;GO:0031032:actomyosin structure organization;GO:0007049:cell cycle;GO:0051301:cell division;GO:0030866:cortical actin cytoskeleton organization;GO:0032092:positive regulation of protein binding;GO:0065003:macromolecular complex assembly;GO:0051924:regulation of calcium ion transport;GO:0008360:regulation of cell shape;	GO:0016323:basolateral plasma membrane;GO:0030054:cell junction;GO:0030863:cortical cytoskeleton;GO:0009898:cytoplasmic side of plasma membrane;GO:0005856:cytoskeleton;GO:0005829:cytosol;GO:0045171:intercellular bridge;GO:0072686:mitotic spindle;GO:0016604:nuclear body;GO:0005886:plasma membrane;GO:0014069:postsynaptic density;GO:0032991:macromolecular complex;GO:0014731:spectrin-associated cytos…	GO:0005545:1-phosphatidylinositol binding;GO:0003779:actin binding;GO:0005516:calmodulin binding;GO:0051219:phosphoprotein binding;GO:0008022:protein C-terminus binding;GO:0047485:protein N-terminus binding;GO:0030507:spectrin binding;GO:0005200:structural constituent of cytoskeleton;GO:0005198:structural molecule activity;	K06107	-
ENSG00000205581	7548.7	0.78752	-0.344611	0.0327058	-10.5367	5.85e-26	2.82e-24	21	39342315	39349647	-	HMGN1	high mobility group nucleosome binding domain 1 [Source:HGNC Symbol%3BAcc:HGNC:4984]	GO:0006325:chromatin organization;GO:0032786:positive regulation of DNA-templated transcription, elongation;GO:1901666:positive regulation of NAD+ ADP-ribosyltransferase activity;GO:0048597:post-embryonic camera-type eye morphogenesis;GO:0000720:pyrimidine dimer repair by nucleotide-excision repair;GO:0040034:regulation of development, heterochronic;GO:0050678:regulation of epithelial cell prolif…	GO:0000785:chromatin;GO:0005737:cytoplasm;GO:0005654:nucleoplasm;GO:0005634:nucleus;	GO:0003682:chromatin binding;GO:0003677:DNA binding;GO:0031492:nucleosomal DNA binding;	K11299	-
ENSG00000106624	3205.16	0.715385	-0.483208	0.0458934	-10.5289	6.35e-26	3.06e-24	7	44104345	44114562	+	AEBP1	AE binding protein 1 [Source:HGNC Symbol%3BAcc:HGNC:303]	GO:0000122:negative regulation of transcription from RNA polymerase II promoter;GO:1904026:regulation of collagen fibril organization;	GO:0005737:cytoplasm;GO:0070062:extracellular exosome;GO:0005576:extracellular region;GO:0005615:extracellular space;GO:0005634:nucleus;	GO:0005516:calmodulin binding;GO:0004180:carboxypeptidase activity;GO:0005518:collagen binding;GO:0001227:RNA polymerase II transcription regulatory region sequence-specific DNA binding transcription factor activity involved in negative regulation of transcription;GO:0000977:RNA polymerase II regulatory region sequence-specific DNA binding;GO:0008270:zinc ion binding;	-	-
ENSG00000126775	623.197	2.08421	1.0595	0.100651	10.5265	6.52e-26	3.13e-24	14	55366391	55411830	-	ATG14	autophagy related 14 [Source:HGNC Symbol%3BAcc:HGNC:19962]	GO:0000045:autophagosome assembly;GO:0016240:autophagosome docking;GO:0042149:cellular response to glucose starvation;GO:0009267:cellular response to starvation;GO:0008333:endosome to lysosome transport;GO:0016236:macroautophagy;GO:0000423:macromitophagy;GO:0001933:negative regulation of protein phosphorylation;GO:0043552:positive regulation of phosphatidylinositol 3-kinase activity;GO:0001934:po…	GO:0005776:autophagosome;GO:0000421:autophagosome membrane;GO:0005930:axoneme;GO:0005829:cytosol;GO:0005789:endoplasmic reticulum membrane;GO:0097629:extrinsic component of omegasome membrane;GO:0097632:extrinsic component of pre-autophagosomal structure membrane;GO:0044233:ER-mitochondrion membrane contact site;GO:0045335:phagocytic vesicle;GO:0034045:pre-autophagosomal structure membrane;GO:003…	GO:0051020:GTPase binding;	K17889	;ko04140 Autophagy - animal;ko05010 Alzheimer disease;ko05014 Amyotrophic lateral sclerosis;ko05016 Huntington disease;ko05017 Spinocerebellar ataxia;ko05022 Pathways of neurodegeneration - multiple diseases;ko05131 Shigellosis;ko05167 Kaposi sarcoma-associated herpesvirus infection;
ENSG00000166266	2534.86	0.690263	-0.534783	0.0508114	-10.5249	6.64e-26	3.17e-24	11	108008898	108107761	+	CUL5	cullin 5 [Source:HGNC Symbol%3BAcc:HGNC:2556]	GO:0038128:ERBB2 signaling pathway;GO:0000082:G1/S transition of mitotic cell cycle;GO:0097193:intrinsic apoptotic signaling pathway;GO:0016567:protein ubiquitination;GO:0031146:SCF-dependent proteasomal ubiquitin-dependent protein catabolic process;GO:0021799:cerebral cortex radially oriented cell migration;GO:0000209:protein polyubiquitination;GO:0021942:radial glia guided migration of Purkinje…	GO:0031466:Cul5-RING ubiquitin ligase complex;GO:0031461:cullin-RING ubiquitin ligase complex;GO:0005829:cytosol;GO:0019005:SCF ubiquitin ligase complex;GO:0005737:cytoplasm;GO:0005634:nucleus;GO:0005886:plasma membrane;	GO:0005262:calcium channel activity;GO:0038023:signaling receptor activity;GO:0031625:ubiquitin protein ligase binding;GO:0004842:ubiquitin-protein transferase activity;GO:0005000:vasopressin receptor activity;	K10612	;ko04120 Ubiquitin mediated proteolysis;ko05170 Human immunodeficiency virus 1 infection;
ENSG00000010818	639.286	0.48028	-1.05805	0.100645	-10.5128	7.54e-26	3.59e-24	6	142751469	142956698	-	HIVEP2	HIVEP zinc finger 2 [Source:HGNC Symbol%3BAcc:HGNC:4921]	GO:0006357:regulation of transcription from RNA polymerase II promoter;	GO:0005654:nucleoplasm;GO:0005634:nucleus;	GO:0003677:DNA binding;GO:0000981:sequence-specific DNA binding RNA polymerase II transcription factor activity;GO:0046872:metal ion binding;GO:0000978:RNA polymerase II core promoter proximal region sequence-specific DNA binding;	K09239	-
ENSG00000005249	1115.16	0.568766	-0.814094	0.0777561	-10.4698	1.19e-25	5.64e-24	7	107044705	107161811	+	PRKAR2B	protein kinase cAMP-dependent type II regulatory subunit beta [Source:HGNC Symbol%3BAcc:HGNC:9392]	GO:0006631:fatty acid metabolic process;GO:0035556:intracellular signal transduction;GO:0007612:learning;GO:0050804:regulation of synaptic transmission;GO:2000480:negative regulation of cAMP-dependent protein kinase activity;GO:0043949:regulation of cAMP-mediated signaling;GO:0010738:regulation of protein kinase A signaling;GO:0097332:response to antipsychotic drug;GO:0097338:response to clozapin…	GO:0005952:cAMP-dependent protein kinase complex;GO:0005813:centrosome;GO:0097546:ciliary base;GO:0005737:cytoplasm;GO:0005829:cytosol;GO:0043198:dendritic shaft;GO:0043197:dendritic spine;GO:0070062:extracellular exosome;GO:0045121:membrane raft;GO:0043025:neuronal cell body;GO:0048471:perinuclear region of cytoplasm;GO:0005886:plasma membrane;	GO:0030552:cAMP binding;GO:0004862:cAMP-dependent protein kinase inhibitor activity;GO:0008603:cAMP-dependent protein kinase regulator activity;GO:0019904:protein domain specific binding;GO:0034236:protein kinase A catalytic subunit binding;GO:0031625:ubiquitin protein ligase binding;	K04739	;ko04910 Insulin signaling pathway;
ENSG00000066117	3366.13	0.715964	-0.482041	0.0460425	-10.4695	1.19e-25	5.64e-24	12	50085200	50100707	+	SMARCD1	SWI/SNF related%2C matrix associated%2C actin dependent regulator of chromatin%2C subfamily d%2C member 1 [Source:HGNC Symbol%3BAcc:HGNC:11106]	GO:0071398:cellular response to fatty acid;GO:0006338:chromatin remodeling;GO:0048096:chromatin-mediated maintenance of transcription;GO:0007399:nervous system development;GO:0006337:nucleosome disassembly;GO:0045944:positive regulation of transcription from RNA polymerase II promoter;GO:0006357:regulation of transcription from RNA polymerase II promoter;	GO:0043231:intracellular membrane-bounded organelle;GO:0071565:nBAF complex;GO:0071564:npBAF complex;GO:0005654:nucleoplasm;GO:0005634:nucleus;GO:0016514:SWI/SNF complex;	GO:0003682:chromatin binding;GO:0060090:binding, bridging;GO:0005102:receptor binding;GO:0003713:transcription coactivator activity;	K11650	;ko04714 Thermogenesis;ko05225 Hepatocellular carcinoma;
ENSG00000122203	1187.51	1.71744	0.78026	0.0745706	10.4634	1.27e-25	6e-24	5	176346062	176361807	-	KIAA1191	KIAA1191 [Source:HGNC Symbol%3BAcc:HGNC:29209]	-	GO:0005737:cytoplasm;	GO:0016491:oxidoreductase activity;	K17985;K14548	;ko04137 Mitophagy - animal;ko04140 Autophagy - animal;ko05010 Alzheimer disease;ko05014 Amyotrophic lateral sclerosis;ko05016 Huntington disease;ko05017 Spinocerebellar ataxia;ko05022 Pathways of neurodegeneration - multiple diseases;;ko03008 Ribosome biogenesis in eukaryotes;
ENSG00000196262	21835.7	0.844838	-0.243253	0.0232612	-10.4575	1.35e-25	6.37e-24	7	44796680	44824564	+	PPIA	peptidylprolyl isomerase A [Source:HGNC Symbol%3BAcc:HGNC:9253]	GO:0000187:activation of MAPK activity;GO:0032148:activation of protein kinase B activity;GO:0006915:apoptotic process;GO:0060352:cell adhesion molecule production;GO:0034599:cellular response to oxidative stress;GO:0042118:endothelial cell activation;GO:0030595:leukocyte chemotaxis;GO:0034389:lipid particle organization;GO:1902176:negative regulation of oxidative stress-induced intrinsic apoptot…	GO:0005737:cytoplasm;GO:0005829:cytosol;GO:0070062:extracellular exosome;GO:0005576:extracellular region;GO:0005615:extracellular space;GO:0005925:focal adhesion;GO:0043231:intracellular membrane-bounded organelle;GO:0016020:membrane;GO:0005634:nucleus;GO:0032991:macromolecular complex;GO:0034774:secretory granule lumen;GO:0031982:vesicle;	GO:0016018:cyclosporin A binding;GO:0005178:integrin binding;GO:0003755:peptidyl-prolyl cis-trans isomerase activity;GO:0003723:RNA binding;GO:0051082:unfolded protein binding;GO:0046790:virion binding;	K03767;K17985	;ko04217 Necroptosis;;ko04137 Mitophagy - animal;ko04140 Autophagy - animal;ko05010 Alzheimer disease;ko05014 Amyotrophic lateral sclerosis;ko05016 Huntington disease;ko05017 Spinocerebellar ataxia;ko05022 Pathways of neurodegeneration - multiple diseases;
ENSG00000107447	2389.57	1.4408	0.526868	0.0504152	10.4506	1.46e-25	6.82e-24	10	96304409	96338564	+	DNTT	DNA nucleotidylexotransferase [Source:HGNC Symbol%3BAcc:HGNC:2983]	GO:0006259:DNA metabolic process;GO:0006304:DNA modification;GO:0006303:double-strand break repair via nonhomologous end joining;GO:0033198:response to ATP;	GO:0005829:cytosol;GO:0000791:euchromatin;GO:0016363:nuclear matrix;GO:0005654:nucleoplasm;GO:0005634:nucleus;	GO:0003677:DNA binding;GO:0003912:DNA nucleotidylexotransferase activity;GO:0003887:DNA-directed DNA polymerase activity;GO:0046872:metal ion binding;	K00977	;ko03450 Non-homologous end-joining;ko04640 Hematopoietic cell lineage;
ENSG00000095932	252.277	0.30807	-1.69867	0.163634	-10.3809	3.03e-25	1.41e-23	19	3473986	3480525	-	SMIM24	small integral membrane protein 24 [Source:HGNC Symbol%3BAcc:HGNC:37244]	-	GO:0016021:integral component of membrane;	-	-	-
ENSG00000114738	2091.63	0.680255	-0.555852	0.0535952	-10.3713	3.35e-25	1.56e-23	3	50611520	50649291	+	MAPKAPK3	MAPK activated protein kinase 3 [Source:HGNC Symbol%3BAcc:HGNC:6888]	GO:0035556:intracellular signal transduction;GO:0044351:macropinocytosis;GO:0018105:peptidyl-serine phosphorylation;GO:0046777:protein autophosphorylation;GO:0034097:response to cytokine;GO:0032496:response to lipopolysaccharide;GO:0007165:signal transduction;GO:0002224:toll-like receptor signaling pathway;GO:0048010:vascular endothelial growth factor receptor signaling pathway;	GO:0005737:cytoplasm;GO:0005829:cytosol;GO:0005654:nucleoplasm;GO:0005634:nucleus;	GO:0005524:ATP binding;GO:0009931:calcium-dependent protein serine/threonine kinase activity;GO:0005516:calmodulin binding;GO:0004683:calmodulin-dependent protein kinase activity;GO:0004708:MAP kinase kinase activity;GO:0051019:mitogen-activated protein kinase binding;GO:0004674:protein serine/threonine kinase activity;	K04444	;ko04010 MAPK signaling pathway;ko04370 VEGF signaling pathway;
ENSG00000091483	2066.18	0.678882	-0.558768	0.0538864	-10.3694	3.42e-25	1.59e-23	1	241497511	241519799	-	FH	fumarate hydratase [Source:HGNC Symbol%3BAcc:HGNC:3700]	GO:0006974:cellular response to DNA damage stimulus;GO:0006281:DNA repair;GO:0006106:fumarate metabolic process;GO:0006108:malate metabolic process;GO:0000415:negative regulation of histone H3-K36 methylation;GO:2001034:positive regulation of double-strand break repair via nonhomologous end joining;GO:0000821:regulation of arginine metabolic process;GO:0006099:tricarboxylic acid cycle;GO:0000050:…	GO:0005694:chromosome;GO:0005829:cytosol;GO:0005739:mitochondrion;GO:0005634:nucleus;GO:0045239:tricarboxylic acid cycle enzyme complex;GO:0005737:cytoplasm;GO:0070062:extracellular exosome;GO:0005759:mitochondrial matrix;GO:0035861:site of double-strand break;	GO:0004333:fumarate hydratase activity;GO:0042393:histone binding;	K01679	;ko00020 Citrate cycle (TCA cycle);ko00620 Pyruvate metabolism;ko01100 Metabolic pathways;ko01200 Carbon metabolism;ko04934 Cushing syndrome;ko05200 Pathways in cancer;ko05211 Renal cell carcinoma;
ENSG00000137078	625.658	0.487162	-1.03753	0.100096	-10.3653	3.57e-25	1.65e-23	9	35649295	35650931	-	SIT1	signaling threshold regulating transmembrane adaptor 1 [Source:HGNC Symbol%3BAcc:HGNC:17710]	GO:0002250:adaptive immune response;GO:0050863:regulation of T cell activation;GO:0007165:signal transduction;GO:0043029:T cell homeostasis;	GO:0070062:extracellular exosome;GO:0005887:integral component of plasma membrane;GO:0005886:plasma membrane;	GO:0019900:kinase binding;GO:0042169:SH2 domain binding;	-	-
ENSG00000163349	3702.07	0.738176	-0.437964	0.0422726	-10.3605	3.75e-25	1.73e-23	1	113929324	113977869	+	HIPK1	homeodomain interacting protein kinase 1 [Source:HGNC Symbol%3BAcc:HGNC:19006]	GO:0034333:adherens junction assembly;GO:0009952:anterior/posterior pattern specification;GO:0060216:definitive hemopoiesis;GO:0048596:embryonic camera-type eye morphogenesis;GO:0060059:embryonic retina morphogenesis in camera-type eye;GO:0072577:endothelial cell apoptotic process;GO:0097191:extrinsic apoptotic signaling pathway;GO:0001654:eye development;GO:0042771:intrinsic apoptotic signaling …	GO:0005813:centrosome;GO:0005737:cytoplasm;GO:0005829:cytosol;GO:0016607:nuclear speck;GO:0005654:nucleoplasm;GO:0005634:nucleus;GO:0016605:PML body;GO:0016604:nuclear body;GO:0090575:RNA polymerase II transcription factor complex;	GO:0005524:ATP binding;GO:0004674:protein serine/threonine kinase activity;GO:0004713:protein tyrosine kinase activity;GO:0004672:protein kinase activity;GO:0061629:RNA polymerase II sequence-specific DNA binding transcription factor binding;GO:0046332:SMAD binding;GO:0003714:transcription corepressor activity;GO:0046790:virion binding;	K08826	;ko04218 Cellular senescence;
ENSG00000163818	1004.97	0.574287	-0.800157	0.0773516	-10.3444	4.44e-25	2.04e-23	3	45823316	45916042	-	LZTFL1	leucine zipper transcription factor like 1 [Source:HGNC Symbol%3BAcc:HGNC:6741]	GO:1903568:negative regulation of protein localization to ciliary membrane;GO:1903565:negative regulation of protein localization to cilium;	GO:0005737:cytoplasm;GO:0005829:cytosol;	GO:0042802:identical protein binding;GO:0044877:macromolecular complex binding;	K19400	-
ENSG00000135829	12270.6	0.81547	-0.294295	0.0285	-10.3262	5.37e-25	2.46e-23	1	182839347	182887982	+	DHX9	DExH-box helicase 9 [Source:HGNC Symbol%3BAcc:HGNC:2750]	GO:0000380:alternative mRNA splicing, via spliceosome;GO:0071360:cellular response to exogenous dsRNA;GO:0071356:cellular response to tumor necrosis factor;GO:0070934:CRD-mediated mRNA stabilization;	GO:0015629:actin cytoskeleton;GO:0005813:centrosome;GO:0070937:CRD-mediated mRNA stability complex;GO:0005737:cytoplasm;	GO:0043138:3'-5' DNA helicase activity;GO:0033679:3'-5' DNA/RNA helicase activity;GO:0034458:3'-5' RNA helicase activity;GO:0005524:ATP binding;	K13184	-
ENSG00000198786	32854.1	1.47733	0.562992	0.054541	10.3224	5.58e-25	2.55e-23	MT	12337	14148	+	MT-ND5	mitochondrially encoded NADH:ubiquinone oxidoreductase core subunit 5 [Source:HGNC Symbol%3BAcc:HGNC:7461]	GO:0015990:electron transport coupled proton transport;GO:0006120:mitochondrial electron transport, NADH to ubiquinone;GO:0032981:mitochondrial respiratory chain complex I assembly;GO:0042542:response to hydrogen peroxide;GO:0001666:response to hypoxia;GO:0010243:response to organonitrogen compound;	GO:0005743:mitochondrial inner membrane;GO:0005747:mitochondrial respiratory chain complex I;GO:0043005:neuron projection;	GO:0008137:NADH dehydrogenase (ubiquinone) activity;GO:0003954:NADH dehydrogenase activity;	K03883	;ko00190 Oxidative phosphorylation;ko01100 Metabolic pathways;ko04714 Thermogenesis;ko04723 Retrograde endocannabinoid signaling;ko05010 Alzheimer disease;ko05012 Parkinson disease;ko05014 Amyotrophic lateral sclerosis;ko05016 Huntington disease;ko05020 Prion disease;ko05022 Pathways of neurodegeneration - multiple diseases;
ENSG00000162636	1916.48	0.669132	-0.579636	0.0561599	-10.3212	5.65e-25	2.57e-23	1	108560089	108644900	+	FAM102B	family with sequence similarity 102 member B [Source:HGNC Symbol%3BAcc:HGNC:27637]	-	-	-	K11339	-
ENSG00000223496	1342.84	1.63021	0.705055	0.0683146	10.3207	5.68e-25	2.58e-23	16	70246778	70251940	-	EXOSC6	exosome component 6 [Source:HGNC Symbol%3BAcc:HGNC:19055]	GO:0045006:DNA deamination;GO:0045190:isotype switching;GO:0071028:nuclear mRNA surveillance;GO:0034427:nuclear-transcribed mRNA catabolic process, exonucleolytic, 3'-5';GO:0071051:polyadenylation-dependent snoRNA 3'-end processing;GO:0045830:positive regulation of isotype switching;GO:0090503:RNA phosphodiester bond hydrolysis, exonucleolytic;GO:0016075:rRNA catabolic process;GO:0006364:rRNA pro…	GO:0000177:cytoplasmic exosome (RNase complex);GO:0005829:cytosol;GO:0000178:exosome (RNase complex);GO:0000176:nuclear exosome (RNase complex);GO:0005730:nucleolus;GO:0005654:nucleoplasm;	GO:0003723:RNA binding;	K12587	;ko03018 RNA degradation;
ENSG00000157654	7387.7	0.794479	-0.331919	0.0322	-10.3081	6.48e-25	2.92e-23	9	109498325	110172512	+	PALM2AKAP2	PALM2 and AKAP2 fusion [Source:HGNC Symbol%3BAcc:HGNC:33529]	GO:0008360:regulation of cell shape;	GO:0005886:plasma membrane;	-	K16519	-
ENSG00000033867	3190.41	1.37365	0.458013	0.0444328	10.308	6.49e-25	2.92e-23	3	27372721	27484420	-	SLC4A7	solute carrier family 4 member 7 [Source:HGNC Symbol%3BAcc:HGNC:11033]	GO:0060117:auditory receptor cell development;GO:0015701:bicarbonate transport;GO:0050801:ion homeostasis;GO:0051453:regulation of intracellular pH;GO:0055085:transmembrane transport;GO:0060219:camera-type eye photoreceptor cell differentiation;GO:0021747:cochlear nucleus development;GO:0061299:retina vasculature morphogenesis in camera-type eye;GO:0046666:retinal cell programmed cell death;GO:00…	GO:0016324:apical plasma membrane;GO:0016323:basolateral plasma membrane;GO:0016021:integral component of membrane;GO:0016020:membrane;GO:0005886:plasma membrane;GO:0032420:stereocilium;GO:0005737:cytoplasm;GO:0031410:cytoplasmic vesicle;GO:0045202:synapse;GO:0097440:apical dendrite;GO:0043679:axon terminus;GO:0097441:basilar dendrite;GO:0097442:CA3 pyramidal cell dendrite;GO:0030425:dendrite;GO:…	GO:0005452:inorganic anion exchanger activity;GO:0008510:sodium:bicarbonate symporter activity;GO:0022857:transmembrane transporter activity;GO:0015301:anion:anion antiporter activity;	K13858	-
ENSG00000116237	3307.01	0.732028	-0.45003	0.0436868	-10.3013	6.95e-25	3.13e-23	1	6221193	6235972	-	ICMT	isoprenylcysteine carboxyl methyltransferase [Source:HGNC Symbol%3BAcc:HGNC:5350]	GO:0006481:C-terminal protein methylation;GO:0006464:cellular protein modification process;GO:0006612:protein targeting to membrane;	GO:0005783:endoplasmic reticulum;GO:0005789:endoplasmic reticulum membrane;GO:0016021:integral component of membrane;GO:0016020:membrane;	GO:0003880:protein C-terminal carboxyl O-methyltransferase activity;GO:0004671:protein C-terminal S-isoprenylcysteine carboxyl O-methyltransferase activity;	K00587	;ko00900 Terpenoid backbone biosynthesis;
ENSG00000153944	6684.71	0.786386	-0.346691	0.0336771	-10.2946	7.46e-25	3.34e-23	17	57255851	57684689	+	MSI2	musashi RNA binding protein 2 [Source:HGNC Symbol%3BAcc:HGNC:18585]	GO:0048864:stem cell development;GO:0007507:heart development;GO:0071557:histone H3-K27 demethylation;GO:0010468:regulation of gene expression;	GO:0005737:cytoplasm;GO:0005829:cytosol;GO:0043231:intracellular membrane-bounded organelle;GO:0005844:polysome;GO:0044666:MLL3/4 complex;	GO:0042802:identical protein binding;GO:0008266:poly(U) RNA binding;GO:0003723:RNA binding;GO:0003727:single-stranded RNA binding;GO:0031490:chromatin DNA binding;GO:0051213:dioxygenase activity;GO:0071558:histone demethylase activity (H3-K27 specific);GO:0046872:metal ion binding;GO:0000978:RNA polymerase II core promoter proximal region sequence-specific DNA binding;	K14411;K12581;K15696	-
ENSG00000164934	2298.66	0.678481	-0.55962	0.0544656	-10.2747	9.16e-25	4.09e-23	8	103414714	103443453	+	DCAF13	DDB1 and CUL4 associated factor 13 [Source:HGNC Symbol%3BAcc:HGNC:24535]	GO:0000462:maturation of SSU-rRNA from tricistronic rRNA transcript (SSU-rRNA, 5.8S rRNA, LSU-rRNA);GO:0016567:protein ubiquitination;GO:0006364:rRNA processing;	GO:0030054:cell junction;GO:0005813:centrosome;GO:0080008:Cul4-RING E3 ubiquitin ligase complex;GO:0005829:cytosol;GO:0005730:nucleolus;GO:0005654:nucleoplasm;GO:0032040:small-subunit processome;	GO:0030331:estrogen receptor binding;GO:0003723:RNA binding;	K11806	-
ENSG00000163781	4988.56	0.763159	-0.389945	0.0379575	-10.2732	9.31e-25	4.15e-23	3	133598175	133662380	-	TOPBP1	DNA topoisomerase II binding protein 1 [Source:HGNC Symbol%3BAcc:HGNC:17008]	GO:0006974:cellular response to DNA damage stimulus;GO:0006259:DNA metabolic process;GO:0006281:DNA repair;GO:0006270:DNA replication initiation;GO:0033314:mitotic DNA replication checkpoint;GO:0007095:mitotic G2 DNA damage checkpoint;GO:0010212:response to ionizing radiation;	GO:0015629:actin cytoskeleton;GO:0005694:chromosome;GO:0000794:condensed nuclear chromosome;GO:0005737:cytoplasm;GO:0043231:intracellular membrane-bounded organelle;GO:0001673:male germ cell nucleus;GO:0005815:microtubule organizing center;GO:0016604:nuclear body;GO:0005654:nucleoplasm;GO:0005634:nucleus;GO:0005886:plasma membrane;GO:0016605:PML body;GO:0000922:spindle pole;	GO:0003677:DNA binding;GO:0042802:identical protein binding;GO:0008022:protein C-terminus binding;	K10728	;ko03440 Homologous recombination;
ENSG00000125676	5657.47	0.779315	-0.359721	0.0350683	-10.2577	1.09e-24	4.85e-23	X	123600561	123733056	-	THOC2	THO complex 2 [Source:HGNC Symbol%3BAcc:HGNC:19073]	GO:0048699:generation of neurons;GO:0006406:mRNA export from nucleus;GO:0006397:mRNA processing;GO:0010977:negative regulation of neuron projection development;GO:0048666:neuron development;GO:0016973:poly(A)+ mRNA export from nucleus;GO:0008380:RNA splicing;GO:0046784:viral mRNA export from host cell nucleus;GO:0031532:actin cytoskeleton reorganization;GO:0007155:cell adhesion;GO:0030154:cell di…	GO:0016607:nuclear speck;GO:0005654:nucleoplasm;GO:0000347:THO complex;GO:0000445:THO complex part of transcription export complex;GO:0000346:transcription export complex;GO:0005938:cell cortex;GO:0030054:cell junction;GO:0042995:cell projection;GO:0005737:cytoplasm;GO:0005856:cytoskeleton;GO:0031234:extrinsic component of cytoplasmic side of plasma membrane;GO:0005634:nucleus;GO:0005829:cytosol;	GO:0003729:mRNA binding;GO:0003779:actin binding;GO:0005524:ATP binding;GO:0045296:cadherin binding;GO:0050839:cell adhesion molecule binding;GO:0008092:cytoskeletal protein binding;GO:0005154:epidermal growth factor receptor binding;GO:0045295:gamma-catenin binding;GO:0008289:lipid binding;GO:0004715:non-membrane spanning protein tyrosine kinase activity;GO:0004672:protein kinase activity;GO:001…	K12879	;ko03013 RNA transport;ko03040 Spliceosome;
ENSG00000169045	12596.3	0.828406	-0.27159	0.0264865	-10.2539	1.14e-24	5.02e-23	5	179614178	179634784	-	HNRNPH1	heterogeneous nuclear ribonucleoprotein H1 [Source:HGNC Symbol%3BAcc:HGNC:5041]	GO:0098761:cellular response to interleukin-7;GO:0006397:mRNA processing;GO:0043484:regulation of RNA splicing;GO:0008380:RNA splicing;GO:1901653:cellular response to peptide;GO:0006396:RNA processing;GO:0000398:mRNA splicing, via spliceosome;	GO:0071013:catalytic step 2 spliceosome;GO:0005829:cytosol;GO:0005654:nucleoplasm;GO:0005634:nucleus;GO:0014069:postsynaptic density;GO:0005681:spliceosomal complex;GO:0016020:membrane;	GO:0042802:identical protein binding;GO:0003723:RNA binding;GO:0019899:enzyme binding;GO:0003727:single-stranded RNA binding;GO:0008266:poly(U) RNA binding;	K12898	-
ENSG00000143799	10474	0.807635	-0.308225	0.0300593	-10.2539	1.14e-24	5.02e-23	1	226360210	226408154	-	PARP1	poly(ADP-ribose) polymerase 1 [Source:HGNC Symbol%3BAcc:HGNC:270]	GO:0006915:apoptotic process;GO:0006974:cellular response to DNA damage stimulus;	GO:0000781:chromosome, telomeric region;GO:0016020:membrane;GO:0005739:mitochondrion;GO:0016604:nuclear body;	GO:0003677:DNA binding;GO:0019899:enzyme binding;GO:0030331:estrogen receptor binding;GO:0042826:histone deacetylase binding;	K10798	;ko03410 Base excision repair;ko04210 Apoptosis;ko04212 Longevity regulating pathway - worm;
ENSG00000135018	5531	0.779338	-0.359678	0.0351137	-10.2432	1.27e-24	5.59e-23	9	83659968	83707958	-	UBQLN1	ubiquilin 1 [Source:HGNC Symbol%3BAcc:HGNC:12508]	GO:0035973:aggrephagy;GO:0000045:autophagosome assembly;GO:0097352:autophagosome maturation;GO:0071456:cellular response to hypoxia;GO:0016236:macroautophagy;GO:1901340:negative regulation of store-operated calcium channel activity;GO:1903071:positive regulation of ER-associated ubiquitin-dependent protein catabolic process;GO:0031398:positive regulation of protein ubiquitination;GO:0016241:regul…	GO:0016235:aggresome;GO:0005776:autophagosome;GO:0005737:cytoplasm;GO:0031410:cytoplasmic vesicle;GO:0005829:cytosol;GO:0005783:endoplasmic reticulum;GO:0005654:nucleoplasm;GO:0048471:perinuclear region of cytoplasm;GO:0005886:plasma membrane;GO:0000502:proteasome complex;GO:0032991:macromolecular complex;GO:0005634:nucleus;	GO:0042802:identical protein binding;GO:0019900:kinase binding;GO:0031593:polyubiquitin binding;	K04523	;ko04141 Protein processing in endoplasmic reticulum;ko05014 Amyotrophic lateral sclerosis;
ENSG00000130779	1960.96	1.49419	0.579367	0.0567147	10.2155	1.69e-24	7.42e-23	12	122271432	122422669	-	CLIP1	CAP-Gly domain containing linker protein 1 [Source:HGNC Symbol%3BAcc:HGNC:10461]	GO:0031122:cytoplasmic microtubule organization;GO:0001578:microtubule bundle formation;GO:0000278:mitotic cell cycle;GO:0031116:positive regulation of microtubule polymerization;GO:1900006:positive regulation of dendrite development;GO:0044861:protein transport into plasma membrane raft;	GO:0005813:centrosome;GO:0005737:cytoplasm;GO:0030659:cytoplasmic vesicle membrane;GO:0005829:cytosol;GO:0005882:intermediate filament;GO:0000776:kinetochore;GO:0005874:microtubule;GO:0015630:microtubule cytoskeleton;GO:0005634:nucleus;GO:0001726:ruffle;GO:0005881:cytoplasmic microtubule;GO:0035371:microtubule plus-end;GO:0005635:nuclear envelope;	GO:0042802:identical protein binding;GO:0008017:microtubule binding;GO:0051010:microtubule plus-end binding;GO:0015631:tubulin binding;GO:0008270:zinc ion binding;	K10421	;ko04150 mTOR signaling pathway;
ENSG00000110104	1029.8	0.580393	-0.784899	0.0769054	-10.206	1.86e-24	8.15e-23	11	60842113	60851081	+	CCDC86	coiled-coil domain containing 86 [Source:HGNC Symbol%3BAcc:HGNC:28359]	-	GO:0005694:chromosome;GO:0005730:nucleolus;GO:0005654:nucleoplasm;GO:0005634:nucleus;	GO:0003723:RNA binding;	K14822	-
ENSG00000185722	2471.28	1.42504	0.511002	0.0500808	10.2036	1.91e-24	8.34e-23	17	4163821	4263995	-	ANKFY1	ankyrin repeat and FYVE domain containing 1 [Source:HGNC Symbol%3BAcc:HGNC:20763]	GO:0006897:endocytosis;GO:0016197:endosomal transport;GO:0034058:endosomal vesicle fusion;GO:0090160:Golgi to lysosome transport;GO:0048549:positive regulation of pinocytosis;GO:0042147:retrograde transport, endosome to Golgi;	GO:0005829:cytosol;GO:0005769:early endosome;GO:0005768:endosome;GO:0010008:endosome membrane;GO:0070062:extracellular exosome;GO:0043231:intracellular membrane-bounded organelle;GO:0005765:lysosomal membrane;GO:0044354:macropinosome;GO:0016020:membrane;	GO:0046872:metal ion binding;GO:1901981:phosphatidylinositol phosphate binding;GO:0031267:small GTPase binding;	K04613;K12581	-;ko03018 RNA degradation;
ENSG00000116679	2094.13	0.672093	-0.573267	0.0562154	-10.1977	2.03e-24	8.83e-23	1	185296388	185317273	-	IVNS1ABP	influenza virus NS1A binding protein [Source:HGNC Symbol%3BAcc:HGNC:16951]	GO:2001243:negative regulation of intrinsic apoptotic signaling pathway;GO:0031397:negative regulation of protein ubiquitination;GO:0009615:response to virus;GO:0008380:RNA splicing;GO:0006383:transcription from RNA polymerase III promoter;	GO:0005856:cytoskeleton;GO:0005829:cytosol;GO:0005654:nucleoplasm;GO:0005681:spliceosomal complex;GO:0005667:transcription factor complex;GO:0005634:nucleus;	-	K15046	-
ENSG00000115053	33234.3	0.860881	-0.216114	0.0211983	-10.1949	2.09e-24	9.06e-23	2	231453531	231483641	-	NCL	nucleolin [Source:HGNC Symbol%3BAcc:HGNC:7667]	GO:0001525:angiogenesis;GO:0071364:cellular response to epidermal growth factor stimulus;GO:0017148:negative regulation of translation;GO:0048026:positive regulation of mRNA splicing, via spliceosome;GO:0045944:positive regulation of transcription from RNA polymerase II promoter;GO:1901838:positive regulation of transcription of nuclear large rRNA transcript from RNA polymerase I promoter;GO:0071…	GO:0005737:cytoplasm;GO:0005730:nucleolus;GO:0005938:cell cortex;GO:0005694:chromosome;GO:0036464:cytoplasmic ribonucleoprotein granule;GO:0070062:extracellular exosome;GO:0016020:membrane;GO:0005654:nucleoplasm;GO:0005634:nucleus;GO:0005681:spliceosomal complex;GO:0009986:cell surface;GO:0001651:dense fibrillar component;GO:0001650:fibrillar center;	GO:0003723:RNA binding;GO:0042162:telomeric DNA binding;GO:0044547:DNA topoisomerase binding;GO:0042802:identical protein binding;GO:0048027:mRNA 5'-UTR binding;GO:0008022:protein C-terminus binding;GO:0005509:calcium ion binding;GO:1990631:ErbB-4 class receptor binding;GO:0042393:histone binding;GO:0043236:laminin binding;GO:0042134:rRNA primary transcript binding;GO:0035368:selenocysteine inser…	K11294	;ko05130 Pathogenic Escherichia coli infection;
ENSG00000027075	2336.21	0.695494	-0.523889	0.0514453	-10.1834	2.35e-24	1.02e-22	14	61187559	61550976	+	PRKCH	protein kinase C eta [Source:HGNC Symbol%3BAcc:HGNC:9403]	GO:0035556:intracellular signal transduction;GO:0034351:negative regulation of glial cell apoptotic process;GO:0018105:peptidyl-serine phosphorylation;GO:0050861:positive regulation of B cell receptor signaling pathway;GO:0060252:positive regulation of glial cell proliferation;GO:0045618:positive regulation of keratinocyte differentiation;GO:0010744:positive regulation of macrophage derived foam …	GO:0005737:cytoplasm;GO:0005829:cytosol;GO:0070062:extracellular exosome;GO:0005886:plasma membrane;	GO:0005524:ATP binding;GO:0004698:calcium-dependent protein kinase C activity;GO:0019899:enzyme binding;GO:0046872:metal ion binding;GO:0004697:protein kinase C activity;GO:0004674:protein serine/threonine kinase activity;	K18051;K12758	;ko04270 Vascular smooth muscle contraction;ko04750 Inflammatory mediator regulation of TRP channels;;ko04510 Focal adhesion;ko04670 Leukocyte transendothelial migration;ko04810 Regulation of actin cytoskeleton;ko05131 Shigellosis;ko05132 Salmonella infection;
ENSG00000198899	35399.6	1.45442	0.540441	0.0531561	10.1671	2.78e-24	1.2e-22	MT	8527	9207	+	MT-ATP6	mitochondrially encoded ATP synthase membrane subunit 6 [Source:HGNC Symbol%3BAcc:HGNC:7414]	GO:0007568:aging;GO:0015986:ATP synthesis coupled proton transport;GO:0042776:mitochondrial ATP synthesis coupled proton transport;GO:0055093:response to hyperoxia;	GO:0016021:integral component of membrane;GO:0005743:mitochondrial inner membrane;GO:0005753:mitochondrial proton-transporting ATP synthase complex;GO:0045263:proton-transporting ATP synthase complex, coupling factor F(o);	GO:0015078:hydrogen ion transmembrane transporter activity;	K02126	;ko00190 Oxidative phosphorylation;ko01100 Metabolic pathways;ko04714 Thermogenesis;ko05010 Alzheimer disease;ko05012 Parkinson disease;ko05014 Amyotrophic lateral sclerosis;ko05016 Huntington disease;ko05020 Prion disease;ko05022 Pathways of neurodegeneration - multiple diseases;
ENSG00000141367	14406.1	1.19643	0.258734	0.0254528	10.1652	2.83e-24	1.22e-22	17	59619684	59696956	+	CLTC	clathrin heavy chain [Source:HGNC Symbol%3BAcc:HGNC:2092]	GO:0009653:anatomical structure morphogenesis;GO:0006886:intracellular protein transport;GO:0000278:mitotic cell cycle;GO:0046326:positive regulation of glucose import;GO:0006898:receptor-mediated endocytosis;GO:0042147:retrograde transport, endosome to Golgi;GO:0006914:autophagy;GO:0051301:cell division;GO:0048268:clathrin coat assembly;GO:0072583:clathrin-mediated endocytosis;GO:0007030:Golgi o…	GO:0030130:clathrin coat of trans-Golgi network vesicle;GO:0071439:clathrin complex;GO:0045334:clathrin-coated endocytic vesicle;GO:0005905:coated pit;GO:0030136:clathrin-coated vesicle;GO:0030135:coated vesicle;GO:0005829:cytosol;GO:0070062:extracellular exosome;GO:0005770:late endosome;GO:0016020:membrane;GO:0097443:sorting endosome;GO:0005819:spindle;GO:0005802:trans-Golgi network;GO:0030118:c…	GO:0032051:clathrin light chain binding;GO:0005198:structural molecule activity;GO:0030506:ankyrin binding;GO:0003725:double-stranded RNA binding;GO:0031072:heat shock protein binding;GO:0050750:low-density lipoprotein particle receptor binding;GO:0042277:peptide binding;GO:0008022:protein C-terminus binding;GO:0019901:protein kinase binding;GO:1990381:ubiquitin-specific protease binding;GO:00037…	K04646	;ko04142 Lysosome;ko04144 Endocytosis;ko04721 Synaptic vesicle cycle;ko04961 Endocrine and other factor-regulated calcium reabsorption;ko05016 Huntington disease;ko05100 Bacterial invasion of epithelial cells;
ENSG00000166260	1901.87	0.672497	-0.572401	0.0563408	-10.1596	3e-24	1.29e-22	17	54951902	54968703	-	COX11	cytochrome c oxidase copper chaperone COX11 [Source:HGNC Symbol%3BAcc:HGNC:2261]	GO:0055065:metal ion homeostasis;GO:0033132:negative regulation of glucokinase activity;	GO:0031305:integral component of mitochondrial inner membrane;GO:0031304:intrinsic component of mitochondrial inner membrane;GO:0005739:mitochondrion;GO:0032991:macromolecular complex;	GO:0005507:copper ion binding;GO:0009055:electron carrier activity;	K02258;K13194	-
ENSG00000173473	9530.76	0.801754	-0.318768	0.0313797	-10.1584	3.04e-24	1.3e-22	3	47585269	47782106	-	SMARCC1	SWI/SNF related%2C matrix associated%2C actin dependent regulator of chromatin subfamily c member 1 [Source:HGNC Symbol%3BAcc:HGNC:11104]	GO:0009887:organ morphogenesis;GO:0043044:ATP-dependent chromatin remodeling;GO:0006338:chromatin remodeling;GO:0008286:insulin receptor signaling pathway;GO:0032435:negative regulation of proteasomal ubiquitin-dependent protein catabolic process;GO:0007399:nervous system development;GO:0006337:nucleosome disassembly;GO:0045944:positive regulation of transcription from RNA polymerase II promoter;…	GO:0000785:chromatin;GO:0005737:cytoplasm;GO:0071565:nBAF complex;GO:0071564:npBAF complex;GO:0005654:nucleoplasm;GO:0005634:nucleus;GO:0032991:macromolecular complex;GO:0016514:SWI/SNF complex;GO:0001741:XY body;	GO:0003682:chromatin binding;GO:0042393:histone binding;GO:0047485:protein N-terminus binding;GO:0003713:transcription coactivator activity;	K11649	;ko04714 Thermogenesis;ko05225 Hepatocellular carcinoma;
ENSG00000135677	2244.42	1.47766	0.56331	0.0555273	10.1447	3.5e-24	1.49e-22	12	64713445	64759431	-	GNS	glucosamine (N-acetyl)-6-sulfatase [Source:HGNC Symbol%3BAcc:HGNC:4422]	GO:0006027:glycosaminoglycan catabolic process;GO:0042340:keratan sulfate catabolic process;	GO:0035578:azurophil granule lumen;GO:0070062:extracellular exosome;GO:0005576:extracellular region;GO:0043202:lysosomal lumen;	GO:0005539:glycosaminoglycan binding;GO:0046872:metal ion binding;GO:0008449:N-acetylglucosamine-6-sulfatase activity;GO:0008484:sulfuric ester hydrolase activity;	K01137	;ko00531 Glycosaminoglycan degradation;ko01100 Metabolic pathways;ko04142 Lysosome;
ENSG00000141380	476.342	0.451424	-1.14745	0.113398	-10.1188	4.56e-24	1.94e-22	18	26016253	26091217	-	SS18	SS18 subunit of BAF chromatin remodeling complex [Source:HGNC Symbol%3BAcc:HGNC:11340]	GO:0000902:cell morphogenesis;GO:0048013:ephrin receptor signaling pathway;GO:0035556:intracellular signal transduction;GO:0000226:microtubule cytoskeleton organization;GO:0097150:neuronal stem cell maintenance;GO:0045944:positive regulation of transcription from RNA polymerase II promoter;GO:0042493:response to drug;	GO:0015630:microtubule cytoskeleton;GO:0071564:npBAF complex;GO:0005634:nucleus;GO:0016514:SWI/SNF complex;	GO:0030374:ligand-dependent nuclear receptor transcription coactivator activity;	K15623	;ko05202 Transcriptional misregulation in cancer;
ENSG00000163728	2229.53	1.44318	0.529247	0.052356	10.1086	5.06e-24	2.14e-22	3	180602163	180617828	+	TTC14	tetratricopeptide repeat domain 14 [Source:HGNC Symbol%3BAcc:HGNC:24697]	-	-	GO:0003676:nucleic acid binding;	K04633;K16467	-
ENSG00000113282	2780.62	0.715403	-0.483171	0.0478317	-10.1015	5.44e-24	2.3e-22	5	157785743	157859145	-	CLINT1	clathrin interactor 1 [Source:HGNC Symbol%3BAcc:HGNC:23186]	GO:0048268:clathrin coat assembly;GO:0006897:endocytosis;	GO:0030125:clathrin vesicle coat;GO:0005829:cytosol;GO:0005768:endosome;GO:0005794:Golgi apparatus;GO:0043231:intracellular membrane-bounded organelle;GO:0016020:membrane;GO:0005654:nucleoplasm;GO:0048471:perinuclear region of cytoplasm;GO:0005886:plasma membrane;GO:0005798:Golgi-associated vesicle;GO:0005802:trans-Golgi network;	GO:0045296:cadherin binding;GO:0030276:clathrin binding;GO:0005543:phospholipid binding;	K12471;K11447	;ko04144 Endocytosis;;ko05202 Transcriptional misregulation in cancer;
ENSG00000166801	3102.55	0.72873	-0.456544	0.0452172	-10.0967	5.71e-24	2.4e-22	11	59142748	59155039	+	FAM111A	FAM111 trypsin like peptidase A [Source:HGNC Symbol%3BAcc:HGNC:24725]	GO:0006974:cellular response to DNA damage stimulus;GO:0006260:DNA replication;GO:0045071:negative regulation of viral genome replication;GO:0016540:protein autoprocessing;GO:0006508:proteolysis;GO:0031297:replication fork processing;	GO:0000785:chromatin;GO:0005737:cytoplasm;GO:0001650:fibrillar center;GO:0005654:nucleoplasm;GO:0005634:nucleus;	GO:0008233:peptidase activity;GO:0003697:single-stranded DNA binding;	K04257	;ko04740 Olfactory transduction;
ENSG00000139737	781.863	0.539254	-0.890964	0.0882954	-10.0907	6.07e-24	2.55e-22	13	77697687	77764242	+	SLAIN1	SLAIN motif family member 1 [Source:HGNC Symbol%3BAcc:HGNC:26387]	-	GO:0005737:cytoplasm;GO:0005856:cytoskeleton;	-	K16580	-
ENSG00000184863	2871.6	0.71767	-0.478608	0.0474625	-10.0839	6.51e-24	2.72e-22	7	155644451	155781485	+	RBM33	RNA binding motif protein 33 [Source:HGNC Symbol%3BAcc:HGNC:27223]	-	-	GO:0003723:RNA binding;GO:0003676:nucleic acid binding;	-	-
ENSG00000180667	1838.62	1.52336	0.607256	0.060409	10.0524	8.96e-24	3.74e-22	1	207043849	207052980	-	YOD1	YOD1 deubiquitinase [Source:HGNC Symbol%3BAcc:HGNC:25035]	GO:0030968:endoplasmic reticulum unfolded protein response;GO:0016236:macroautophagy;GO:1904153:negative regulation of retrograde protein transport, ER to cytosol;GO:0016579:protein deubiquitination;GO:0035871:protein K11-linked deubiquitination;GO:1990167:protein K27-linked deubiquitination;GO:0035523:protein K29-linked deubiquitination;GO:1990168:protein K33-linked deubiquitination;GO:0071108:p…	GO:0005737:cytoplasm;GO:0005829:cytosol;	GO:1990380:Lys48-specific deubiquitinase activity;GO:0061578:Lys63-specific deubiquitinase activity;GO:0046872:metal ion binding;GO:0004843:ubiquitin-specific protease activity;GO:0031625:ubiquitin protein ligase binding;	K13719	;ko04141 Protein processing in endoplasmic reticulum;
ENSG00000272168	1429.29	1.56826	0.649165	0.0645963	10.0496	9.23e-24	3.84e-22	6	21664184	22654455	+	CASC15	cancer susceptibility 15 [Source:HGNC Symbol%3BAcc:HGNC:28245]	-	-	-	-	-
ENSG00000205542	10355.3	0.693407	-0.528225	0.0526165	-10.0392	1.03e-23	4.25e-22	X	12975110	12977227	+	TMSB4X	thymosin beta 4 X-linked [Source:HGNC Symbol%3BAcc:HGNC:11881]	GO:0007015:actin filament organization;GO:0051152:positive regulation of smooth muscle cell differentiation;GO:0014911:positive regulation of smooth muscle cell migration;GO:0045893:positive regulation of transcription, DNA-templated;GO:0030334:regulation of cell migration;GO:0042989:sequestering of actin monomers;	GO:0005737:cytoplasm;GO:0005856:cytoskeleton;GO:0005829:cytosol;GO:0005634:nucleus;	GO:0003785:actin monomer binding;	K05764	;ko04810 Regulation of actin cytoskeleton;
ENSG00000084676	908.336	0.557596	-0.842708	0.0843205	-9.9941	1.62e-23	6.69e-22	2	24491254	24770702	+	NCOA1	nuclear receptor coactivator 1 [Source:HGNC Symbol%3BAcc:HGNC:7668]	GO:0032870:cellular response to hormone stimulus;GO:1904017:cellular response to Thyroglobulin triiodothyronine;GO:0021549:cerebellum development;GO:0021987:cerebral cortex development;GO:0044849:estrous cycle;GO:0021766:hippocampus development;GO:0043967:histone H4 acetylation;GO:0021854:hypothalamus development;GO:0060713:labyrinthine layer morphogenesis;GO:0007595:lactation;GO:0008584:male gon…	GO:0000785:chromatin;GO:0005829:cytosol;GO:0043005:neuron projection;GO:0005654:nucleoplasm;GO:0005634:nucleus;GO:0005886:plasma membrane;GO:0032991:macromolecular complex;	GO:0017162:aryl hydrocarbon receptor binding;GO:0003682:chromatin binding;GO:0019899:enzyme binding;GO:0030331:estrogen receptor binding;GO:0004402:histone acetyltransferase activity;GO:0016922:ligand-dependent nuclear receptor binding;GO:0030374:ligand-dependent nuclear receptor transcription coactivator activity;GO:0033142:progesterone receptor binding;GO:0046983:protein dimerization activity;G…	K09101	;ko04915 Estrogen signaling pathway;ko04919 Thyroid hormone signaling pathway;ko05200 Pathways in cancer;ko05224 Breast cancer;
ENSG00000135108	1902.73	1.47445	0.560175	0.0561206	9.98163	1.83e-23	7.57e-22	12	117141991	117190470	-	FBXO21	F-box protein 21 [Source:HGNC Symbol%3BAcc:HGNC:13592]	GO:0006511:ubiquitin-dependent protein catabolic process;	GO:0005829:cytosol;GO:0000151:ubiquitin ligase complex;	GO:0003677:DNA binding;GO:0004842:ubiquitin-protein transferase activity;	K10301	-
ENSG00000183508	1545.99	0.642834	-0.637483	0.0638732	-9.98044	1.86e-23	7.64e-22	1	117606048	117628389	+	TENT5C	terminal nucleotidyltransferase 5C [Source:HGNC Symbol%3BAcc:HGNC:24712]	GO:0001701:in utero embryonic development;GO:0048255:mRNA stabilization;	GO:0005737:cytoplasm;GO:0005654:nucleoplasm;GO:0005634:nucleus;	GO:0003723:RNA binding;	-	-
ENSG00000009790	995.547	0.581169	-0.782972	0.0784869	-9.97582	1.94e-23	7.98e-22	1	209756032	209782320	+	TRAF3IP3	TRAF3 interacting protein 3 [Source:HGNC Symbol%3BAcc:HGNC:30766]	-	GO:0000139:Golgi membrane;GO:0016021:integral component of membrane;GO:0005765:lysosomal membrane;GO:0005741:mitochondrial outer membrane;GO:0005886:plasma membrane;	-	-	-
ENSG00000065308	1530.4	0.64094	-0.641739	0.0643461	-9.97325	2e-23	8.16e-22	6	52497408	52577060	-	TRAM2	translocation associated membrane protein 2 [Source:HGNC Symbol%3BAcc:HGNC:16855]	GO:0032964:collagen biosynthetic process;GO:0045048:protein insertion into ER membrane;GO:0006616:SRP-dependent cotranslational protein targeting to membrane, translocation;	GO:0030176:integral component of endoplasmic reticulum membrane;	-	K12581	;ko03018 RNA degradation;
ENSG00000159259	1362.56	0.632465	-0.660943	0.0662778	-9.97231	2.01e-23	8.21e-22	21	36385392	36419015	+	CHAF1B	chromatin assembly factor 1 subunit B [Source:HGNC Symbol%3BAcc:HGNC:1911]	GO:0007049:cell cycle;GO:0031497:chromatin assembly;GO:0006281:DNA repair;GO:0006260:DNA replication;GO:0006335:DNA replication-dependent nucleosome assembly;GO:0006334:nucleosome assembly;	GO:0033186:CAF-1 complex;GO:0000785:chromatin;GO:0005737:cytoplasm;GO:0005654:nucleoplasm;GO:0005634:nucleus;GO:0032991:macromolecular complex;	GO:0003682:chromatin binding;GO:0042393:histone binding;GO:0051082:unfolded protein binding;	K10751	-
ENSG00000116209	1659.21	1.51483	0.599153	0.0600827	9.97214	2.02e-23	8.21e-22	1	54026681	54053504	-	TMEM59	transmembrane protein 59 [Source:HGNC Symbol%3BAcc:HGNC:1239]	GO:0006914:autophagy;GO:0090285:negative regulation of protein glycosylation in Golgi;GO:1903077:negative regulation of protein localization to plasma membrane;GO:0010955:negative regulation of protein processing;GO:0010508:positive regulation of autophagy;	GO:0070062:extracellular exosome;GO:0000137:Golgi cis cisterna;GO:0005797:Golgi medial cisterna;GO:0000139:Golgi membrane;GO:0000138:Golgi trans cisterna;GO:0016021:integral component of membrane;GO:0005770:late endosome;GO:0031902:late endosome membrane;GO:0005765:lysosomal membrane;GO:0005764:lysosome;GO:0005886:plasma membrane;	GO:0004175:endopeptidase activity;	K12581;K11447	;ko03018 RNA degradation;;ko05202 Transcriptional misregulation in cancer;
ENSG00000162694	756.54	0.535208	-0.901828	0.0905667	-9.95761	2.34e-23	9.47e-22	1	100872372	100895179	-	EXTL2	exostosin like glycosyltransferase 2 [Source:HGNC Symbol%3BAcc:HGNC:3516]	GO:0015012:heparan sulfate proteoglycan biosynthetic process;GO:0006044:N-acetylglucosamine metabolic process;GO:0006486:protein glycosylation;GO:0019276:UDP-N-acetylgalactosamine metabolic process;	GO:0005829:cytosol;GO:0005783:endoplasmic reticulum;GO:0005789:endoplasmic reticulum membrane;GO:0005576:extracellular region;GO:0016021:integral component of membrane;GO:0005654:nucleoplasm;	GO:0035248:alpha-1,4-N-acetylgalactosaminyltransferase activity;GO:0001888:glucuronyl-galactosyl-proteoglycan 4-alpha-N-acetylglucosaminyltransferase activity;GO:0047237:glucuronylgalactosylproteoglycan 4-beta-N-acetylgalactosaminyltransferase activity;GO:0005539:glycosaminoglycan binding;GO:0030145:manganese ion binding;	K02369	;ko00534 Glycosaminoglycan biosynthesis - heparan sulfate / heparin;ko01100 Metabolic pathways;
ENSG00000153310	3640.91	0.738292	-0.437737	0.0439706	-9.95521	2.39e-23	9.68e-22	8	129839593	130017504	-	CYRIB	CYFIP related Rac1 interactor B [Source:HGNC Symbol%3BAcc:HGNC:25216]	GO:0071219:cellular response to molecule of bacterial origin;GO:0030837:negative regulation of actin filament polymerization;GO:0051058:negative regulation of small GTPase mediated signal transduction;GO:0032729:positive regulation of interferon-gamma production;GO:2000568:positive regulation of memory T cell activation;GO:0050870:positive regulation of T cell activation;GO:0001916:positive regul…	GO:0005929:cilium;GO:0016020:membrane;GO:0005739:mitochondrion;	GO:0023030:MHC class Ib protein binding, via antigen binding groove;GO:0031267:small GTPase binding;	K09228;K09488;K19382	-
ENSG00000100991	1741.75	0.664554	-0.589542	0.0592892	-9.9435	2.69e-23	1.09e-21	20	35002404	35092807	-	TRPC4AP	transient receptor potential cation channel subfamily C member 4 associated protein [Source:HGNC Symbol%3BAcc:HGNC:16181]	GO:0070588:calcium ion transmembrane transport;GO:0048820:hair follicle maturation;GO:0016567:protein ubiquitination;GO:0006511:ubiquitin-dependent protein catabolic process;	GO:0080008:Cul4-RING E3 ubiquitin ligase complex;GO:0031464:Cul4A-RING E3 ubiquitin ligase complex;GO:0005886:plasma membrane;	GO:0005262:calcium channel activity;GO:0019902:phosphatase binding;	K11796	-
ENSG00000166441	10550.7	1.22822	0.296571	0.0298669	9.92976	3.09e-23	1.24e-21	11	8682788	8714759	+	RPL27A	ribosomal protein L27a [Source:HGNC Symbol%3BAcc:HGNC:10329]	GO:0002181:cytoplasmic translation;GO:0006412:translation;	GO:0005829:cytosol;GO:0022625:cytosolic large ribosomal subunit;GO:0022626:cytosolic ribosome;GO:0005783:endoplasmic reticulum;GO:0016020:membrane;	GO:0003723:RNA binding;GO:0003735:structural constituent of ribosome;	K02900	;ko03010 Ribosome;ko05171 Coronavirus disease - COVID-19;
ENSG00000076003	7484.85	0.800766	-0.320548	0.032304	-9.92284	3.31e-23	1.33e-21	2	135839626	135876443	-	MCM6	minichromosome maintenance complex component 6 [Source:HGNC Symbol%3BAcc:HGNC:6949]	GO:0006260:DNA replication;GO:0006270:DNA replication initiation;GO:0006268:DNA unwinding involved in DNA replication;GO:0000727:double-strand break repair via break-induced replication;GO:1902969:mitotic DNA replication;GO:0006267:pre-replicative complex assembly involved in nuclear cell cycle DNA replication;	GO:0000781:chromosome, telomeric region;GO:0071162:CMG complex;GO:0042555:MCM complex;GO:0005654:nucleoplasm;GO:0005634:nucleus;	GO:0005524:ATP binding;GO:0003678:DNA helicase activity;GO:0003688:DNA replication origin binding;GO:0042802:identical protein binding;GO:0003697:single-stranded DNA binding;	K02542	;ko03030 DNA replication;ko04110 Cell cycle;
ENSG00000196205	8642.91	1.26438	0.338435	0.0341444	9.91188	3.7e-23	1.48e-21	9	133019486	133020874	+	EEF1A1P5	eukaryotic translation elongation factor 1 alpha 1 pseudogene 5 [Source:HGNC Symbol%3BAcc:HGNC:3200]	-	GO:0005737:cytoplasm;	GO:0005525:GTP binding;GO:0003924:GTPase activity;GO:0003746:translation elongation factor activity;	K03231	;ko03013 RNA transport;ko05134 Legionellosis;ko05140 Leishmaniasis;
ENSG00000048392	1498.33	1.54471	0.62734	0.0633463	9.90333	4.03e-23	1.61e-21	8	102204502	102238961	-	RRM2B	ribonucleotide reductase regulatory TP53 inducible subunit M2B [Source:HGNC Symbol%3BAcc:HGNC:17296]	GO:0009200:deoxyribonucleoside triphosphate metabolic process;GO:0009263:deoxyribonucleotide biosynthetic process;GO:0006281:DNA repair;GO:0001822:kidney development;GO:0006264:mitochondrial DNA replication;GO:1902254:negative regulation of intrinsic apoptotic signaling pathway by p53 class mediator;GO:0003014:renal system process;GO:0014075:response to amine;GO:0006979:response to oxidative stre…	GO:0005829:cytosol;GO:0005739:mitochondrion;GO:0005654:nucleoplasm;	GO:0042802:identical protein binding;GO:0046872:metal ion binding;GO:0004748:ribonucleoside-diphosphate reductase activity, thioredoxin disulfide as acceptor;	K10808	;ko00230 Purine metabolism;ko00240 Pyrimidine metabolism;ko00480 Glutathione metabolism;ko00983 Drug metabolism - other enzymes;ko01100 Metabolic pathways;ko04115 p53 signaling pathway;
ENSG00000121864	1879.22	0.674716	-0.567649	0.0574085	-9.88789	4.7e-23	1.87e-21	3	179323031	179338583	+	ZNF639	zinc finger protein 639 [Source:HGNC Symbol%3BAcc:HGNC:30950]	GO:0043922:negative regulation by host of viral transcription;GO:0045892:negative regulation of transcription, DNA-templated;GO:0043923:positive regulation by host of viral transcription;GO:0030307:positive regulation of cell growth;GO:0045944:positive regulation of transcription from RNA polymerase II promoter;GO:0006357:regulation of transcription from RNA polymerase II promoter;GO:0046718:vira…	GO:0005654:nucleoplasm;GO:0005634:nucleus;	GO:0001228:RNA polymerase II transcription regulatory region sequence-specific DNA binding transcription factor activity involved in positive regulation of transcription;GO:0003700:sequence-specific DNA binding transcription factor activity;GO:0046872:metal ion binding;GO:0043621:protein self-association;GO:0000978:RNA polymerase II core promoter proximal region sequence-specific DNA binding;GO:0…	K17985;K12581	;ko04137 Mitophagy - animal;ko04140 Autophagy - animal;ko05010 Alzheimer disease;ko05014 Amyotrophic lateral sclerosis;ko05016 Huntington disease;ko05017 Spinocerebellar ataxia;ko05022 Pathways of neurodegeneration - multiple diseases;;ko03018 RNA degradation;
ENSG00000106460	2102.78	1.44385	0.529917	0.0536253	9.88185	4.99e-23	1.98e-21	7	12211270	12243367	+	TMEM106B	transmembrane protein 106B [Source:HGNC Symbol%3BAcc:HGNC:22407]	GO:0048813:dendrite morphogenesis;GO:0007042:lysosomal lumen acidification;GO:0007041:lysosomal transport;GO:0032418:lysosome localization;GO:0007040:lysosome organization;GO:1900006:positive regulation of dendrite development;GO:0051345:positive regulation of hydrolase activity;	GO:0005768:endosome;GO:0016021:integral component of membrane;GO:0031902:late endosome membrane;GO:0005765:lysosomal membrane;GO:0005764:lysosome;	GO:0051117:ATPase binding;	K17985	;ko04137 Mitophagy - animal;ko04140 Autophagy - animal;ko05010 Alzheimer disease;ko05014 Amyotrophic lateral sclerosis;ko05016 Huntington disease;ko05017 Spinocerebellar ataxia;ko05022 Pathways of neurodegeneration - multiple diseases;
ENSG00000112851	4616	0.771188	-0.374845	0.0379747	-9.87092	5.57e-23	2.2e-21	5	65883128	66082546	+	ERBIN	erbb2 interacting protein [Source:HGNC Symbol%3BAcc:HGNC:15842]	GO:0045175:basal protein localization;GO:0007155:cell adhesion;GO:0071356:cellular response to tumor necrosis factor;GO:0007173:epidermal growth factor receptor signaling pathway;GO:0045197:establishment or maintenance of epithelial cell apical/basal polarity;GO:0007229:integrin-mediated signaling pathway;GO:0045104:intermediate filament cytoskeleton organization;GO:0071638:negative regulation of…	GO:0009925:basal plasma membrane;GO:0005604:basement membrane;GO:0016323:basolateral plasma membrane;GO:0030054:cell junction;GO:0005737:cytoplasm;GO:0030056:hemidesmosome;GO:0031965:nuclear membrane;GO:0016607:nuclear speck;GO:0005634:nucleus;GO:0005886:plasma membrane;GO:0098794:postsynapse;	GO:0005176:ErbB-2 class receptor binding;GO:0005102:receptor binding;GO:0005200:structural constituent of cytoskeleton;	K12796	;ko04621 NOD-like receptor signaling pathway;
ENSG00000108175	1125.51	0.58875	-0.764274	0.0774433	-9.86882	5.68e-23	2.24e-21	10	79068966	79316519	+	ZMIZ1	zinc finger MIZ-type containing 1 [Source:HGNC Symbol%3BAcc:HGNC:16493]	GO:0030521:androgen receptor signaling pathway;GO:0048844:artery morphogenesis;GO:0007569:cell aging;GO:0048096:chromatin-mediated maintenance of transcription;GO:0048589:developmental growth;GO:0003007:heart morphogenesis;GO:0001701:in utero embryonic development;GO:0048146:positive regulation of fibroblast proliferation;GO:0045747:positive regulation of Notch signaling pathway;GO:1903508:positi…	GO:0005737:cytoplasm;GO:0005829:cytosol;GO:0005654:nucleoplasm;GO:0005634:nucleus;	GO:0030374:ligand-dependent nuclear receptor transcription coactivator activity;GO:0046332:SMAD binding;GO:0003713:transcription coactivator activity;GO:0008270:zinc ion binding;	-	-
ENSG00000166401	454.721	0.421951	-1.24485	0.126437	-9.84567	7.16e-23	2.82e-21	18	63970029	64019779	+	SERPINB8	serpin family B member 8 [Source:HGNC Symbol%3BAcc:HGNC:8952]	GO:0090136:epithelial cell-cell adhesion;GO:0010951:negative regulation of endopeptidase activity;	GO:0005737:cytoplasm;GO:0005829:cytosol;GO:0070062:extracellular exosome;GO:0005615:extracellular space;	GO:0004867:serine-type endopeptidase inhibitor activity;	K13965;K13963	-;ko05146 Amoebiasis;
ENSG00000152944	1120.16	0.598019	-0.741737	0.0753645	-9.84199	7.42e-23	2.91e-21	12	27022546	27066343	+	MED21	mediator complex subunit 21 [Source:HGNC Symbol%3BAcc:HGNC:11473]	GO:0001824:blastocyst development;GO:0045944:positive regulation of transcription from RNA polymerase II promoter;GO:0006357:regulation of transcription from RNA polymerase II promoter;GO:0019827:stem cell maintenance;	GO:0016592:mediator complex;GO:0000151:ubiquitin ligase complex;	GO:0003899:DNA-directed RNA polymerase activity;GO:0003713:transcription coactivator activity;GO:0003712:transcription cofactor activity;GO:0061630:ubiquitin protein ligase activity;	K15152	-
ENSG00000103653	1984.51	0.686245	-0.543203	0.055201	-9.84046	7.54e-23	2.95e-21	15	74782080	74803197	+	CSK	C-terminal Src kinase [Source:HGNC Symbol%3BAcc:HGNC:2444]	GO:0002250:adaptive immune response;GO:0034332:adherens junction organization;GO:0007420:brain development;GO:0071375:cellular response to peptide hormone stimulus;GO:0045779:negative regulation of bone resorption;GO:0008285:negative regulation of cell proliferation;GO:0070373:negative regulation of ERK1 and ERK2 cascade;GO:0042997:negative regulation of Golgi to plasma membrane protein transport…	GO:0005911:cell-cell junction;GO:0005737:cytoplasm;GO:0005829:cytosol;GO:0070062:extracellular exosome;GO:0045121:membrane raft;GO:0005886:plasma membrane;	GO:0005524:ATP binding;GO:0042802:identical protein binding;GO:0046872:metal ion binding;GO:0004715:non-membrane spanning protein tyrosine kinase activity;GO:0070064:proline-rich region binding;GO:0008022:protein C-terminus binding;GO:0034236:protein kinase A catalytic subunit binding;GO:0019903:protein phosphatase binding;GO:0004713:protein tyrosine kinase activity;GO:0004714:transmembrane recep…	K05728	;ko05120 Epithelial cell signaling in Helicobacter pylori infection;
ENSG00000214022	2034.9	0.674979	-0.567085	0.0576317	-9.83981	7.59e-23	2.96e-21	7	150368189	150374044	+	REPIN1	replication initiator 1 [Source:HGNC Symbol%3BAcc:HGNC:17922]	GO:0006260:DNA replication;GO:0006357:regulation of transcription from RNA polymerase II promoter;	GO:0005694:chromosome;GO:0005664:nuclear origin of replication recognition complex;GO:0005654:nucleoplasm;	GO:0043035:chromatin insulator sequence binding;GO:0003677:DNA binding;GO:0046872:metal ion binding;GO:0003723:RNA binding;	K09228	;ko05168 Herpes simplex virus 1 infection;
ENSG00000198886	80858.9	1.44423	0.530304	0.0539443	9.83059	8.31e-23	3.24e-21	MT	10760	12137	+	MT-ND4	mitochondrially encoded NADH:ubiquinone oxidoreductase core subunit 4 [Source:HGNC Symbol%3BAcc:HGNC:7459]	GO:0009060:aerobic respiration;GO:0007568:aging;GO:0021549:cerebellum development;GO:0015990:electron transport coupled proton transport;GO:0001701:in utero embryonic development;GO:0006120:mitochondrial electron transport, NADH to ubiquinone;GO:0032981:mitochondrial respiratory chain complex I assembly;GO:0045471:response to ethanol;GO:0001666:response to hypoxia;GO:0035094:response to nicotine;	GO:0005743:mitochondrial inner membrane;GO:0005747:mitochondrial respiratory chain complex I;	GO:0008137:NADH dehydrogenase (ubiquinone) activity;GO:0048039:ubiquinone binding;	K03881	;ko00190 Oxidative phosphorylation;ko01100 Metabolic pathways;ko04714 Thermogenesis;ko04723 Retrograde endocannabinoid signaling;ko05010 Alzheimer disease;ko05012 Parkinson disease;ko05014 Amyotrophic lateral sclerosis;ko05016 Huntington disease;ko05020 Prion disease;ko05022 Pathways of neurodegeneration - multiple diseases;
ENSG00000127124	1524.12	0.648795	-0.624165	0.0635223	-9.82592	8.71e-23	3.38e-21	1	41506365	42035925	-	HIVEP3	HIVEP zinc finger 3 [Source:HGNC Symbol%3BAcc:HGNC:13561]	GO:0045893:positive regulation of transcription, DNA-templated;GO:0006357:regulation of transcription from RNA polymerase II promoter;GO:0035914:skeletal muscle cell differentiation;	GO:0005737:cytoplasm;GO:0005634:nucleus;	GO:0000981:sequence-specific DNA binding RNA polymerase II transcription factor activity;GO:0046872:metal ion binding;GO:0000978:RNA polymerase II core promoter proximal region sequence-specific DNA binding;	K09239	-
ENSG00000112029	1501.27	0.650151	-0.621154	0.0632279	-9.82406	8.87e-23	3.43e-21	6	152970519	152983579	-	FBXO5	F-box protein 5 [Source:HGNC Symbol%3BAcc:HGNC:13584]	GO:0051301:cell division;GO:0046785:microtubule polymerization;GO:2000773:negative regulation of cellular senescence;GO:0032876:negative regulation of DNA endoreduplication;GO:0045835:negative regulation of meiotic nuclear division;GO:0045841:negative regulation of mitotic metaphase/anaphase transition;GO:2001021:negative regulation of response to DNA damage stimulus;GO:0051444:negative regulatio…	GO:0005737:cytoplasm;GO:0005829:cytosol;GO:0072687:meiotic spindle;GO:0005654:nucleoplasm;GO:0005634:nucleus;GO:0005819:spindle;	GO:0010997:anaphase-promoting complex binding;GO:0046872:metal ion binding;GO:0019901:protein kinase binding;	K10292	;ko04114 Oocyte meiosis;
ENSG00000182866	7992.93	0.809592	-0.304733	0.0311252	-9.79054	1.24e-22	4.77e-21	1	32251244	32286165	+	LCK	LCK proto-oncogene%2C Src family tyrosine kinase [Source:HGNC Symbol%3BAcc:HGNC:6524]	GO:0006919:activation of cysteine-type endopeptidase activity involved in apoptotic process;GO:0050853:B cell receptor signaling pathway;GO:0030154:cell differentiation;GO:0006882:cellular zinc ion homeostasis;GO:0030097:hemopoiesis;GO:0045087:innate immune response;GO:0035556:intracellular signal transduction;GO:0050900:leukocyte migration;GO:0018108:peptidyl-tyrosine phosphorylation;GO:0030168:…	GO:0005829:cytosol;GO:0070062:extracellular exosome;GO:0031234:extrinsic component of cytoplasmic side of plasma membrane;GO:0001772:immunological synapse;GO:0045121:membrane raft;GO:0000242:pericentriolar material;GO:0005886:plasma membrane;GO:0005911:cell-cell junction;GO:0030139:endocytic vesicle;	GO:0005524:ATP binding;GO:0051117:ATPase binding;GO:0042609:CD4 receptor binding;GO:0042610:CD8 receptor binding;GO:0042802:identical protein binding;GO:0004715:non-membrane spanning protein tyrosine kinase activity;GO:0043548:phosphatidylinositol 3-kinase binding;GO:0016004:phospholipase activator activity;GO:0043274:phospholipase binding;GO:0001784:phosphotyrosine binding;GO:0008022:protein C-t…	K05856	;ko04064 NF-kappa B signaling pathway;ko04380 Osteoclast differentiation;ko04650 Natural killer cell mediated cytotoxicity;ko04658 Th1 and Th2 cell differentiation;ko04659 Th17 cell differentiation;ko04660 T cell receptor signaling pathway;ko05135 Yersinia infection;ko05166 Human T-cell leukemia virus 1 infection;ko05235 PD-L1 expression and PD-1 checkpoint pathway in cancer;ko05340 Primary immun…
ENSG00000121579	8998.37	0.816649	-0.292211	0.0298904	-9.77611	1.43e-22	5.49e-21	3	113716458	113746300	-	NAA50	N-alpha-acetyltransferase 50%2C NatE catalytic subunit [Source:HGNC Symbol%3BAcc:HGNC:29533]	GO:0034087:establishment of mitotic sister chromatid cohesion;GO:0016573:histone acetylation;GO:0007064:mitotic sister chromatid cohesion;GO:0071962:mitotic sister chromatid cohesion, centromeric;GO:0006474:N-terminal protein amino acid acetylation;GO:0001756:somitogenesis;	GO:0005737:cytoplasm;GO:0005829:cytosol;GO:0031415:NatA complex;GO:0005634:nucleus;	GO:0010485:H4 histone acetyltransferase activity;GO:0008080:N-acetyltransferase activity;GO:0004596:peptide alpha-N-acetyltransferase activity;GO:0052858:peptidyl-lysine N-acetyltransferase activity, acting on acetyl phosphate as donor;	K16467	-
ENSG00000157933	615.548	0.510579	-0.969795	0.099238	-9.77241	1.48e-22	5.68e-21	1	2228319	2310213	+	SKI	SKI proto-oncogene [Source:HGNC Symbol%3BAcc:HGNC:10896]	GO:0009948:anterior/posterior axis specification;GO:0060349:bone morphogenesis;GO:0043010:camera-type eye development;GO:0048593:camera-type eye morphogenesis;GO:0048870:cell motility;GO:0030326:embryonic limb morphogenesis;GO:0060325:face morphogenesis;GO:0002089:lens morphogenesis in camera-type eye;GO:0022011:myelination in peripheral nervous system;GO:0014902:myotube differentiation;GO:003292…	GO:0005813:centrosome;GO:0005737:cytoplasm;GO:0016604:nuclear body;GO:0005654:nucleoplasm;GO:0005634:nucleus;GO:0016605:PML body;GO:0032991:macromolecular complex;GO:0005667:transcription factor complex;GO:0017053:transcriptional repressor complex;	GO:0000981:sequence-specific DNA binding RNA polymerase II transcription factor activity;GO:0001227:RNA polymerase II transcription regulatory region sequence-specific DNA binding transcription factor activity involved in negative regulation of transcription;GO:0046811:histone deacetylase inhibitor activity;GO:0042802:identical protein binding;GO:0019904:protein domain specific binding;GO:0019901…	-	-
ENSG00000035862	1839.43	0.679835	-0.556743	0.0571273	-9.74565	1.93e-22	7.37e-21	17	78852977	78925387	-	TIMP2	TIMP metallopeptidase inhibitor 2 [Source:HGNC Symbol%3BAcc:HGNC:11821]	GO:0007568:aging;GO:0007417:central nervous system development;GO:0008285:negative regulation of cell proliferation;GO:0010951:negative regulation of endopeptidase activity;GO:0051045:negative regulation of membrane protein ectodomain proteolysis;GO:0045930:negative regulation of mitotic cell cycle;GO:0046580:negative regulation of Ras protein signal transduction;GO:0045762:positive regulation of…	GO:0009986:cell surface;GO:0031012:extracellular matrix;GO:0005576:extracellular region;GO:0005615:extracellular space;GO:0030426:growth cone;GO:0043025:neuronal cell body;GO:0035580:specific granule lumen;	GO:0005178:integrin binding;GO:0008191:metalloendopeptidase inhibitor activity;GO:0030414:peptidase inhibitor activity;GO:0002020:protease binding;GO:0008270:zinc ion binding;	K11447	;ko05202 Transcriptional misregulation in cancer;
ENSG00000129625	858.783	1.7657	0.820238	0.0843404	9.72532	2.35e-22	8.98e-21	5	112876385	112922289	-	REEP5	receptor accessory protein 5 [Source:HGNC Symbol%3BAcc:HGNC:30077]	GO:0007029:endoplasmic reticulum organization;GO:0032386:regulation of intracellular transport;GO:0000398:mRNA splicing, via spliceosome;	GO:0005783:endoplasmic reticulum;GO:0071782:endoplasmic reticulum tubular network;GO:0016021:integral component of membrane;GO:0005681:spliceosomal complex;GO:0089701:U2AF;	GO:0046872:metal ion binding;GO:0030628:pre-mRNA 3'-splice site binding;	K17279	-
ENSG00000146072	827.759	0.5424	-0.88257	0.0908157	-9.71826	2.52e-22	9.6e-21	6	47231532	47309905	-	TNFRSF21	TNF receptor superfamily member 21 [Source:HGNC Symbol%3BAcc:HGNC:13469]	GO:0002250:adaptive immune response;GO:0006915:apoptotic process;GO:0007413:axonal fasciculation;GO:0001783:B cell apoptotic process;GO:0071356:cellular response to tumor necrosis factor;GO:0006959:humoral immune response;GO:0042552:myelination;GO:0030889:negative regulation of B cell proliferation;GO:0032693:negative regulation of interleukin-10 production;GO:0032696:negative regulation of inter…	GO:0030424:axon;GO:0005737:cytoplasm;GO:0005887:integral component of plasma membrane;GO:0031226:intrinsic component of plasma membrane;GO:0005886:plasma membrane;	-	K05157	;ko04060 Cytokine-cytokine receptor interaction;
ENSG00000136014	2028.2	1.47347	0.559221	0.0575498	9.71716	2.55e-22	9.68e-21	12	95516560	95551476	-	USP44	ubiquitin specific peptidase 44 [Source:HGNC Symbol%3BAcc:HGNC:20064]	GO:0007049:cell cycle;GO:0051301:cell division;GO:0007059:chromosome segregation;GO:0043161:proteasome-mediated ubiquitin-dependent protein catabolic process;GO:0016579:protein deubiquitination;GO:0090266:regulation of mitotic cell cycle spindle assembly checkpoint;	GO:0005737:cytoplasm;GO:0005654:nucleoplasm;GO:0005634:nucleus;	GO:0004843:ubiquitin-specific protease activity;GO:0008270:zinc ion binding;	K11834	-
ENSG00000162511	1739.6	0.668474	-0.581056	0.0598001	-9.71663	2.56e-22	9.71e-21	1	30732469	30757774	-	LAPTM5	lysosomal protein transmembrane 5 [Source:HGNC Symbol%3BAcc:HGNC:29612]	GO:0006919:activation of cysteine-type endopeptidase activity involved in apoptotic process;GO:0002357:defense response to tumor cell;GO:0090160:Golgi to lysosome transport;GO:0012502:induction of programmed cell death;GO:0006886:intracellular protein transport;GO:1904093:negative regulation of autophagic cell death;GO:0050869:negative regulation of B cell activation;GO:0032689:negative regulatio…	GO:0031410:cytoplasmic vesicle;GO:0005829:cytosol;GO:0005887:integral component of plasma membrane;GO:0005765:lysosomal membrane;GO:0005764:lysosome;GO:0048471:perinuclear region of cytoplasm;GO:0032991:macromolecular complex;GO:0030133:transport vesicle;	GO:0031625:ubiquitin protein ligase binding;	K12387	;ko04142 Lysosome;
ENSG00000198133	229.125	0.307498	-1.70135	0.175146	-9.71393	2.63e-22	9.94e-21	14	67447084	67533739	-	TMEM229B	transmembrane protein 229B [Source:HGNC Symbol%3BAcc:HGNC:20130]	-	GO:0016021:integral component of membrane;	-	K15601	;ko04714 Thermogenesis;
ENSG00000107897	1380.27	1.56426	0.64548	0.0664591	9.71244	2.67e-22	1.01e-20	10	27168135	27243046	-	ACBD5	acyl-CoA binding domain containing 5 [Source:HGNC Symbol%3BAcc:HGNC:23338]	GO:0030242:peroxisome degradation;	GO:0005829:cytosol;GO:0016021:integral component of membrane;GO:0016020:membrane;GO:0005654:nucleoplasm;GO:0005778:peroxisomal membrane;GO:0005777:peroxisome;	GO:0000062:fatty-acyl-CoA binding;GO:0008289:lipid binding;	K04613;K17985;K02927;K16309;K09228	-;ko05168 Herpes simplex virus 1 infection;
ENSG00000113263	1391.83	0.638969	-0.646182	0.0665404	-9.71112	2.7e-22	1.02e-20	5	157142933	157255185	+	ITK	IL2 inducible T cell kinase [Source:HGNC Symbol%3BAcc:HGNC:6171]	GO:0007202:activation of phospholipase C activity;GO:0002250:adaptive immune response;GO:0050853:B cell receptor signaling pathway;GO:0006968:cellular defense response;GO:0046629:gamma-delta T cell activation;GO:0035556:intracellular signal transduction;GO:0001865:NK T cell differentiation;GO:0038083:peptidyl-tyrosine autophosphorylation;GO:0001819:positive regulation of cytokine production;GO:00…	GO:0005911:cell-cell junction;GO:0005829:cytosol;GO:0005634:nucleus;GO:0005886:plasma membrane;	GO:0005524:ATP binding;GO:0046872:metal ion binding;GO:0004715:non-membrane spanning protein tyrosine kinase activity;GO:0004713:protein tyrosine kinase activity;GO:0004714:transmembrane receptor protein tyrosine kinase activity;	K07363	;ko04062 Chemokine signaling pathway;ko04660 T cell receptor signaling pathway;ko04670 Leukocyte transendothelial migration;
ENSG00000138758	3320.54	0.742144	-0.430229	0.0443196	-9.70743	2.8e-22	1.05e-20	4	76949751	77040384	+	SEPTIN11	septin 11 [Source:HGNC Symbol%3BAcc:HGNC:25589]	GO:0034613:cellular protein localization;GO:0061640:cytoskeleton-dependent cytokinesis;GO:0050807:regulation of synapse organization;GO:0007049:cell cycle;GO:0051301:cell division;	GO:0030424:axon;GO:0032153:cell division site;GO:0043197:dendritic spine;GO:0015630:microtubule cytoskeleton;GO:0031105:septin complex;GO:0005940:septin ring;GO:0001725:stress fiber;GO:0098794:postsynapse;	GO:0005525:GTP binding;GO:0003924:GTPase activity;GO:0060090:binding, bridging;	K16939	;ko05100 Bacterial invasion of epithelial cells;ko05131 Shigellosis;
ENSG00000177084	2784.36	0.726515	-0.460935	0.0475158	-9.70067	3e-22	1.12e-20	12	132623753	132687376	-	POLE	DNA polymerase epsilon%2C catalytic subunit [Source:HGNC Symbol%3BAcc:HGNC:9177]	GO:0006287:base-excision repair, gap-filling;GO:0006260:DNA replication;GO:0045004:DNA replication proofreading;GO:0000731:DNA synthesis involved in DNA repair;GO:0048568:embryonic organ development;GO:0000082:G1/S transition of mitotic cell cycle;GO:0006272:leading strand elongation;GO:0000278:mitotic cell cycle;GO:0006297:nucleotide-excision repair, DNA gap filling;	GO:0008622:epsilon DNA polymerase complex;GO:0005654:nucleoplasm;GO:0005634:nucleus;GO:0005886:plasma membrane;	GO:0051539:4 iron, 4 sulfur cluster binding;GO:0003682:chromatin binding;GO:0003677:DNA binding;GO:0003887:DNA-directed DNA polymerase activity;GO:0000166:nucleotide binding;GO:0008310:single-stranded DNA 3'-5' exodeoxyribonuclease activity;GO:0008270:zinc ion binding;	K02324	;ko03030 DNA replication;ko03410 Base excision repair;ko03420 Nucleotide excision repair;
ENSG00000175175	793.405	0.559219	-0.838515	0.0865224	-9.6913	3.28e-22	1.23e-20	17	58755854	58985179	+	PPM1E	protein phosphatase%2C Mg2+/Mn2+ dependent 1E [Source:HGNC Symbol%3BAcc:HGNC:19322]	GO:0035690:cellular response to drug;GO:0006469:negative regulation of protein kinase activity;GO:0035970:peptidyl-threonine dephosphorylation;GO:0051496:positive regulation of stress fiber assembly;GO:0006470:protein dephosphorylation;	GO:0005739:mitochondrion;GO:0005730:nucleolus;GO:0005654:nucleoplasm;GO:0005634:nucleus;GO:0032991:macromolecular complex;	GO:0046872:metal ion binding;GO:0004722:protein serine/threonine phosphatase activity;	K17501	-
ENSG00000174695	2573.86	1.38808	0.473086	0.0488237	9.68967	3.34e-22	1.24e-20	5	83052846	83077863	-	TMEM167A	transmembrane protein 167A [Source:HGNC Symbol%3BAcc:HGNC:28330]	GO:0046907:intracellular transport;GO:0009306:protein secretion;	GO:0000139:Golgi membrane;GO:0016021:integral component of membrane;	-	-	-
ENSG00000143061	835.162	0.554459	-0.850847	0.0878103	-9.68961	3.34e-22	1.24e-20	1	116574399	116667755	-	IGSF3	immunoglobulin superfamily member 3 [Source:HGNC Symbol%3BAcc:HGNC:5950]	GO:0032808:lacrimal gland development;	GO:0009986:cell surface;GO:0016021:integral component of membrane;	-	K06522	-
ENSG00000115085	1706.14	0.670998	-0.575619	0.0594169	-9.68779	3.4e-22	1.26e-20	2	97713576	97739862	+	ZAP70	zeta chain of T cell receptor associated protein kinase 70 [Source:HGNC Symbol%3BAcc:HGNC:12858]	GO:0002250:adaptive immune response;GO:0042113:B cell activation;GO:0043366:beta selection;GO:0030154:cell differentiation;GO:0006955:immune response;GO:0045087:innate immune response;GO:0035556:intracellular signal transduction;GO:0045060:negative thymic T cell selection;GO:0018108:peptidyl-tyrosine phosphorylation;GO:0046638:positive regulation of alpha-beta T cell differentiation;GO:0046641:po…	GO:0005911:cell-cell junction;GO:0005737:cytoplasm;GO:0005829:cytosol;GO:0031234:extrinsic component of cytoplasmic side of plasma membrane;GO:0001772:immunological synapse;GO:0005886:plasma membrane;GO:0042101:T cell receptor complex;	GO:0005524:ATP binding;GO:0004715:non-membrane spanning protein tyrosine kinase activity;GO:0001784:phosphotyrosine binding;GO:0004713:protein tyrosine kinase activity;GO:0005102:receptor binding;GO:0004714:transmembrane receptor protein tyrosine kinase activity;	K07360	;ko04014 Ras signaling pathway;ko04064 NF-kappa B signaling pathway;ko04650 Natural killer cell mediated cytotoxicity;ko04658 Th1 and Th2 cell differentiation;ko04659 Th17 cell differentiation;ko04660 T cell receptor signaling pathway;ko05135 Yersinia infection;ko05235 PD-L1 expression and PD-1 checkpoint pathway in cancer;ko05340 Primary immunodeficiency;
ENSG00000068878	2757.06	0.721962	-0.470005	0.0486578	-9.65938	4.49e-22	1.66e-20	2	53864069	53970993	-	PSME4	proteasome activator subunit 4 [Source:HGNC Symbol%3BAcc:HGNC:20635]	GO:0006974:cellular response to DNA damage stimulus;GO:0006281:DNA repair;GO:0010499:proteasomal ubiquitin-independent protein catabolic process;GO:0035093:spermatogenesis, exchange of chromosomal proteins;	GO:0005829:cytosol;GO:0016607:nuclear speck;GO:0005654:nucleoplasm;GO:0005634:nucleus;GO:1990111:spermatoproteasome complex;	GO:0070577:lysine-acetylated histone binding;GO:0016504:peptidase activator activity;GO:0070628:proteasome binding;	K06699	;ko03050 Proteasome;
ENSG00000085415	4986.99	0.783041	-0.352839	0.0365413	-9.65592	4.64e-22	1.71e-20	18	12947133	12987536	+	SEH1L	SEH1 like nucleoporin [Source:HGNC Symbol%3BAcc:HGNC:30379]	GO:0051315:attachment of mitotic spindle microtubules to kinetochore;GO:0051301:cell division;GO:0034629:cellular protein complex localization;GO:0034198:cellular response to amino acid starvation;GO:0050830:defense response to Gram-positive bacterium;GO:0007080:mitotic metaphase plate congression;GO:0051028:mRNA transport;GO:0006999:nuclear pore organization;GO:0032008:positive regulation of TOR…	GO:0005829:cytosol;GO:0061700:GATOR2 complex;GO:0000776:kinetochore;GO:0005765:lysosomal membrane;GO:0005635:nuclear envelope;GO:0031080:nuclear pore outer ring;GO:0035859:Seh1-associated complex;	GO:0005198:structural molecule activity;	K14299	;ko03013 RNA transport;ko04150 mTOR signaling pathway;ko05014 Amyotrophic lateral sclerosis;
ENSG00000155849	2759.71	0.72733	-0.459318	0.0475742	-9.65476	4.69e-22	1.72e-20	7	36852906	37449223	-	ELMO1	engulfment and cell motility 1 [Source:HGNC Symbol%3BAcc:HGNC:16286]	GO:0030036:actin cytoskeleton organization;GO:0007015:actin filament organization;GO:0006915:apoptotic process;GO:0016477:cell migration;GO:0048870:cell motility;GO:0006911:phagocytosis, engulfment;GO:0016601:Rac protein signal transduction;GO:0050790:regulation of catalytic activity;GO:0030029:actin filament-based process;GO:0006909:phagocytosis;	GO:0005737:cytoplasm;GO:0005829:cytosol;GO:0032045:guanyl-nucleotide exchange factor complex;GO:0016020:membrane;GO:0005886:plasma membrane;	GO:0017124:SH3 domain binding;GO:0005085:guanyl-nucleotide exchange factor activity;	K12366	;ko04062 Chemokine signaling pathway;ko05100 Bacterial invasion of epithelial cells;ko05131 Shigellosis;ko05132 Salmonella infection;ko05135 Yersinia infection;
ENSG00000172493	3430.12	0.744483	-0.425688	0.0441201	-9.6484	4.99e-22	1.83e-20	4	86935002	87141039	+	AFF1	AF4/FMR2 family member 1 [Source:HGNC Symbol%3BAcc:HGNC:7135]	GO:0010468:regulation of gene expression;	GO:0032783:ELL-EAF complex;GO:0008023:transcription elongation factor complex;	-	K15184	;ko05202 Transcriptional misregulation in cancer;
ENSG00000176903	918.405	1.72236	0.784388	0.0814237	9.63341	5.78e-22	2.11e-20	14	73711783	73714384	-	PNMA1	PNMA family member 1 [Source:HGNC Symbol%3BAcc:HGNC:9158]	GO:0002437:inflammatory response to antigenic stimulus;GO:0043065:positive regulation of apoptotic process;	GO:0005737:cytoplasm;GO:0005829:cytosol;GO:0005730:nucleolus;GO:0005654:nucleoplasm;	-	-	-
ENSG00000087460	11548.3	0.833324	-0.26305	0.0273383	-9.62203	6.45e-22	2.35e-20	20	58839718	58911192	+	GNAS	GNAS complex locus [Source:HGNC Symbol%3BAcc:HGNC:4392]	GO:0071880:adenylate cyclase-activating adrenergic receptor signaling pathway;GO:0007191:adenylate cyclase-activating dopamine receptor signaling pathway;GO:0007189:adenylate cyclase-activating G-protein coupled receptor signaling pathway;GO:0007188:adenylate cyclase-modulating G-protein coupled receptor signaling pathway;GO:0043950:positive regulation of cAMP-mediated signaling;GO:0043547:positi…	GO:0005834:heterotrimeric G-protein complex;GO:0005829:cytosol;GO:0016020:membrane;GO:0005886:plasma membrane;GO:0001726:ruffle;GO:0005737:cytoplasm;GO:0005576:extracellular region;GO:0005634:nucleus;GO:0048471:perinuclear region of cytoplasm;GO:0030133:transport vesicle;GO:0031224:intrinsic component of membrane;GO:0032588:trans-Golgi network membrane;	GO:0010856:adenylate cyclase activator activity;GO:0031698:beta-2 adrenergic receptor binding;GO:0051430:corticotropin-releasing hormone receptor 1 binding;GO:0031748:D1 dopamine receptor binding;GO:0001664:G-protein coupled receptor binding;GO:0031683:G-protein beta/gamma-subunit complex binding;GO:0005525:GTP binding;GO:0003924:GTPase activity;GO:0005159:insulin-like growth factor receptor bind…	K04632	;ko01522 Endocrine resistance;ko04015 Rap1 signaling pathway;ko04020 Calcium signaling pathway;ko04024 cAMP signaling pathway;ko04072 Phospholipase D signaling pathway;ko04261 Adrenergic signaling in cardiomyocytes;ko04270 Vascular smooth muscle contraction;ko04361 Axon regeneration;ko04540 Gap junction;ko04611 Platelet activation;ko04713 Circadian entrainment;ko04714 Thermogenesis;ko04724 Glutam…
ENSG00000169967	3414.75	1.33408	0.415849	0.043237	9.6179	6.72e-22	2.44e-20	2	127298668	127388465	-	MAP3K2	mitogen-activated protein kinase kinase kinase 2 [Source:HGNC Symbol%3BAcc:HGNC:6854]	GO:0007257:activation of JUN kinase activity;GO:0000187:activation of MAPK activity;GO:0071260:cellular response to mechanical stimulus;GO:0045893:positive regulation of transcription, DNA-templated;GO:0006468:protein phosphorylation;	GO:0005829:cytosol;GO:0005654:nucleoplasm;	GO:0005524:ATP binding;GO:0004709:MAP kinase kinase kinase activity;GO:0046872:metal ion binding;GO:0004672:protein kinase activity;GO:0019901:protein kinase binding;GO:0004674:protein serine/threonine kinase activity;	K04420	;ko04010 MAPK signaling pathway;ko04540 Gap junction;ko04912 GnRH signaling pathway;
ENSG00000170312	6787.14	0.804298	-0.314198	0.032675	-9.61584	6.85e-22	2.49e-20	10	60778331	60794852	+	CDK1	cyclin dependent kinase 1 [Source:HGNC Symbol%3BAcc:HGNC:1722]	GO:0031100:organ regeneration;GO:0006915:apoptotic process;GO:0007569:cell aging;GO:0051301:cell division;GO:0008283:cell proliferation;GO:0030261:chromosome condensation;GO:0000086:G2/M transition of mitotic cell cycle;GO:0090166:Golgi disassembly;GO:0044772:mitotic cell cycle phase transition;GO:0007095:mitotic G2 DNA damage checkpoint;GO:0043066:negative regulation of apoptotic process;GO:0010…	GO:0005813:centrosome;GO:0097125:cyclin B1-CDK1 complex;GO:0000307:cyclin-dependent protein kinase holoenzyme complex;GO:0005737:cytoplasm;GO:0005829:cytosol;GO:0030496:midbody;GO:0005739:mitochondrion;GO:0072686:mitotic spindle;GO:0005654:nucleoplasm;GO:0005634:nucleus;GO:0005876:spindle microtubule;GO:0000781:chromosome, telomeric region;GO:0005789:endoplasmic reticulum membrane;GO:0070062:extr…	GO:0005524:ATP binding;GO:0003682:chromatin binding;GO:0030332:cyclin binding;GO:0097472:cyclin-dependent protein kinase activity;GO:0004693:cyclin-dependent protein serine/threonine kinase activity;GO:0035173:histone kinase activity;GO:0030544:Hsp70 protein binding;GO:0016301:kinase activity;GO:0004672:protein kinase activity;GO:0004674:protein serine/threonine kinase activity;GO:0008353:RNA pol…	K02087	;ko04110 Cell cycle;ko04114 Oocyte meiosis;ko04115 p53 signaling pathway;ko04218 Cellular senescence;ko04540 Gap junction;ko04914 Progesterone-mediated oocyte maturation;ko05170 Human immunodeficiency virus 1 infection;ko05203 Viral carcinogenesis;
ENSG00000274752	947.286	0.586249	-0.770415	0.080318	-9.59205	8.63e-22	3.13e-20	7	142560423	142560931	+	TRBV12-3	T cell receptor beta variable 12-3 [Source:HGNC Symbol%3BAcc:HGNC:12185]	GO:0002250:adaptive immune response;GO:0007166:cell surface receptor signaling pathway;GO:0006955:immune response;	GO:0005886:plasma membrane;GO:0042101:T cell receptor complex;	GO:0042287:MHC protein binding;GO:0042605:peptide antigen binding;	-	-
ENSG00000044524	7197.7	1.23685	0.306672	0.0319864	9.58759	9.02e-22	3.26e-20	3	89107621	89482134	+	EPHA3	EPH receptor A3 [Source:HGNC Symbol%3BAcc:HGNC:3387]	GO:0007411:axon guidance;GO:0007155:cell adhesion;GO:0016477:cell migration;GO:0071300:cellular response to retinoic acid;GO:0048013:ephrin receptor signaling pathway;GO:0097156:fasciculation of motor neuron axon;GO:0097155:fasciculation of sensory neuron axon;GO:0045806:negative regulation of endocytosis;GO:0018108:peptidyl-tyrosine phosphorylation;GO:0033674:positive regulation of kinase activi…	GO:0015629:actin cytoskeleton;GO:0005829:cytosol;GO:0005769:early endosome;GO:0005576:extracellular region;GO:0005887:integral component of plasma membrane;GO:0043005:neuron projection;GO:0031965:nuclear membrane;GO:0005654:nucleoplasm;GO:0005886:plasma membrane;GO:0043235:receptor complex;	GO:0005524:ATP binding;GO:0005003:ephrin receptor activity;GO:0005004:GPI-linked ephrin receptor activity;GO:0004714:transmembrane receptor protein tyrosine kinase activity;GO:0005005:transmembrane-ephrin receptor activity;	K05104	;ko04360 Axon guidance;
ENSG00000072818	1836.51	0.681027	-0.554216	0.0578439	-9.58122	9.59e-22	3.45e-20	17	7336529	7351477	+	ACAP1	ArfGAP with coiled-coil%2C ankyrin repeat and PH domains 1 [Source:HGNC Symbol%3BAcc:HGNC:16467]	GO:0015031:protein transport;GO:0007165:signal transduction;GO:0016042:lipid catabolic process;	GO:0016020:membrane;GO:0055038:recycling endosome membrane;	GO:0005096:GTPase activator activity;GO:0046872:metal ion binding;	K12489	;ko04144 Endocytosis;
ENSG00000288924	475.291	0.451343	-1.1477	0.119965	-9.567	1.1e-21	3.95e-20	9	129891881	129893638	-	-	novel transcript%2C sense intronic to FNBP1	-	-	-	-	-
ENSG00000101608	1935.07	0.688024	-0.539468	0.0563974	-9.56549	1.12e-21	4e-20	18	3247481	3256236	+	MYL12A	myosin light chain 12A [Source:HGNC Symbol%3BAcc:HGNC:16701]	GO:0030239:myofibril assembly;GO:0030048:actin filament-based movement;GO:0003384:apical constriction involved in gastrulation;GO:0007298:border follicle cell migration;GO:0090254:cell elongation involved in imaginal disc-derived wing morphogenesis;GO:0060289:compartment boundary maintenance;GO:0019749:cytoskeleton-dependent cytoplasmic transport, nurse cell to oocyte;GO:0060288:formation of a co…	GO:0005859:muscle myosin complex;GO:1903144:actomyosin contractile ring actin filament;GO:0045179:apical cortex;GO:0045177:apical part of cell;GO:0016324:apical plasma membrane;GO:0005938:cell cortex;GO:0032154:cleavage furrow;GO:0005737:cytoplasm;GO:0005829:cytosol;GO:0035183:female germline ring canal inner rim;GO:0030496:midbody;GO:0016460:myosin II complex;GO:0005886:plasma membrane;GO:005123…	GO:0005509:calcium ion binding;GO:0045159:myosin II binding;GO:0008307:structural constituent of muscle;GO:0032036:myosin heavy chain binding;GO:0035254:glutamate receptor binding;GO:0003677:DNA binding;GO:0046872:metal ion binding;	K12757;K04257;K02927	;ko04360 Axon guidance;ko04510 Focal adhesion;ko04530 Tight junction;ko04611 Platelet activation;ko04670 Leukocyte transendothelial migration;ko04810 Regulation of actin cytoskeleton;ko05131 Shigellosis;ko05132 Salmonella infection;;ko04740 Olfactory transduction;;ko03010 Ribosome;ko04120 Ubiquitin mediated proteolysis;ko04137 Mitophagy - animal;ko05012 Parkinson disease;ko05022 Pathways of neuro…
ENSG00000118513	14851.4	1.188	0.248533	0.0260496	9.54076	1.42e-21	5.07e-20	6	135181308	135219173	+	MYB	MYB proto-oncogene%2C transcription factor [Source:HGNC Symbol%3BAcc:HGNC:7545]	GO:0070301:cellular response to hydrogen peroxide;GO:0071300:cellular response to retinoic acid;GO:0006338:chromatin remodeling;GO:0000278:mitotic cell cycle;GO:1901533:negative regulation of hematopoietic progenitor cell differentiation;GO:0000122:negative regulation of transcription from RNA polymerase II promoter;GO:0045892:negative regulation of transcription, DNA-templated;GO:0032967:positiv…	GO:0005829:cytosol;GO:0016363:nuclear matrix;GO:0005654:nucleoplasm;GO:0005634:nucleus;	GO:0001228:RNA polymerase II transcription regulatory region sequence-specific DNA binding transcription factor activity involved in positive regulation of transcription;GO:0000981:sequence-specific DNA binding RNA polymerase II transcription factor activity;GO:0000978:RNA polymerase II core promoter proximal region sequence-specific DNA binding;	K09420	;ko04151 PI3K-Akt signaling pathway;
ENSG00000121774	8312.14	0.817599	-0.290535	0.0304625	-9.53744	1.46e-21	5.22e-20	1	32013868	32060850	+	KHDRBS1	KH RNA binding domain containing%2C signal transduction associated 1 [Source:HGNC Symbol%3BAcc:HGNC:18116]	GO:0000082:G1/S transition of mitotic cell cycle;GO:0000086:G2/M transition of mitotic cell cycle;GO:0006397:mRNA processing;GO:0000122:negative regulation of transcription from RNA polymerase II promoter;GO:0045892:negative regulation of transcription, DNA-templated;GO:0046833:positive regulation of RNA export from nucleus;GO:0045948:positive regulation of translational initiation;GO:0000381:reg…	GO:0005737:cytoplasm;GO:0005829:cytosol;GO:0070618:Grb2-Sos complex;GO:0016020:membrane;GO:0005654:nucleoplasm;GO:0005634:nucleus;GO:0032991:macromolecular complex;	GO:0003677:DNA binding;GO:0042802:identical protein binding;GO:0003729:mRNA binding;GO:0008143:poly(A) binding;GO:0008266:poly(U) RNA binding;GO:0019904:protein domain specific binding;GO:0044877:macromolecular complex binding;GO:0003723:RNA binding;GO:0042169:SH2 domain binding;GO:0017124:SH3 domain binding;GO:0035591:signaling adaptor activity;	K13198	-
ENSG00000138678	216.14	0.293607	-1.76804	0.185808	-9.51543	1.81e-21	6.44e-20	4	83535914	83605875	+	GPAT3	glycerol-3-phosphate acyltransferase 3 [Source:HGNC Symbol%3BAcc:HGNC:28157]	GO:0016024:CDP-diacylglycerol biosynthetic process;GO:0006072:glycerol-3-phosphate metabolic process;GO:0006654:phosphatidic acid biosynthetic process;GO:0032006:regulation of TOR signaling;GO:0019432:triglyceride biosynthetic process;	GO:0005783:endoplasmic reticulum;GO:0005789:endoplasmic reticulum membrane;GO:0016021:integral component of membrane;	GO:0003841:1-acylglycerol-3-phosphate O-acyltransferase activity;GO:0004366:glycerol-3-phosphate O-acyltransferase activity;	K13506	;ko00561 Glycerolipid metabolism;ko00564 Glycerophospholipid metabolism;ko01100 Metabolic pathways;
ENSG00000117461	2672.47	1.37259	0.456902	0.0480279	9.51327	1.85e-21	6.56e-20	1	46040140	46133036	-	PIK3R3	phosphoinositide-3-kinase regulatory subunit 3 [Source:HGNC Symbol%3BAcc:HGNC:8981]	GO:0002042:cell migration involved in sprouting angiogenesis;GO:0008286:insulin receptor signaling pathway;GO:0046854:phosphatidylinositol phosphorylation;GO:0030335:positive regulation of cell migration;GO:0010628:positive regulation of gene expression;GO:0001934:positive regulation of protein phosphorylation;GO:0043491:protein kinase B signaling;GO:0043551:regulation of phosphatidylinositol 3-k…	GO:0005829:cytosol;GO:0005942:phosphatidylinositol 3-kinase complex;	GO:0016303:1-phosphatidylinositol-3-kinase activity;GO:0046935:1-phosphatidylinositol-3-kinase regulator activity;GO:0001784:phosphotyrosine binding;	K02649	;ko01521 EGFR tyrosine kinase inhibitor resistance;ko01522 Endocrine resistance;ko01524 Platinum drug resistance;ko04012 ErbB signaling pathway;ko04014 Ras signaling pathway;ko04015 Rap1 signaling pathway;ko04024 cAMP signaling pathway;ko04062 Chemokine signaling pathway;ko04066 HIF-1 signaling pathway;ko04068 FoxO signaling pathway;ko04070 Phosphatidylinositol signaling system;ko04071 Sphingolip…
ENSG00000101911	2811.85	0.727855	-0.458277	0.0481747	-9.51282	1.86e-21	6.57e-20	X	12791355	12824222	+	PRPS2	phosphoribosyl pyrophosphate synthetase 2 [Source:HGNC Symbol%3BAcc:HGNC:9465]	GO:0006015:5-phosphoribose 1-diphosphate biosynthetic process;GO:0006167:AMP biosynthetic process;GO:0031100:organ regeneration;GO:0009116:nucleoside metabolic process;GO:0009165:nucleotide biosynthetic process;GO:0006164:purine nucleotide biosynthetic process;GO:0019693:ribose phosphate metabolic process;GO:0006139:nucleobase-containing compound metabolic process;GO:0009156:ribonucleoside monoph…	GO:0005737:cytoplasm;GO:0032991:macromolecular complex;GO:0002189:ribose phosphate diphosphokinase complex;	GO:0043531:ADP binding;GO:0016208:AMP binding;GO:0005524:ATP binding;GO:0030246:carbohydrate binding;GO:0019003:GDP binding;GO:0042802:identical protein binding;GO:0016301:kinase activity;GO:0000287:magnesium ion binding;GO:0042803:protein homodimerization activity;GO:0004749:ribose phosphate diphosphokinase activity;	K00948	;ko00030 Pentose phosphate pathway;ko00230 Purine metabolism;ko01100 Metabolic pathways;ko01200 Carbon metabolism;ko01230 Biosynthesis of amino acids;
ENSG00000177508	1422.7	1.5377	0.620776	0.0652687	9.51108	1.89e-21	6.66e-20	16	54283304	54286787	-	IRX3	iroquois homeobox 3 [Source:HGNC Symbol%3BAcc:HGNC:14360]	GO:0003167:atrioventricular bundle cell differentiation;GO:0048468:cell development;GO:0097009:energy homeostasis;GO:0060932:His-Purkinje system cell differentiation;GO:0007498:mesoderm development;GO:0001656:metanephros development;GO:0045665:negative regulation of neuron differentiation;GO:0000122:negative regulation of transcription from RNA polymerase II promoter;GO:0030182:neuron differentia…	GO:0030424:axon;GO:0000785:chromatin;GO:0005737:cytoplasm;GO:0005634:nucleus;	GO:0001216:sequence-specific DNA binding bacterial-type RNA polymerase transcription factor activity involved in positive regulation of transcription;GO:0000981:sequence-specific DNA binding RNA polymerase II transcription factor activity;GO:0001227:RNA polymerase II transcription regulatory region sequence-specific DNA binding transcription factor activity involved in negative regulation of tran…	-	-
ENSG00000196460	214.44	0.315195	-1.66568	0.175586	-9.48643	2.39e-21	8.42e-20	2	101397359	101475112	-	RFX8	regulatory factor X8 [Source:HGNC Symbol%3BAcc:HGNC:37253]	GO:0006357:regulation of transcription from RNA polymerase II promoter;	GO:0000785:chromatin;GO:0005634:nucleus;	GO:0000981:sequence-specific DNA binding RNA polymerase II transcription factor activity;GO:0000978:RNA polymerase II core promoter proximal region sequence-specific DNA binding;	-	-
ENSG00000148672	3856.87	0.761025	-0.393984	0.0415593	-9.48002	2.54e-21	8.93e-20	10	87050202	87094843	-	GLUD1	glutamate dehydrogenase 1 [Source:HGNC Symbol%3BAcc:HGNC:4335]	GO:0006537:glutamate biosynthetic process;GO:0006538:glutamate catabolic process;GO:0006541:glutamine metabolic process;GO:0032024:positive regulation of insulin secretion;GO:0021762:substantia nigra development;GO:0072350:tricarboxylic acid metabolic process;	GO:0005737:cytoplasm;GO:0005783:endoplasmic reticulum;GO:0005759:mitochondrial matrix;GO:0005739:mitochondrion;	GO:0043531:ADP binding;GO:0005524:ATP binding;GO:0004352:glutamate dehydrogenase (NAD+) activity;GO:0004354:glutamate dehydrogenase (NADP+) activity;GO:0004353:glutamate dehydrogenase [NAD(P)+] activity;GO:0005525:GTP binding;GO:0042802:identical protein binding;GO:0070728:leucine binding;GO:0070403:NAD+ binding;	K00261	;ko00220 Arginine biosynthesis;ko00250 Alanine, aspartate and glutamate metabolism;ko00471 D-Glutamine and D-glutamate metabolism;ko00910 Nitrogen metabolism;ko01100 Metabolic pathways;ko01200 Carbon metabolism;ko04217 Necroptosis;ko04964 Proximal tubule bicarbonate reclamation;
ENSG00000119396	4170.41	1.29751	0.375741	0.0396433	9.47803	2.59e-21	9.08e-20	9	121178133	121223014	-	RAB14	RAB14%2C member RAS oncogene family [Source:HGNC Symbol%3BAcc:HGNC:16524]	GO:0042742:defense response to bacterium;GO:0032456:endocytic recycling;GO:0008543:fibroblast growth factor receptor signaling pathway;GO:0006895:Golgi to endosome transport;GO:0006886:intracellular protein transport;GO:0046907:intracellular transport;GO:0090387:phagolysosome assembly involved in apoptotic cell clearance;GO:0090382:phagosome maturation;GO:0045995:regulation of embryonic developme…	GO:0005829:cytosol;GO:0005769:early endosome;GO:0031901:early endosome membrane;GO:0012505:endomembrane system;GO:0070062:extracellular exosome;GO:0000139:Golgi membrane;GO:0005795:Golgi stack;GO:0043231:intracellular membrane-bounded organelle;GO:0005770:late endosome;GO:0005765:lysosomal membrane;GO:0005764:lysosome;GO:0042175:nuclear outer membrane-endoplasmic reticulum membrane network;GO:004…	GO:0019003:GDP binding;GO:0005525:GTP binding;GO:0003924:GTPase activity;GO:0031489:myosin V binding;	K07881	;ko04152 AMPK signaling pathway;
ENSG00000198898	2429.7	0.719241	-0.475453	0.0502836	-9.45543	3.22e-21	1.13e-19	7	116811070	116922049	+	CAPZA2	capping actin protein of muscle Z-line subunit alpha 2 [Source:HGNC Symbol%3BAcc:HGNC:1490]	GO:0051016:barbed-end actin filament capping;GO:0032367:intracellular cholesterol transport;	GO:0008290:F-actin capping protein complex;GO:0005903:brush border;GO:0030863:cortical cytoskeleton;GO:0016020:membrane;GO:0055037:recycling endosome;GO:0005802:trans-Golgi network;	GO:0003779:actin binding;	K10364	;ko04144 Endocytosis;
ENSG00000071127	13079.6	0.835913	-0.258575	0.0273639	-9.4495	3.4e-21	1.19e-19	4	10068089	10116972	-	WDR1	WD repeat domain 1 [Source:HGNC Symbol%3BAcc:HGNC:12754]	GO:0030042:actin filament depolymerization;GO:0030043:actin filament fragmentation;GO:0043297:apical junction assembly;GO:0030865:cortical cytoskeleton organization;GO:0042247:establishment of planar polarity of follicular epithelium;GO:0040011:locomotion;GO:0045199:maintenance of epithelial cell apical/basal polarity;GO:0002446:neutrophil mediated immunity;GO:1990266:neutrophil migration;GO:0030…	GO:0030054:cell junction;GO:0042995:cell projection;GO:0005911:cell-cell junction;GO:0030864:cortical actin cytoskeleton;GO:0005829:cytosol;GO:0070062:extracellular exosome;GO:0005576:extracellular region;GO:0005886:plasma membrane;GO:0002102:podosome;GO:0005737:cytoplasm;GO:0005856:cytoskeleton;	GO:0051015:actin filament binding;	K12022	-
ENSG00000060237	4636.35	0.772167	-0.373015	0.0394771	-9.4489	3.42e-21	1.19e-19	12	752579	911452	+	WNK1	WNK lysine deficient protein kinase 1 [Source:HGNC Symbol%3BAcc:HGNC:14540]	GO:0071277:cellular response to calcium ion;GO:0038116:chemokine (C-C motif) ligand 21 signaling pathway;GO:0035556:intracellular signal transduction;GO:0050801:ion homeostasis;GO:0006811:ion transport;GO:0097022:lymphocyte migration into lymph node;GO:0033633:negative regulation of cell-cell adhesion mediated by integrin;GO:0034260:negative regulation of GTPase activity;GO:0034115:negative regul…	GO:0005737:cytoplasm;GO:0005829:cytosol;GO:0016020:membrane;	GO:0005524:ATP binding;GO:0019869:chloride channel inhibitor activity;GO:0000287:magnesium ion binding;GO:0019902:phosphatase binding;GO:0019870:potassium channel inhibitor activity;GO:0030295:protein kinase activator activity;GO:0004672:protein kinase activity;GO:0019901:protein kinase binding;GO:0004674:protein serine/threonine kinase activity;GO:0030291:protein serine/threonine kinase inhibito…	K08867	-
ENSG00000163565	9119.5	0.812554	-0.299465	0.0317104	-9.44372	3.6e-21	1.25e-19	1	158999968	159055155	+	IFI16	interferon gamma inducible protein 16 [Source:HGNC Symbol%3BAcc:HGNC:5395]	GO:0097202:activation of cysteine-type endopeptidase activity;GO:0002218:activation of innate immune response;GO:0006914:autophagy;GO:0042149:cellular response to glucose starvation;GO:0035458:cellular response to interferon-beta;GO:0071479:cellular response to ionizing radiation;GO:0051607:defense response to virus;GO:0006954:inflammatory response;GO:0045087:innate immune response;GO:0072332:int…	GO:0005829:cytosol;GO:0016020:membrane;GO:0016607:nuclear speck;GO:0005730:nucleolus;GO:0005654:nucleoplasm;GO:0005634:nucleus;GO:0097169:AIM2 inflammasome complex;	GO:0001227:RNA polymerase II transcription regulatory region sequence-specific DNA binding transcription factor activity involved in negative regulation of transcription;GO:0003690:double-stranded DNA binding;GO:0042802:identical protein binding;GO:0003723:RNA binding;GO:0000978:RNA polymerase II core promoter proximal region sequence-specific DNA binding;GO:0008134:transcription factor binding;	K12966	;ko04621 NOD-like receptor signaling pathway;ko04623 Cytosolic DNA-sensing pathway;
ENSG00000137656	913.472	0.586124	-0.770722	0.0816218	-9.4426	3.64e-21	1.26e-19	11	116748170	116772987	-	BUD13	BUD13 homolog [Source:HGNC Symbol%3BAcc:HGNC:28199]	GO:0000398:mRNA splicing, via spliceosome;	GO:0005654:nucleoplasm;GO:0005634:nucleus;GO:0070274:RES complex;GO:0071005:U2-type precatalytic spliceosome;GO:0005684:U2-type spliceosomal complex;	GO:0003723:RNA binding;	K13106	-
ENSG00000071564	3558.45	0.756045	-0.403457	0.0427598	-9.43542	3.89e-21	1.35e-19	19	1609291	1652615	-	TCF3	transcription factor 3 [Source:HGNC Symbol%3BAcc:HGNC:11633]	GO:0030183:B cell differentiation;GO:0002326:B cell lineage commitment;GO:0033152:immunoglobulin V(D)J recombination;GO:0000122:negative regulation of transcription from RNA polymerase II promoter;GO:0007399:nervous system development;GO:0030890:positive regulation of B cell proliferation;GO:0045787:positive regulation of cell cycle;GO:0051091:positive regulation of sequence-specific DNA binding …	GO:0000785:chromatin;GO:0005737:cytoplasm;GO:0000791:euchromatin;GO:0005654:nucleoplasm;GO:0005634:nucleus;GO:0032991:macromolecular complex;GO:0090575:RNA polymerase II transcription factor complex;GO:0005667:transcription factor complex;	GO:0043425:bHLH transcription factor binding;GO:0000987:core promoter proximal region sequence-specific DNA binding;GO:0003677:DNA binding;GO:0001228:RNA polymerase II transcription regulatory region sequence-specific DNA binding transcription factor activity involved in positive regulation of transcription;GO:0003700:sequence-specific DNA binding transcription factor activity;GO:0000981:sequence…	K09063	;ko04550 Signaling pathways regulating pluripotency of stem cells;ko05166 Human T-cell leukemia virus 1 infection;ko05202 Transcriptional misregulation in cancer;
ENSG00000196498	2520.04	0.724546	-0.464851	0.049294	-9.43017	4.09e-21	1.41e-19	12	124324415	124567612	-	NCOR2	nuclear receptor corepressor 2 [Source:HGNC Symbol%3BAcc:HGNC:7673]	GO:0044849:estrous cycle;GO:0007595:lactation;GO:0060766:negative regulation of androgen receptor signaling pathway;GO:1903799:negative regulation of production of miRNAs involved in gene silencing by miRNA;GO:0000122:negative regulation of transcription from RNA polymerase II promoter;GO:0045892:negative regulation of transcription, DNA-templated;GO:0010565:regulation of cellular ketone metaboli…	GO:0000785:chromatin;GO:0000118:histone deacetylase complex;GO:0016020:membrane;GO:0016604:nuclear body;GO:0016363:nuclear matrix;GO:0005654:nucleoplasm;GO:0005634:nucleus;GO:0017053:transcriptional repressor complex;	GO:0003682:chromatin binding;GO:0003677:DNA binding;GO:0035259:glucocorticoid receptor binding;GO:0042826:histone deacetylase binding;GO:0005112:Notch binding;GO:0016922:ligand-dependent nuclear receptor binding;GO:0047485:protein N-terminus binding;GO:0044877:macromolecular complex binding;GO:0046965:retinoid X receptor binding;GO:0003714:transcription corepressor activity;GO:0042974:retinoic ac…	K06065	;ko04330 Notch signaling pathway;ko05169 Epstein-Barr virus infection;
ENSG00000138821	2088.59	0.699377	-0.515858	0.054731	-9.42534	4.29e-21	1.47e-19	4	102251080	102431258	-	SLC39A8	solute carrier family 39 member 8 [Source:HGNC Symbol%3BAcc:HGNC:20862]	GO:0006525:arginine metabolic process;GO:0015701:bicarbonate transport;GO:0070574:cadmium ion transmembrane transport;GO:1990079:cartilage homeostasis;GO:0006876:cellular cadmium ion homeostasis;GO:0030026:cellular manganese ion homeostasis;GO:0006882:cellular zinc ion homeostasis;GO:0006824:cobalt ion transport;GO:0030198:extracellular matrix organization;GO:0098711:iron ion import across plasma…	GO:0016324:apical plasma membrane;GO:0016323:basolateral plasma membrane;GO:0005887:integral component of plasma membrane;GO:0005765:lysosomal membrane;GO:0031090:organelle membrane;GO:0005886:plasma membrane;	GO:0015296:anion:cation symporter activity;GO:0015106:bicarbonate transmembrane transporter activity;GO:0015086:cadmium ion transmembrane transporter activity;GO:0015087:cobalt ion transmembrane transporter activity;GO:0005381:iron ion transmembrane transporter activity;GO:0005384:manganese ion transmembrane transporter activity;GO:0097079:selenite:proton symporter activity;GO:0005385:zinc ion tr…	K14714	;ko04216 Ferroptosis;
ENSG00000085733	211.106	3.16485	1.66214	0.176563	9.41386	4.78e-21	1.64e-19	11	70398404	70436584	+	CTTN	cortactin [Source:HGNC Symbol%3BAcc:HGNC:3338]	GO:0031532:actin cytoskeleton reorganization;GO:0030041:actin filament polymerization;GO:0048870:cell motility;GO:0097062:dendritic spine maintenance;GO:0048041:focal adhesion assembly;GO:0006886:intracellular protein transport;GO:0097581:lamellipodium organization;GO:2001237:negative regulation of extrinsic apoptotic signaling pathway;GO:0048812:neuron projection morphogenesis;GO:0030838:positiv…	GO:0005938:cell cortex;GO:0005905:coated pit;GO:0030864:cortical actin cytoskeleton;GO:0030863:cortical cytoskeleton;GO:0005737:cytoplasm;GO:0005856:cytoskeleton;GO:0005829:cytosol;GO:0043197:dendritic spine;GO:0005925:focal adhesion;GO:0005794:Golgi apparatus;GO:0043231:intracellular membrane-bounded organelle;GO:0030027:lamellipodium;GO:1990023:mitotic spindle midzone;GO:0005886:plasma membrane…	GO:0051015:actin filament binding;GO:0045296:cadherin binding;GO:0005522:profilin binding;GO:0071933:Arp2/3 complex binding;GO:0070064:proline-rich region binding;	K06106	;ko04530 Tight junction;ko05100 Bacterial invasion of epithelial cells;ko05130 Pathogenic Escherichia coli infection;ko05131 Shigellosis;ko05205 Proteoglycans in cancer;
ENSG00000119682	2244.5	1.40121	0.486677	0.0517881	9.39748	5.59e-21	1.91e-19	14	74653437	74713117	-	AREL1	apoptosis resistant E3 ubiquitin protein ligase 1 [Source:HGNC Symbol%3BAcc:HGNC:20363]	GO:0006915:apoptotic process;GO:0043066:negative regulation of apoptotic process;GO:0045732:positive regulation of protein catabolic process;GO:0043161:proteasome-mediated ubiquitin-dependent protein catabolic process;GO:0000209:protein polyubiquitination;GO:0016567:protein ubiquitination;GO:0050727:regulation of inflammatory response;GO:0006511:ubiquitin-dependent protein catabolic process;	GO:0005737:cytoplasm;GO:0005829:cytosol;	GO:0061630:ubiquitin protein ligase activity;GO:0004842:ubiquitin-protein transferase activity;	K12479;K18034	-
ENSG00000099783	9561.73	0.812863	-0.298916	0.03184	-9.38808	6.11e-21	2.09e-19	19	8444767	8489114	+	HNRNPM	heterogeneous nuclear ribonucleoprotein M [Source:HGNC Symbol%3BAcc:HGNC:5046]	GO:0000380:alternative mRNA splicing, via spliceosome;GO:0000398:mRNA splicing, via spliceosome;GO:2000815:regulation of mRNA stability involved in response to oxidative stress;GO:1900182:positive regulation of protein localization to nucleus;GO:0071222:cellular response to lipopolysaccharide;	GO:0071013:catalytic step 2 spliceosome;GO:0005737:cytoplasm;GO:0070062:extracellular exosome;GO:0016020:membrane;GO:0016363:nuclear matrix;GO:0005730:nucleolus;GO:0005654:nucleoplasm;GO:0005634:nucleus;GO:0042382:paraspeckles;GO:0071014:post-mRNA release spliceosomal complex;GO:0005681:spliceosomal complex;GO:0009986:cell surface;	GO:0003729:mRNA binding;GO:0019904:protein domain specific binding;GO:0003723:RNA binding;GO:0048306:calcium-dependent protein binding;GO:1990405:protein antigen binding;	K12887	;ko03040 Spliceosome;
ENSG00000164096	957.161	1.70101	0.766392	0.0816786	9.38302	6.41e-21	2.18e-19	4	119296419	119304445	-	C4orf3	chromosome 4 open reading frame 3 [Source:HGNC Symbol%3BAcc:HGNC:19225]	GO:1901895:negative regulation of calcium-transporting ATPase activity;GO:1901877:negative regulation of calcium ion binding;	GO:0005789:endoplasmic reticulum membrane;GO:0016021:integral component of membrane;	-	K07560	-
ENSG00000163930	3157.56	0.741298	-0.431875	0.0460556	-9.37725	6.77e-21	2.3e-19	3	52401008	52410008	-	BAP1	BRCA1 associated protein 1 [Source:HGNC Symbol%3BAcc:HGNC:950]	GO:0006464:cellular protein modification process;GO:0061519:macrophage homeostasis;GO:0035522:monoubiquitinated histone H2A deubiquitination;GO:0035520:monoubiquitinated protein deubiquitination;GO:0008285:negative regulation of cell proliferation;GO:0045892:negative regulation of transcription, DNA-templated;GO:1903955:positive regulation of protein targeting to mitochondrion;GO:0016579:protein …	GO:0005737:cytoplasm;GO:0005829:cytosol;GO:0005654:nucleoplasm;GO:0005634:nucleus;GO:0035517:PR-DUB complex;	GO:0003682:chromatin binding;GO:0008233:peptidase activity;GO:0004843:ubiquitin-specific protease activity;	K08588	-
ENSG00000165119	20404.4	0.859547	-0.218351	0.023325	-9.36123	7.88e-21	2.67e-19	9	83968083	83980616	-	HNRNPK	heterogeneous nuclear ribonucleoprotein K [Source:HGNC Symbol%3BAcc:HGNC:5044]	GO:0000398:mRNA splicing, via spliceosome;GO:0043066:negative regulation of apoptotic process;GO:0048025:negative regulation of mRNA splicing, via spliceosome;GO:0048260:positive regulation of receptor-mediated endocytosis;GO:0045944:positive regulation of transcription from RNA polymerase II promoter;GO:0010468:regulation of gene expression;GO:1902165:regulation of intrinsic apoptotic signaling …	GO:0071013:catalytic step 2 spliceosome;GO:0042995:cell projection;GO:0000785:chromatin;GO:0005737:cytoplasm;GO:0010494:cytoplasmic stress granule;GO:0070062:extracellular exosome;GO:0005925:focal adhesion;GO:0016020:membrane;GO:0005654:nucleoplasm;GO:0005634:nucleus;GO:0002102:podosome;GO:0030054:cell junction;	GO:0045296:cadherin binding;GO:0003677:DNA binding;GO:0042802:identical protein binding;GO:0003729:mRNA binding;GO:0019904:protein domain specific binding;GO:0003723:RNA binding;	K12886	;ko03040 Spliceosome;ko05203 Viral carcinogenesis;ko05206 MicroRNAs in cancer;
ENSG00000167978	16167.2	0.831488	-0.266232	0.0284508	-9.35762	8.16e-21	2.76e-19	16	2752626	2772538	+	SRRM2	serine/arginine repetitive matrix 2 [Source:HGNC Symbol%3BAcc:HGNC:16639]	GO:0000398:mRNA splicing, via spliceosome;	GO:0015030:Cajal body;GO:0071013:catalytic step 2 spliceosome;GO:0016607:nuclear speck;GO:0005654:nucleoplasm;GO:0005634:nucleus;GO:0071007:U2-type catalytic step 2 spliceosome;GO:0071005:U2-type precatalytic spliceosome;	GO:0070742:C2H2 zinc finger domain binding;GO:0003729:mRNA binding;GO:0047485:protein N-terminus binding;GO:0003723:RNA binding;	K13172;K03873	-;ko04066 HIF-1 signaling pathway;ko04120 Ubiquitin mediated proteolysis;ko05170 Human immunodeficiency virus 1 infection;ko05200 Pathways in cancer;ko05211 Renal cell carcinoma;
ENSG00000097021	1740.23	0.67532	-0.566356	0.060649	-9.33826	9.79e-21	3.3e-19	1	6264269	6393767	-	ACOT7	acyl-CoA thioesterase 7 [Source:HGNC Symbol%3BAcc:HGNC:24157]	GO:0006637:acyl-CoA metabolic process;GO:0015937:coenzyme A biosynthetic process;GO:0006631:fatty acid metabolic process;GO:0036116:long-chain fatty-acyl-CoA catabolic process;GO:0051792:medium-chain fatty acid biosynthetic process;GO:0036114:medium-chain fatty-acyl-CoA catabolic process;GO:1900535:palmitic acid biosynthetic process;GO:0009062:fatty acid catabolic process;	GO:0005829:cytosol;GO:0070062:extracellular exosome;GO:0005739:mitochondrion;GO:0005654:nucleoplasm;GO:0044297:cell body;GO:0005737:cytoplasm;GO:0043005:neuron projection;	GO:0047617:acyl-CoA hydrolase activity;GO:0052689:carboxylic ester hydrolase activity;GO:0000062:fatty-acyl-CoA binding;GO:0036042:long-chain fatty acyl-CoA binding;GO:0016290:palmitoyl-CoA hydrolase activity;GO:0042803:protein homodimerization activity;GO:0042802:identical protein binding;	K17360	;ko00062 Fatty acid elongation;ko01040 Biosynthesis of unsaturated fatty acids;
ENSG00000156976	4621.09	0.783286	-0.352389	0.0377368	-9.33808	9.81e-21	3.3e-19	3	186783205	186789897	+	EIF4A2	eukaryotic translation initiation factor 4A2 [Source:HGNC Symbol%3BAcc:HGNC:3284]	GO:0002183:cytoplasmic translational initiation;GO:1900260:negative regulation of RNA-directed RNA polymerase activity;	GO:0048471:perinuclear region of cytoplasm;GO:0071013:catalytic step 2 spliceosome;GO:0005730:nucleolus;GO:0005737:cytoplasm;	GO:0005524:ATP binding;GO:0003724:RNA helicase activity;GO:0003743:translation initiation factor activity;GO:0003729:mRNA binding;GO:0003723:RNA binding;	K03257	;ko03013 RNA transport;
ENSG00000152795	8778.77	0.815179	-0.294811	0.0315887	-9.33279	1.03e-20	3.46e-19	4	82422565	82430462	-	HNRNPDL	heterogeneous nuclear ribonucleoprotein D like [Source:HGNC Symbol%3BAcc:HGNC:5037]	GO:0010468:regulation of gene expression;GO:0006396:RNA processing;GO:0016071:mRNA metabolic process;	GO:0005829:cytosol;GO:0005654:nucleoplasm;GO:0005634:nucleus;GO:0005681:spliceosomal complex;GO:0005737:cytoplasm;	GO:0003677:DNA binding;GO:0003690:double-stranded DNA binding;GO:0008143:poly(A) binding;GO:0034046:poly(G) binding;GO:0003723:RNA binding;GO:0003697:single-stranded DNA binding;	K13044	-
ENSG00000109805	4783.57	0.772311	-0.372747	0.0399409	-9.33246	1.03e-20	3.47e-19	4	17810979	17844865	+	NCAPG	non-SMC condensin I complex subunit G [Source:HGNC Symbol%3BAcc:HGNC:24304]	GO:0051301:cell division;GO:0007076:mitotic chromosome condensation;	GO:0000793:condensed chromosome;GO:0000779:condensed chromosome, centromeric region;GO:0000796:condensin complex;GO:0005737:cytoplasm;GO:0005829:cytosol;GO:0016020:membrane;GO:0005634:nucleus;	-	K06678	-
ENSG00000143321	8553.28	0.824003	-0.279278	0.0299478	-9.32551	1.1e-20	3.69e-19	1	156742109	156766925	-	HDGF	heparin binding growth factor [Source:HGNC Symbol%3BAcc:HGNC:4856]	GO:0098761:cellular response to interleukin-7;GO:0000122:negative regulation of transcription from RNA polymerase II promoter;GO:0051781:positive regulation of cell division;GO:0006357:regulation of transcription from RNA polymerase II promoter;GO:0007165:signal transduction;GO:0009987:cellular process;GO:0045944:positive regulation of transcription from RNA polymerase II promoter;GO:0034504:prot…	GO:0005737:cytoplasm;GO:0005576:extracellular region;GO:0005615:extracellular space;GO:0005654:nucleoplasm;GO:0005634:nucleus;GO:0017053:transcriptional repressor complex;	GO:0003779:actin binding;GO:0003690:double-stranded DNA binding;GO:0008083:growth factor activity;GO:0008201:heparin binding;GO:0000166:nucleotide binding;GO:0003723:RNA binding;GO:0003712:transcription cofactor activity;GO:0003714:transcription corepressor activity;GO:0001222:transcription corepressor binding;GO:0015631:tubulin binding;GO:0001227:RNA polymerase II transcription regulatory region…	K16641	-
ENSG00000070081	11988.3	0.836995	-0.256709	0.0275455	-9.31947	1.17e-20	3.9e-19	11	17208153	17349980	+	NUCB2	nucleobindin 2 [Source:HGNC Symbol%3BAcc:HGNC:8044]	GO:0032099:negative regulation of appetite;GO:0007264:small GTPase mediated signal transduction;GO:0007507:heart development;GO:0071557:histone H3-K27 demethylation;GO:0010468:regulation of gene expression;	GO:0005829:cytosol;GO:0005783:endoplasmic reticulum;GO:0005793:endoplasmic reticulum-Golgi intermediate compartment;GO:0070062:extracellular exosome;GO:0005615:extracellular space;GO:0005794:Golgi apparatus;GO:0005635:nuclear envelope;GO:0005886:plasma membrane;GO:0044666:MLL3/4 complex;GO:0016021:integral component of membrane;	GO:0005509:calcium ion binding;GO:0003677:DNA binding;GO:0001965:G-protein alpha-subunit binding;GO:0005085:guanyl-nucleotide exchange factor activity;GO:0031490:chromatin DNA binding;GO:0051213:dioxygenase activity;GO:0071558:histone demethylase activity (H3-K27 specific);GO:0046872:metal ion binding;GO:0000978:RNA polymerase II core promoter proximal region sequence-specific DNA binding;	K17985;K11447;K12581	;ko04137 Mitophagy - animal;ko04140 Autophagy - animal;ko05010 Alzheimer disease;ko05014 Amyotrophic lateral sclerosis;ko05016 Huntington disease;ko05017 Spinocerebellar ataxia;ko05022 Pathways of neurodegeneration - multiple diseases;;ko05202 Transcriptional misregulation in cancer;;ko03018 RNA degradation;
ENSG00000112242	2374.85	0.711698	-0.490664	0.0527365	-9.30406	1.35e-20	4.5e-19	6	20401879	20493714	+	E2F3	E2F transcription factor 3 [Source:HGNC Symbol%3BAcc:HGNC:3115]	GO:0000082:G1/S transition of mitotic cell cycle;GO:0070345:negative regulation of fat cell proliferation;GO:0008284:positive regulation of cell proliferation;GO:0045944:positive regulation of transcription from RNA polymerase II promoter;GO:0006606:protein import into nucleus;GO:0006357:regulation of transcription from RNA polymerase II promoter;GO:0006367:transcription initiation from RNA polym…	GO:0000785:chromatin;GO:0005654:nucleoplasm;GO:0005634:nucleus;GO:0090575:RNA polymerase II transcription factor complex;	GO:0000987:core promoter proximal region sequence-specific DNA binding;GO:0001216:sequence-specific DNA binding bacterial-type RNA polymerase transcription factor activity involved in positive regulation of transcription;GO:0001228:RNA polymerase II transcription regulatory region sequence-specific DNA binding transcription factor activity involved in positive regulation of transcription;GO:00037…	K06620	;ko01522 Endocrine resistance;ko04110 Cell cycle;ko04218 Cellular senescence;ko04934 Cushing syndrome;ko05160 Hepatitis C;ko05161 Hepatitis B;ko05163 Human cytomegalovirus infection;ko05166 Human T-cell leukemia virus 1 infection;ko05167 Kaposi sarcoma-associated herpesvirus infection;ko05169 Epstein-Barr virus infection;ko05200 Pathways in cancer;ko05206 MicroRNAs in cancer;ko05212 Pancreatic ca…
ENSG00000124541	1014.23	0.604499	-0.726188	0.0780932	-9.299	1.42e-20	4.71e-19	6	43021623	43034156	+	RRP36	ribosomal RNA processing 36 [Source:HGNC Symbol%3BAcc:HGNC:21374]	GO:0000469:cleavage involved in rRNA processing;GO:0000462:maturation of SSU-rRNA from tricistronic rRNA transcript (SSU-rRNA, 5.8S rRNA, LSU-rRNA);GO:0042274:ribosomal small subunit biogenesis;GO:0006364:rRNA processing;	GO:0030686:90S preribosome;GO:0005730:nucleolus;GO:0005654:nucleoplasm;	GO:0003723:RNA binding;	K14795;K14572	-;ko03008 Ribosome biogenesis in eukaryotes;
ENSG00000205189	825.123	0.57979	-0.786396	0.0846147	-9.29385	1.49e-20	4.93e-19	8	80485619	80526265	+	ZBTB10	zinc finger and BTB domain containing 10 [Source:HGNC Symbol%3BAcc:HGNC:30953]	GO:0006357:regulation of transcription from RNA polymerase II promoter;	GO:0005654:nucleoplasm;GO:0005634:nucleus;	GO:0046872:metal ion binding;GO:0000977:RNA polymerase II regulatory region sequence-specific DNA binding;	K10497	-
ENSG00000100804	1449.75	1.51076	0.595273	0.0640945	9.28743	1.58e-20	5.22e-19	14	23016543	23035230	-	PSMB5	proteasome 20S subunit beta 5 [Source:HGNC Symbol%3BAcc:HGNC:9542]	GO:0010499:proteasomal ubiquitin-independent protein catabolic process;GO:0043161:proteasome-mediated ubiquitin-dependent protein catabolic process;GO:0006508:proteolysis;GO:0006979:response to oxidative stress;	GO:0005813:centrosome;GO:0005737:cytoplasm;GO:0005829:cytosol;GO:0070062:extracellular exosome;GO:0005654:nucleoplasm;GO:0005634:nucleus;GO:0000502:proteasome complex;GO:0005839:proteasome core complex;GO:0019774:proteasome core complex, beta-subunit complex;	GO:0004175:endopeptidase activity;GO:0008233:peptidase activity;GO:0004298:threonine-type endopeptidase activity;	K02737	;ko03050 Proteasome;ko05010 Alzheimer disease;ko05012 Parkinson disease;ko05014 Amyotrophic lateral sclerosis;ko05016 Huntington disease;ko05017 Spinocerebellar ataxia;ko05020 Prion disease;ko05022 Pathways of neurodegeneration - multiple diseases;
ENSG00000120253	2280.38	0.714545	-0.484902	0.0523111	-9.2696	1.87e-20	6.16e-19	6	149724315	149749665	-	NUP43	nucleoporin 43 [Source:HGNC Symbol%3BAcc:HGNC:21182]	GO:0007049:cell cycle;GO:0051301:cell division;GO:0007059:chromosome segregation;GO:0051028:mRNA transport;GO:0015031:protein transport;	GO:0005829:cytosol;GO:0000776:kinetochore;GO:0005635:nuclear envelope;GO:0031080:nuclear pore outer ring;GO:0016607:nuclear speck;GO:0005654:nucleoplasm;	-	K14305	;ko03013 RNA transport;ko05014 Amyotrophic lateral sclerosis;
ENSG00000077458	983.766	0.607957	-0.717959	0.0776029	-9.2517	2.21e-20	7.27e-19	11	95768953	95790409	-	FAM76B	family with sequence similarity 76 member B [Source:HGNC Symbol%3BAcc:HGNC:28492]	-	GO:0016607:nuclear speck;	-	-	-
ENSG00000143622	722.787	1.79572	0.844561	0.0915111	9.22905	2.73e-20	8.96e-19	1	155897808	155911404	-	RIT1	Ras like without CAAX 1 [Source:HGNC Symbol%3BAcc:HGNC:10023]	GO:0007265:Ras protein signal transduction;GO:0007165:signal transduction;	GO:0005886:plasma membrane;	GO:0005516:calmodulin binding;GO:0019003:GDP binding;GO:0005525:GTP binding;GO:0003924:GTPase activity;	K07832	-
ENSG00000071054	11206.1	0.836955	-0.256778	0.0278269	-9.22767	2.77e-20	9.06e-19	2	101696850	101894690	+	MAP4K4	mitogen-activated protein kinase kinase kinase kinase 4 [Source:HGNC Symbol%3BAcc:HGNC:6866]	GO:0032147:activation of protein kinase activity;GO:0035556:intracellular signal transduction;GO:0000165:MAPK cascade;GO:0043066:negative regulation of apoptotic process;GO:0001953:negative regulation of cell-matrix adhesion;GO:0061179:negative regulation of insulin secretion involved in cellular response to glucose stimulus;GO:0070571:negative regulation of neuron projection regeneration;GO:0048…	GO:0005737:cytoplasm;GO:0005925:focal adhesion;	GO:0005524:ATP binding;GO:0004111:creatine kinase activity;GO:0008017:microtubule binding;GO:0004674:protein serine/threonine kinase activity;	K04407	;ko04010 MAPK signaling pathway;
ENSG00000253352	4019.33	1.29607	0.37414	0.0406448	9.20512	3.41e-20	1.12e-18	22	30969245	30979395	+	TUG1	taurine up-regulated 1 [Source:HGNC Symbol%3BAcc:HGNC:26066]	-	-	-	-	-
ENSG00000184897	2947.43	0.746029	-0.422696	0.0459238	-9.2043	3.44e-20	1.12e-18	3	129314771	129316286	-	H1-10	H1.10 linker histone [Source:HGNC Symbol%3BAcc:HGNC:4722]	GO:0030261:chromosome condensation;GO:0031936:negative regulation of chromatin silencing;GO:0045910:negative regulation of DNA recombination;GO:0006334:nucleosome assembly;GO:0016584:nucleosome positioning;	GO:0005730:nucleolus;GO:0005654:nucleoplasm;GO:0000786:nucleosome;GO:0005634:nucleus;	GO:0045296:cadherin binding;GO:0003690:double-stranded DNA binding;GO:0031492:nucleosomal DNA binding;GO:0003723:RNA binding;	K11275	-
ENSG00000146918	4048.35	0.755491	-0.404513	0.0439489	-9.20418	3.44e-20	1.12e-18	7	158631169	158704804	-	NCAPG2	non-SMC condensin II complex subunit G2 [Source:HGNC Symbol%3BAcc:HGNC:21904]	GO:0051301:cell division;GO:0030261:chromosome condensation;GO:0030218:erythrocyte differentiation;GO:0001833:inner cell mass cell proliferation;GO:0000070:mitotic sister chromatid segregation;GO:0006366:transcription from RNA polymerase II promoter;	GO:0000796:condensin complex;GO:0016020:membrane;GO:0016607:nuclear speck;GO:0005654:nucleoplasm;GO:0005634:nucleus;	GO:0043425:bHLH transcription factor binding;GO:0008047:enzyme activator activity;GO:0035033:histone deacetylase regulator activity;GO:0035064:methylated histone binding;GO:0030293:transmembrane receptor protein tyrosine kinase inhibitor activity;	K11492	-
ENSG00000197102	7762.22	1.22016	0.28707	0.0312406	9.189	3.97e-20	1.29e-18	14	101964573	102056443	+	DYNC1H1	dynein cytoplasmic 1 heavy chain 1 [Source:HGNC Symbol%3BAcc:HGNC:2961]	GO:0051301:cell division;GO:0031122:cytoplasmic microtubule organization;GO:0051293:establishment of spindle localization;GO:0007018:microtubule-based movement;GO:0072382:minus-end-directed vesicle transport along microtubule;GO:0000278:mitotic cell cycle;GO:0007052:mitotic spindle organization;GO:0007097:nuclear migration;GO:0033962:cytoplasmic mRNA processing body assembly;GO:0032388:positive r…	GO:1904115:axon cytoplasm;GO:0035578:azurophil granule lumen;GO:0005938:cell cortex;GO:0005813:centrosome;GO:0005868:cytoplasmic dynein complex;GO:0005881:cytoplasmic microtubule;GO:0005829:cytosol;GO:0030286:dynein complex;GO:0070062:extracellular exosome;GO:0005576:extracellular region;GO:0030175:filopodium;GO:0016020:membrane;GO:0005874:microtubule;GO:0030424:axon;GO:0005737:cytoplasm;GO:00021…	GO:0005524:ATP binding;GO:0008569:ATP-dependent microtubule motor activity, minus-end-directed;GO:0045505:dynein intermediate chain binding;GO:0051959:dynein light intermediate chain binding;GO:0003723:RNA binding;	K10413	;ko04145 Phagosome;ko04962 Vasopressin-regulated water reabsorption;ko05132 Salmonella infection;
ENSG00000131023	1989.44	1.42317	0.50911	0.0554329	9.18425	4.14e-20	1.34e-18	6	149658153	149718105	-	LATS1	large tumor suppressor kinase 1 [Source:HGNC Symbol%3BAcc:HGNC:6514]	GO:0051301:cell division;GO:0034613:cellular protein localization;GO:0051220:cytoplasmic sequestering of protein;GO:0000082:G1/S transition of mitotic cell cycle;GO:0000086:G2/M transition of mitotic cell cycle;GO:0035329:hippo signaling;GO:0009755:hormone-mediated signaling pathway;GO:0001827:inner cell mass cell fate commitment;GO:0001828:inner cell mass cellular morphogenesis;GO:0035556:intrac…	GO:0005829:cytosol;GO:0005815:microtubule organizing center;GO:0030496:midbody;GO:0005634:nucleus;GO:0000922:spindle pole;	GO:0005524:ATP binding;GO:0030331:estrogen receptor binding;GO:0000287:magnesium ion binding;GO:0019901:protein kinase binding;GO:0004674:protein serine/threonine kinase activity;	K08791	;ko04214 Apoptosis - fly;ko04390 Hippo signaling pathway;ko04391 Hippo signaling pathway - fly;ko04392 Hippo signaling pathway - multiple species;
ENSG00000132646	4993.47	0.783381	-0.352215	0.0383795	-9.17716	4.43e-20	1.43e-18	20	5114953	5126626	-	PCNA	proliferating cell nuclear antigen [Source:HGNC Symbol%3BAcc:HGNC:8729]	GO:0006260:DNA replication;GO:0006275:regulation of DNA replication;GO:0014823:response to activity;GO:0009617:response to bacterium;GO:0019985:translesion synthesis;	GO:0070557:PCNA-p21 complex;	GO:0003677:DNA binding;GO:0030337:DNA polymerase processivity factor activity;	K04802	;ko03030 DNA replication;ko03410 Base excision repair;ko03420 Nucleotide excision repair;ko03430 Mismatch repair;ko04110 Cell cycle;ko04530 Tight junction;ko05161 Hepatitis B;
ENSG00000165609	2120.86	0.706077	-0.502103	0.0547571	-9.16964	4.75e-20	1.53e-18	10	12165330	12196144	-	NUDT5	nudix hydrolase 5 [Source:HGNC Symbol%3BAcc:HGNC:8052]	GO:0006338:chromatin remodeling;GO:0019303:D-ribose catabolic process;GO:0055086:nucleobase-containing small molecule metabolic process;GO:0006753:nucleoside phosphate metabolic process;GO:0009117:nucleotide metabolic process;GO:0009191:ribonucleoside diphosphate catabolic process;GO:0019693:ribose phosphate metabolic process;	GO:0005829:cytosol;GO:0070062:extracellular exosome;GO:0005634:nucleus;	GO:0044715:8-oxo-dGDP phosphatase activity;GO:0044716:8-oxo-GDP phosphatase activity;GO:0047631:ADP-ribose diphosphatase activity;GO:0019144:ADP-sugar diphosphatase activity;GO:0042802:identical protein binding;GO:0000287:magnesium ion binding;GO:0016779:nucleotidyltransferase activity;GO:0042803:protein homodimerization activity;GO:0030515:snoRNA binding;	K13987	;ko00230 Purine metabolism;ko01100 Metabolic pathways;
ENSG00000087087	5109.91	0.793979	-0.332828	0.0364083	-9.14154	6.16e-20	1.98e-18	7	100875103	100888664	+	SRRT	serrate%2C RNA effector molecule [Source:HGNC Symbol%3BAcc:HGNC:24101]	GO:0006397:mRNA processing;GO:0097150:neuronal stem cell maintenance;GO:0031053:primary miRNA processing;GO:0006355:regulation of transcription, DNA-templated;GO:0050769:positive regulation of neurogenesis;GO:0046685:response to arsenic-containing substance;	GO:0005737:cytoplasm;GO:0005654:nucleoplasm;GO:0016604:nuclear body;GO:0032991:macromolecular complex;	GO:0003677:DNA binding;GO:0030674:protein binding, bridging;GO:0003723:RNA binding;	-	-
ENSG00000074370	5605.49	0.789136	-0.341655	0.0374191	-9.1305	6.82e-20	2.19e-18	17	3923870	3964464	-	ATP2A3	ATPase sarcoplasmic/endoplasmic reticulum Ca2+ transporting 3 [Source:HGNC Symbol%3BAcc:HGNC:813]	GO:0006919:activation of cysteine-type endopeptidase activity involved in apoptotic process;GO:0070588:calcium ion transmembrane transport;GO:1903515:calcium ion transport from cytosol to endoplasmic reticulum;GO:0006874:cellular calcium ion homeostasis;GO:0032469:endoplasmic reticulum calcium ion homeostasis;GO:0070059:intrinsic apoptotic signaling pathway in response to endoplasmic reticulum st…	GO:0005783:endoplasmic reticulum;GO:0016021:integral component of membrane;GO:0031090:organelle membrane;GO:0016529:sarcoplasmic reticulum;GO:0033017:sarcoplasmic reticulum membrane;GO:0005789:endoplasmic reticulum membrane;GO:0031965:nuclear membrane;GO:0031095:platelet dense tubular network membrane;	GO:0005524:ATP binding;GO:0015085:calcium ion transmembrane transporter activity;GO:0030899:calcium-dependent ATPase activity;GO:0008656:cysteine-type endopeptidase activator activity involved in apoptotic process;GO:0046872:metal ion binding;GO:0005388:calcium-transporting ATPase activity;GO:0008553:hydrogen-exporting ATPase activity, phosphorylative mechanism;GO:0044325:ion channel binding;	K05853	;ko04020 Calcium signaling pathway;ko04022 cGMP-PKG signaling pathway;ko04024 cAMP signaling pathway;ko04260 Cardiac muscle contraction;ko04261 Adrenergic signaling in cardiomyocytes;ko04919 Thyroid hormone signaling pathway;ko04972 Pancreatic secretion;ko05010 Alzheimer disease;ko05017 Spinocerebellar ataxia;ko05022 Pathways of neurodegeneration - multiple diseases;ko05410 Hypertrophic cardiomyo…
ENSG00000131979	893.154	0.593438	-0.75283	0.0825406	-9.12072	7.46e-20	2.39e-18	14	54842008	54902826	-	GCH1	GTP cyclohydrolase 1 [Source:HGNC Symbol%3BAcc:HGNC:4193]	GO:0035998:7,8-dihydroneopterin 3'-triphosphate biosynthetic process;GO:0042416:dopamine biosynthetic process;GO:0045776:negative regulation of blood pressure;GO:0050884:neuromuscular process controlling posture;GO:0006809:nitric oxide biosynthetic process;GO:0010460:positive regulation of heart rate;GO:0051000:positive regulation of nitric-oxide synthase activity;GO:0065003:macromolecular comple…	GO:0005737:cytoplasm;GO:0031410:cytoplasmic vesicle;GO:0005829:cytosol;GO:0044306:neuron projection terminus;GO:0031965:nuclear membrane;GO:0005654:nucleoplasm;GO:0005634:nucleus;GO:0032991:macromolecular complex;	GO:0005509:calcium ion binding;GO:0005525:GTP binding;GO:0003934:GTP cyclohydrolase I activity;GO:0030742:GTP-dependent protein binding;GO:0003924:GTPase activity;GO:0042802:identical protein binding;GO:0051019:mitogen-activated protein kinase binding;GO:0042803:protein homodimerization activity;GO:0044877:macromolecular complex binding;GO:0031369:translation initiation factor binding;GO:0008270:…	K01495	;ko00790 Folate biosynthesis;ko01100 Metabolic pathways;ko01240 Biosynthesis of cofactors;
ENSG00000182957	967.28	0.610641	-0.711605	0.0781217	-9.10892	8.32e-20	2.66e-18	13	23979805	24307074	+	SPATA13	spermatogenesis associated 13 [Source:HGNC Symbol%3BAcc:HGNC:23222]	GO:0016477:cell migration;GO:0046847:filopodium assembly;GO:0030032:lamellipodium assembly;GO:0030334:regulation of cell migration;GO:0051056:regulation of small GTPase mediated signal transduction;	GO:0005737:cytoplasm;GO:0005829:cytosol;GO:0030175:filopodium;GO:0030027:lamellipodium;GO:0005654:nucleoplasm;GO:0032587:ruffle membrane;	GO:0005085:guanyl-nucleotide exchange factor activity;GO:0042802:identical protein binding;	K05769	;ko04810 Regulation of actin cytoskeleton;
ENSG00000172137	90.05	7.10672	2.82918	0.310621	9.10816	8.38e-20	2.67e-18	16	71358713	71390436	+	CALB2	calbindin 2 [Source:HGNC Symbol%3BAcc:HGNC:1435]	GO:0051480:cytosolic calcium ion homeostasis;GO:1900271:regulation of long-term synaptic potentiation;	GO:0032437:cuticular plate;GO:0005829:cytosol;GO:0030425:dendrite;GO:0005921:gap junction;GO:0043005:neuron projection;GO:0005634:nucleus;GO:0032420:stereocilium;GO:0045202:synapse;GO:0097060:synaptic membrane;GO:0043195:terminal bouton;GO:0005737:cytoplasm;	GO:0005509:calcium ion binding;	-	-
ENSG00000114107	3496.59	0.765852	-0.384862	0.0423461	-9.08848	1e-19	3.2e-18	3	138494344	138594538	-	CEP70	centrosomal protein 70 [Source:HGNC Symbol%3BAcc:HGNC:29972]	GO:0060271:cilium morphogenesis;GO:0070507:regulation of microtubule cytoskeleton organization;	GO:0005813:centrosome;GO:0005829:cytosol;GO:0005737:cytoplasm;	GO:0043015:gamma-tubulin binding;GO:0042802:identical protein binding;	K16802	-
ENSG00000167193	2216.19	1.42572	0.511686	0.0563465	9.08106	1.08e-19	3.41e-18	17	1420689	1463162	-	CRK	CRK proto-oncogene%2C adaptor protein [Source:HGNC Symbol%3BAcc:HGNC:2362]	GO:0030036:actin cytoskeleton organization;GO:0090630:activation of GTPase activity;GO:0060326:cell chemotaxis;GO:1990314:cellular response to insulin-like growth factor stimulus;GO:1990090:cellular response to nerve growth factor stimulus;GO:0071732:cellular response to nitric oxide;GO:0071560:cellular response to transforming growth factor beta stimulus;GO:0098749:cerebellar neuron development;…	GO:0015629:actin cytoskeleton;GO:0005737:cytoplasm;GO:0005829:cytosol;GO:0070062:extracellular exosome;GO:0016020:membrane;GO:0045121:membrane raft;GO:0005634:nucleus;GO:0005886:plasma membrane;GO:0032991:macromolecular complex;	GO:0008092:cytoskeletal protein binding;GO:0046875:ephrin receptor binding;GO:0005159:insulin-like growth factor receptor binding;GO:0019900:kinase binding;GO:0001784:phosphotyrosine binding;GO:0045309:protein phosphorylated amino acid binding;GO:0043621:protein self-association;GO:0097110:scaffold protein binding;GO:0042169:SH2 domain binding;GO:0017124:SH3 domain binding;GO:0035591:signaling ad…	K04438	;ko04010 MAPK signaling pathway;ko04012 ErbB signaling pathway;ko04015 Rap1 signaling pathway;ko04062 Chemokine signaling pathway;ko04510 Focal adhesion;ko04666 Fc gamma R-mediated phagocytosis;ko04722 Neurotrophin signaling pathway;ko04810 Regulation of actin cytoskeleton;ko04910 Insulin signaling pathway;ko04935 Growth hormone synthesis, secretion and action;ko05100 Bacterial invasion of epithe…
ENSG00000107864	344.992	2.37347	1.247	0.13742	9.07432	1.14e-19	3.62e-18	10	92046692	92291078	-	CPEB3	cytoplasmic polyadenylation element binding protein 3 [Source:HGNC Symbol%3BAcc:HGNC:21746]	GO:0061158:3'-UTR-mediated mRNA destabilization;GO:0071230:cellular response to amino acid stimulus;GO:0007616:long-term memory;GO:2000766:negative regulation of cytoplasmic translation;GO:1900248:negative regulation of cytoplasmic translational elongation;GO:0000122:negative regulation of transcription from RNA polymerase II promoter;GO:0017148:negative regulation of translation;GO:0060999:posit…	GO:0097440:apical dendrite;GO:0030014:CCR4-NOT complex;GO:0005737:cytoplasm;GO:0005829:cytosol;GO:0030425:dendrite;GO:1990124:messenger ribonucleoprotein complex;GO:0030496:midbody;GO:0043005:neuron projection;GO:0005654:nucleoplasm;GO:0005634:nucleus;GO:0005886:plasma membrane;GO:0014069:postsynaptic density;GO:0045202:synapse;	GO:0035925:mRNA 3'-UTR AU-rich region binding;GO:0003730:mRNA 3'-UTR binding;GO:0043022:ribosome binding;GO:0003723:RNA binding;GO:0035613:RNA stem-loop binding;GO:0008135:translation factor activity, RNA binding;GO:0000900:translation repressor activity, nucleic acid binding;	K02602	;ko04114 Oocyte meiosis;ko04320 Dorso-ventral axis formation;ko04914 Progesterone-mediated oocyte maturation;
ENSG00000130707	892.381	1.6677	0.73786	0.0815039	9.05306	1.39e-19	4.39e-18	9	130444961	130501274	+	ASS1	argininosuccinate synthase 1 [Source:HGNC Symbol%3BAcc:HGNC:758]	GO:0006526:arginine biosynthetic process;GO:0000053:argininosuccinate metabolic process;GO:0007623:circadian rhythm;GO:0000050:urea cycle;GO:0006953:acute-phase response;GO:0007568:aging;GO:0006531:aspartate metabolic process;GO:0071418:cellular response to amine stimulus;GO:0071230:cellular response to amino acid stimulus;GO:0071242:cellular response to ammonium ion;GO:0071320:cellular response …	GO:0005737:cytoplasm;GO:0005829:cytosol;GO:0070852:cell body fiber;GO:0005783:endoplasmic reticulum;GO:0070062:extracellular exosome;GO:0005764:lysosome;GO:0005741:mitochondrial outer membrane;GO:0005634:nucleus;GO:0043204:perikaryon;	GO:0004055:argininosuccinate synthase activity;GO:0005524:ATP binding;GO:0016597:amino acid binding;GO:0042802:identical protein binding;GO:0003723:RNA binding;GO:0015643:toxic substance binding;	K01940	;ko00220 Arginine biosynthesis;ko00250 Alanine, aspartate and glutamate metabolism;ko01100 Metabolic pathways;ko01230 Biosynthesis of amino acids;ko05418 Fluid shear stress and atherosclerosis;
ENSG00000139842	3348.64	0.753772	-0.4078	0.0450495	-9.05228	1.4e-19	4.42e-18	13	113208193	113267108	+	CUL4A	cullin 4A [Source:HGNC Symbol%3BAcc:HGNC:2554]	GO:0006974:cellular response to DNA damage stimulus;GO:0006281:DNA repair;GO:0000082:G1/S transition of mitotic cell cycle;GO:0030097:hemopoiesis;GO:0001701:in utero embryonic development;GO:0097193:intrinsic apoptotic signaling pathway;GO:0030853:negative regulation of granulocyte differentiation;GO:0008284:positive regulation of cell proliferation;GO:1900087:positive regulation of G1/S transiti…	GO:0080008:Cul4-RING E3 ubiquitin ligase complex;GO:0031464:Cul4A-RING E3 ubiquitin ligase complex;GO:0031461:cullin-RING ubiquitin ligase complex;GO:0005654:nucleoplasm;GO:0019005:SCF ubiquitin ligase complex;	GO:0031625:ubiquitin protein ligase binding;GO:0004842:ubiquitin-protein transferase activity;	K10609	;ko03420 Nucleotide excision repair;ko04120 Ubiquitin mediated proteolysis;ko05170 Human immunodeficiency virus 1 infection;
ENSG00000198888	20961.2	1.43622	0.522276	0.0577201	9.04842	1.45e-19	4.57e-18	MT	3307	4262	+	MT-ND1	mitochondrially encoded NADH:ubiquinone oxidoreductase core subunit 1 [Source:HGNC Symbol%3BAcc:HGNC:7455]	GO:0006120:mitochondrial electron transport, NADH to ubiquinone;GO:0032981:mitochondrial respiratory chain complex I assembly;	GO:0016021:integral component of membrane;GO:0005743:mitochondrial inner membrane;GO:0070469:respiratory chain;	GO:0008137:NADH dehydrogenase (ubiquinone) activity;	K03878	;ko00190 Oxidative phosphorylation;ko01100 Metabolic pathways;ko04714 Thermogenesis;ko04723 Retrograde endocannabinoid signaling;ko05010 Alzheimer disease;ko05012 Parkinson disease;ko05014 Amyotrophic lateral sclerosis;ko05016 Huntington disease;ko05020 Prion disease;ko05022 Pathways of neurodegeneration - multiple diseases;
ENSG00000140694	1776.79	0.693488	-0.528058	0.0583792	-9.04532	1.49e-19	4.69e-18	16	14435700	14632728	-	PARN	poly(A)-specific ribonuclease [Source:HGNC Symbol%3BAcc:HGNC:8609]	GO:0000495:box H/ACA snoRNA 3'-end processing;GO:0007292:female gamete generation;GO:0010587:miRNA catabolic process;GO:0000184:nuclear-transcribed mRNA catabolic process, nonsense-mediated decay;GO:0000289:nuclear-transcribed mRNA poly(A) tail shortening;GO:0071051:polyadenylation-dependent snoRNA 3'-end processing;GO:0051973:positive regulation of telomerase activity;GO:0032212:positive regulat…	GO:0005737:cytoplasm;GO:0005829:cytosol;GO:0016607:nuclear speck;GO:0005730:nucleolus;GO:0005634:nucleus;	GO:0000175:3'-5'-exoribonuclease activity;GO:0043169:cation binding;GO:0046872:metal ion binding;GO:0003730:mRNA 3'-UTR binding;GO:0004518:nuclease activity;GO:0004535:poly(A)-specific ribonuclease activity;GO:0019901:protein kinase binding;GO:0003723:RNA binding;GO:0070034:telomeric RNA binding;	K01148	;ko03018 RNA degradation;
ENSG00000144674	3735.24	0.771246	-0.374736	0.0414683	-9.0367	1.61e-19	5.06e-18	3	37243191	37366879	+	GOLGA4	golgin A4 [Source:HGNC Symbol%3BAcc:HGNC:4427]	GO:0043001:Golgi to plasma membrane protein transport;GO:0048193:Golgi vesicle transport;GO:0045773:positive regulation of axon extension;GO:0016192:vesicle-mediated transport;	GO:0005737:cytoplasm;GO:0005829:cytosol;GO:0070062:extracellular exosome;GO:0005794:Golgi apparatus;GO:0000139:Golgi membrane;GO:0005654:nucleoplasm;GO:0005886:plasma membrane;GO:0005802:trans-Golgi network;	GO:0051020:GTPase binding;GO:0031267:small GTPase binding;	K09228	;ko05168 Herpes simplex virus 1 infection;
ENSG00000130830	837.464	0.589092	-0.763434	0.0846394	-9.01984	1.88e-19	5.89e-18	X	154778684	154821007	-	MPP1	MAGUK p55 scaffold protein 1 [Source:HGNC Symbol%3BAcc:HGNC:7219]	GO:0090022:regulation of neutrophil chemotaxis;GO:0007165:signal transduction;	GO:0034451:centriolar satellite;GO:0030863:cortical cytoskeleton;GO:0016020:membrane;GO:0005886:plasma membrane;GO:0032420:stereocilium;	GO:0004385:guanylate kinase activity;	-	-
[truncated: 61,343 more rows]
